# Supplementary material for: Leukaemia cell of origin identified by chromatin landscape of bulk tumour cells
Source: Nat Commun. 2016 Jul 11;7:12166. doi: 10.1038/ncomms12166 (PMC4942573; doi:10.1038/ncomms12166)
Supplement: Supplementary Data 1 — Normalized counts of differentially expressed genes between at least two leukemia subtypes based on cell-of-origin (fold change > 2, FDR < 0.05) [file ncomms12166-s2.xlsx]

## Sheet: normalized_counts_selected_gene
Supplementary Data 1. Normalized counts of differentially expressed genes between at least two leukemia subtypes based on cell-of-origin (fold change > 2, FDR < 0.05)
Ensembl_gene_id	Gene_name	Gene_biotype	STHSC_Bulk_1	STHSC_Bulk_2	STHSC_Bulk_3	MPP_Bulk_1	MPP_Bulk_2	MPP_Bulk_3	MPP_Bulk_4	MPP_Bulk_5	MPP_Bulk_6	CMP_Bulk_1	CMP_Bulk_2	CMP_Bulk_3	CMP_Bulk_4	GMP_Bulk_1	GMP_Bulk_2	GMP_Bulk_3	GMP_Bulk_4	GMP_Bulk_5	GMP_Bulk_6
ENSMUSG00000020460	Rps27a	protein_coding	1795.24	2193.28	1920.98	4039.66	3035.1	3488.25	4590.21	4922.42	3788.81	3389.17	3676.15	3567.79	4817.55	1890.59	834.827	1508.49	2058.9	2080.03	2397.3
ENSMUSG00000097971	Gm26917	processed_transcript	1494.69	1889.24	2006.85	8488.88	7058.66	10249.5	10685.7	10991	5733.56	4342.02	5895.9	5476.97	5224.6	1787.21	1890.81	4093.02	3543.29	2616.07	3822.07
ENSMUSG00000042423	Fbrs	protein_coding	714.517	718.73	745.64	1540.89	2031.1	2122.14	2068.07	1921.68	2102.23	1781.44	1776.94	1201.1	1490.11	778.47	1256.57	1313.34	853.124	967.697	938.925
ENSMUSG00000050621	Rps27rt	protein_coding	1905.48	1962.01	1935.63	3947.75	3622.36	4157.65	5795.41	4254.44	4334.08	4196.51	5238.03	3939.29	5525.65	2840.41	1597.79	2798.46	2824.22	3877.47	4170.37
ENSMUSG00000010517	Faf1	protein_coding	960.736	2000.74	1821.25	1194.68	1242.85	1095.04	854.667	1160.41	1132.93	622.951	663.736	684.101	668.276	1077.07	1216.75	762.165	790.649	1223.09	674.198
ENSMUSG00000036622	Atp13a2	protein_coding	872.362	506.576	451.035	2066.91	1750.21	1795.02	2821.83	1309.41	2407.12	1518.61	1720.45	887.076	1518.28	1133.32	1437.39	2047.65	1279.78	1951.02	1348.54
ENSMUSG00000020091	Eif4ebp2	protein_coding	1137.21	848.28	716.901	2328.13	2026.53	2321.13	3197.75	2323.92	2328.68	2110.59	2123.76	1686.05	2201.92	938.327	2613.72	1804.16	1012.2	1110.67	1460.13
ENSMUSG00000029478	Ncor2	protein_coding	1417.18	979.549	1080.19	2486.08	2154.07	2637.62	2383.74	2528.64	3228.14	2772.86	2608.11	2062.67	2462.96	1003.31	2734.19	2162.91	1276.98	1515.59	1312.12
ENSMUSG00000021591	Glrx	protein_coding	2218.2	2901.17	3666.95	1545.32	2764.37	1386.24	942.946	2251.85	1724.74	826.32	855.078	2011.93	1096.98	1444.95	2010.32	1119.98	1402.23	880.628	1368.38
ENSMUSG00000024610	Cd74	protein_coding	132.932	224.971	150.1	1177.1	2011.11	1380.46	465.078	1080.2	1565.39	2320.9	3779.14	430.394	574.455	181.16	5180.61	3912.19	278.673	6889.54	3548.41
ENSMUSG00000002897	Il17ra	protein_coding	4605.44	1899.92	2318.22	5474.82	5647	7679.92	6091.66	5295.95	4482.24	7541.35	7073.88	4492.66	6117.24	4156.47	4794.27	5914.54	4504.82	4507.59	4627.2
ENSMUSG00000069792	Wfdc17	protein_coding	785.423	405.953	296.962	2007.91	2641.96	1906.61	3163.04	750.044	1450.3	2206.89	3665.52	772.952	1914.04	1321.34	4737.55	2774.55	496.512	1703.49	1556.19
ENSMUSG00000036606	Plxnb2	protein_coding	1096.73	296.133	311.436	1768.81	1304.67	2100.81	2568.69	1219.11	1553.69	2533.15	2058.98	1280.56	1042.98	552.151	1394.97	2242.48	1331.87	1652.21	1207.93
ENSMUSG00000006360	Crip1	protein_coding	1637.16	394.523	581.406	2379.75	1520.08	2176.5	2299.41	2074.97	2194.12	3358.5	3231.98	1847.04	1976.76	935.367	788.577	2117.94	1253.53	3154.14	1794.27
ENSMUSG00000039959	Hip1	protein_coding	1001.26	431.179	344.756	1098.54	935.253	1730.98	1355.92	1301.34	1010.94	1296.02	1530.78	1139.17	1358.97	962.988	1002.66	1442.89	834.27	1305.32	1167.07
ENSMUSG00000096979	Gm26880	lincRNA	4908.36	4335.71	1667.5	6025.38	5341.34	1769.18	6160.12	4477.96	4376.31	8890.96	10755.2	4883.54	13648.8	8408.81	10937.3	10084.1	6580.04	9910.43	9935.61
ENSMUSG00000029484	Anxa3	protein_coding	1017.72	2961.29	3553.48	1143.08	2072.31	1042.59	416.411	1481.34	1230.48	726.109	895.945	1312.4	629.636	1888.03	938.932	826.394	1494.54	757.188	1907.7
ENSMUSG00000031391	L1cam	protein_coding	1082.41	602.654	786.805	1925.94	1157.98	2270.71	2391.8	1592.51	1419.73	2140.08	2531.37	1478.66	1576.45	1096.85	3042.86	2678.51	1361.91	2702.39	1098.17
ENSMUSG00000059013	Sh2d3c	protein_coding	983.828	980.726	1101.2	1536.47	2296.97	1914.36	2399.13	1907.3	2843.59	1677.28	1751.03	1328	1382.72	827.911	1207.78	1023.21	898.513	825.536	1079.81
ENSMUSG00000044519	Zfp488	protein_coding	2028.46	1382.98	1204.25	799.44	1263.03	1128.89	907.16	1193.29	742.167	2085.43	1537.88	857.544	1570.48	2658.63	2519.12	2671.23	1962.16	1864.47	2002.92
ENSMUSG00000002111	Spi1	protein_coding	3150.52	2446.22	2378.16	4384.8	5580.75	5670.34	5946.56	5205.41	5833.23	4133.72	4516.6	4588.57	5406.24	2172.75	4113.23	2964.78	2177.28	1830.61	2129.08
ENSMUSG00000004054	Map3k11	protein_coding	810.714	683.071	705.679	1173.53	1494.44	1432.87	1537.72	1350.74	1711.29	1089.69	1156.06	975.098	951.754	547.727	832.406	905.332	570.494	623.604	606.607
ENSMUSG00000042759	Apobr	protein_coding	2290.03	1954.45	2466.85	1767.9	4675.17	2966.07	2210.35	2621.36	2741.55	2451.36	2602.26	2578.15	1664.98	1691.63	1529.26	1237.7	1267.78	1276.61	1065.1
ENSMUSG00000070605	Gm13251	protein_coding	1151.47	968.272	626.502	894.266	686.197	562.152	436.212	580.426	544.982	985.965	819.711	961.136	1094.09	1772.94	2951.78	1429.25	1071.05	896.345	1531.94
ENSMUSG00000044060	A830010M20Rik	protein_coding	1841.17	1332.98	1009.43	649.52	1178.48	849.938	679.674	1361.31	626.128	1609.37	1170.43	926.888	1415.67	2445.67	2368.91	2066.59	1756.47	1383.62	1836.97
ENSMUSG00000089940	Gm4117	processed_transcript	2534.97	1582.51	1371.32	953.793	1484.41	1303.14	1157.38	1726.18	1004.51	2401.47	1910.58	942.854	2060.61	3028.38	3467.23	3129.81	2192.95	2081.21	2651.76
ENSMUSG00000084824	Gm16344	antisense	2489.72	1286.39	978.487	873.472	1376.14	1327.94	963.242	1609.49	891.09	2500.68	1855.03	1029.84	2066.78	2718.87	2879.06	3324.54	2154.04	2108.88	2531.9
ENSMUSG00000097695	Gm26905	lincRNA	30175.3	18788.6	15482.9	7993.47	14594.1	11485.3	10684.6	18564.3	9350.15	26630	19750.3	10234.8	21069.1	32287	33195.5	34420.4	23355.6	21050	26043.8
ENSMUSG00000002985	Apoe	protein_coding	691.874	328.13	244.742	703.75	6766.9	1719.2	2083	2043.1	1046.04	1649.79	2583.21	186.884	820.986	530.931	510.79	820.035	372.029	459.965	452.468
ENSMUSG00000008855	Hdac5	protein_coding	573.399	539.434	511.222	1149.92	1395.93	1725.1	1840.16	1152.23	1962.19	1042.53	1318.51	762.568	752.359	460.267	894.139	965.241	593.091	759.223	763.496
ENSMUSG00000098112	Bin2	protein_coding	2351.98	1724.76	2189.14	2683.13	3549.69	3491.89	4150.58	3224.08	4533.62	2784.66	2692.82	2412.43	1856.33	1070.5	3350.54	2083.52	1520.71	1104.09	1293.38
ENSMUSG00000097095	Gm26547	lincRNA	2567.54	1542.27	1120.42	1007.53	1863.07	1455.98	1366.47	1942.72	1122	3336.11	2605.51	1234.59	2593.61	3603.93	3485.03	3497.87	2513.6	2178.47	2789.57
ENSMUSG00000062604	Srpk2	protein_coding	927.837	793.06	904.933	666.93	1163.85	640.685	500.374	671.788	650.273	598.19	1413.25	652.919	1049.94	973.271	2233.34	739.247	1866.92	1898.64	2082.09
ENSMUSG00000097230	Gm26853	lincRNA	1179.81	881.013	756.478	570.094	629.246	608.479	570.717	680.113	486.01	853.871	786.306	707.877	1152.63	1575.55	777.648	1573.42	1297.99	1017.17	1042.24
ENSMUSG00000005800	Mmp8	protein_coding	8534.76	617.91	1288.32	1527.49	22731.7	3735.5	4176.32	2715.95	2105.52	2554.76	2675.89	923.58	1118.53	1689.24	1345.18	851.11	1081.16	805.834	1554.77
ENSMUSG00000076441	Ass1	protein_coding	686.01	278.839	488.953	1416.84	330.48	949.329	1480.54	9056.69	1332.39	984.589	1073.35	413.844	408.972	459.77	846.351	755.453	361.756	760.257	426.44
ENSMUSG00000002992	Apoc2	protein_coding	1863.24	582.943	802.502	1281.67	1105.06	2281.39	1962.87	2883.43	1096.2	1793.22	1719.14	2128.63	1408.8	965.624	537.665	808.102	1324.95	577.703	871.289
ENSMUSG00000096768	Erdr1	protein_coding	1043.85	669.388	731.092	2249.02	610.733	3165.87	1442.6	376.358	2179.92	120.833	0.986194	445.336	70.1815	0.542255	118.848	118.144	0.118799	1.59384	414.551
ENSMUSG00000031824	6430548M08Rik	protein_coding	1296.24	350.786	510.261	1108.05	3116.04	1518.31	912.739	1199.54	805.856	860.728	1199.91	899.779	992.977	716.829	813.488	706.83	579.119	526.316	667.258
ENSMUSG00000057729	Prtn3	protein_coding	1892.11	4980.09	5924.91	4317.7	3844.67	4206.38	3076.5	6774.14	5474.54	3108.88	3783.1	3702.21	3498.43	1421.39	2475.3	1255.54	3061.05	997.442	4168.18
ENSMUSG00000040152	Thbs1	protein_coding	1140.22	2270.64	2279.04	525.866	2556.91	193.075	67.0345	1473.05	899.001	87.3864	96.6581	1177.85	105.719	338.354	146.367	33.073	300.541	32.497	16.5362
ENSMUSG00000049130	C5ar1	protein_coding	2274.16	738.93	1402.44	995.379	3020.21	1649.36	1306.92	2225.09	470.21	809.609	1163.03	2171.88	1200.9	1143.2	806.517	395.415	811.459	218.563	675.277
ENSMUSG00000054889	Dsp	protein_coding	845.064	1431.76	3065.4	306.714	1744.89	549.388	206.595	1323.92	1762.11	66.7535	253.136	440.457	296.236	345.781	463.021	33.4192	260.793	68.9607	345.012
ENSMUSG00000032739	Pram1	protein_coding	1789.91	1110.33	1780.04	1387.82	7178.48	1863.22	1448.25	2120.39	2319.73	1309.19	1512.9	1492.82	868.209	1261.63	2470.52	860.021	1027.79	560.355	1673
ENSMUSG00000052270	Fpr2	protein_coding	2331.98	399.468	929.172	894.94	5833.95	1452.25	891.847	1605.89	664.576	562.992	919.867	788.317	783.969	1559.15	574.509	470.346	866.032	404.681	656.482
ENSMUSG00000028551	Cdkn2c	protein_coding	595.104	1486.31	1470.02	1350.87	1297.11	1201.82	1161.1	1275.63	1317.61	294.747	762.421	277.622	268.372	744.308	1154.04	305.483	170.978	807.046	394.439
ENSMUSG00000024190	Dusp1	protein_coding	1862.49	76.9227	631.371	419.302	1521.75	927.059	2271.91	1411.39	428.328	529.558	651.768	189.98	3565.59	492.304	235.971	334.838	105.41	327.212	642.9
ENSMUSG00000037443	Cep85	protein_coding	4076.98	3445.2	529.87	5175.63	4056.26	962.53	4555.28	3521.91	2967.37	7484	7992.69	2444.2	9792.85	7012.58	6203.02	8039.68	4780.74	7290.67	10531.5
ENSMUSG00000031825	Crispld2	protein_coding	1460.03	209.311	423.642	368.659	4294.62	768.789	757.967	1339.41	267.78	366.456	805.257	969.851	707.261	1156.37	248.914	128.257	219.602	136.288	544.556
ENSMUSG00000040093	Bmf	protein_coding	530.908	163.501	185.814	584.329	1105.77	767.838	1880.04	669.77	1381.64	895.159	945.781	314.807	729.673	356.336	629.294	458.354	228.992	332.783	441.923
ENSMUSG00000026822	Lcn2	protein_coding	22254.4	12254.2	26697.6	8884.65	105977	8541.81	2481.97	30399.1	6041.27	2875.96	10570	25939	4911.08	10344.1	14397.8	1139.93	7926.91	1966.99	11452.6
ENSMUSG00000053477	Tcf4	protein_coding	635.451	430.643	374.644	1127.89	2565.5	1926.95	9039.47	711.992	1446.06	2917.34	2874.21	1281.61	1129.22	3008.98	7903.83	8639.64	2256.4	12329.3	2496.78
ENSMUSG00000009585	Apobec3	protein_coding	1108.94	1086.65	1049.02	1885.44	1798.38	1782.86	3049.36	1552.34	2426.78	2558.65	2039.9	1125.13	2269.9	2151.2	2825.41	2815.2	1789.61	3558.98	2065.02
ENSMUSG00000029455	Aldh2	protein_coding	2648.54	1642.23	1889.19	1327.96	1857.76	1479.45	1598.17	1576.04	2438.13	1075.91	1153.07	1510.56	1214.97	1064.17	1390	673.97	1005.64	569.257	1099.43
ENSMUSG00000006362	Cbfa2t3	protein_coding	372.489	517.921	398.186	952.851	608.635	1116	1767.18	942.119	2102.91	1390.89	1161.4	746.588	920.65	530.072	1866.12	1684.68	772.375	1567.03	1128.1
ENSMUSG00000061665	Cd2ap	protein_coding	316.553	387.215	201.353	915.308	1135.74	1210.6	1896.97	408.5	451.775	2660.92	2152.67	722.379	698.345	402.654	2630.63	2531.33	183.418	3892.87	1673.88
ENSMUSG00000021624	Cd180	protein_coding	2627.65	1290.49	2436.88	4358.69	1951.13	4794.65	5887.89	2693.25	6486.92	6002.64	5607.74	2955.24	3266.11	3239.16	9230.1	8169.9	3576.09	6410.37	4352.63
ENSMUSG00000036594	H2-Aa	protein_coding	47.9455	171.635	137.707	660.647	978.632	547.503	161.164	589.472	672.626	1228.27	1929.45	242.597	250.965	87.54	1144.05	1187.04	123.303	3588.42	1593.94
ENSMUSG00000028927	Padi2	protein_coding	771.248	919.565	1013.05	2017.12	1124.14	2434.9	3155.75	1342.96	4760.06	2423.28	2155.25	1000.13	1845.85	1286.71	5073.54	3816.32	1882.65	3118.87	1372.58
ENSMUSG00000054720	Lrrc8c	protein_coding	812.315	460.437	365.82	1112.49	674.378	1414.45	2004.19	973.226	1441.1	1367.78	1370.33	803.853	935.306	691.654	1613.03	1690.53	987.305	1648.5	1241.84
ENSMUSG00000031838	Ifi30	protein_coding	2560.3	1232.72	1951.35	3346.43	3643.56	3044.34	5059.24	2765.29	4719.08	4523.86	3863.83	2270.09	2352.26	2097.15	6594.49	5498.55	3684.86	6306.72	2871.96
ENSMUSG00000078606	Gm4070	protein_coding	1664.3	790.929	443.2	1541.7	1574.65	2076.4	2131.4	1884.94	1126.24	3325.47	2442.48	1041.34	1933.68	1358.6	4415.49	3088.11	1938.28	2611.68	1630.25
ENSMUSG00000021423	Ly86	protein_coding	1185.29	730.558	1180.06	1969.52	982.442	1677.48	2885.34	1382.67	2780.84	2466.33	2001.18	1143.34	1446.57	1389.91	2968.17	2636.94	1758.71	2920.11	1931.32
ENSMUSG00000058135	Gstm1	protein_coding	5514.5	11381	10985.7	7258.61	3942.38	8037.15	6995.32	7811.15	4481.93	5072.08	5997.55	6744.03	5024.02	3920.62	7346.25	3640.47	4966.32	2255.02	5388.15
ENSMUSG00000017737	Mmp9	protein_coding	4057.02	4639.84	7854.02	1978.93	7749.71	1283.29	120.485	3344.37	1072.63	201.363	1488.92	3560.53	534.283	2320.61	1037.51	261.306	1332.36	294.289	914.851
ENSMUSG00000040710	St8sia4	protein_coding	2108.97	1363.33	1960.2	2888.42	1766.84	3041.48	2908.68	2111.01	3855.66	3913.69	3127.34	1843.94	1440.92	1531.09	6909.14	5853.85	2982.84	4326.24	3703.29
ENSMUSG00000025239	Limd1	protein_coding	750.056	428.062	585.641	1244.38	935.233	1548.45	1417.43	881.675	1233.73	1667.48	1546.73	718.233	976.672	658.091	1497.53	1711.78	1005.36	1340.82	1057.38
ENSMUSG00000032812	Arap1	protein_coding	949.861	739.503	958.958	1743.36	2416.01	2501.74	1763.93	2061.59	2261.88	1791.28	1587.59	1170.14	1215.12	951.446	1521.43	1632.43	1020.22	909.654	1146.52
ENSMUSG00000001750	Tcirg1	protein_coding	1284.43	1065.25	1403.08	2482.19	3227.02	3169.94	2530.56	2233.46	2171.81	1939.12	1783.06	1353.89	1929.12	1705.6	2014.37	1993.01	1738.67	1429.58	2101.44
ENSMUSG00000039158	Akna	protein_coding	2270.03	1283.84	1579.15	2994.67	4832.05	3723.91	4425.69	3192.2	4451.21	2992.96	2952.93	2481.58	2519.71	1938.33	3099.6	2457.07	1964.91	2018.6	2582.72
ENSMUSG00000027510	Rbm38	protein_coding	541.571	404.405	541.125	1246.02	1668.66	1120.25	1521.02	1174.84	1570.92	1145.71	989.625	868.827	890.355	600.528	1207.79	801.093	700.937	728.324	725.109
ENSMUSG00000053716	Dusp7	protein_coding	615.518	441.941	647.771	1641.43	1053.27	1615.38	1543.19	1272.58	2386.63	1185	1155.06	946.224	1207.78	538.768	1455.72	1169.62	882.877	990.161	828.408
ENSMUSG00000035545	Leng8	protein_coding	2465.06	1422.43	1469.2	3393.5	4644.48	5447.12	4183.9	3341.37	3745.38	3675.86	3406.38	1991.51	3886.64	2730.36	3221.07	3410.77	2104.56	2437.48	2722.51
ENSMUSG00000048897	Zfp710	protein_coding	880.471	857.972	1324.41	2240.06	1838.8	2086.2	1770.3	2665.41	2356.26	1941.6	1849.69	1760.3	1216.43	1078.66	1650.87	1801.62	1213.14	1053.65	1222.22
ENSMUSG00000035621	Midn	protein_coding	676.141	703.284	846.683	1379.46	2437.29	1737.7	1255.78	2031.72	1510.14	1051.34	1302.56	1517.79	1225.62	689.905	1360.13	824.841	844.707	771.321	742.887
ENSMUSG00000030583	Sipa1l3	protein_coding	992.796	684.656	690.113	1629.65	1541.47	1643.05	1958.43	1427.3	1970.56	1346.56	1326.6	1055.41	1291.49	872.784	1728.21	1099.79	909.654	831.598	1188.94
ENSMUSG00000005442	Cic	protein_coding	1662.86	973.488	1055.79	2933.74	2613.69	3176.4	3155.9	2501.92	3832.91	2765	2872.21	1801.64	2630.56	1194.09	3431.18	2496	1340.88	1741.84	1906.43
ENSMUSG00000025409	Mbd6	protein_coding	670.678	741.896	702.322	1242.47	1665.23	1779.47	1461.82	1440.24	1596.61	1085.75	1309.54	1053.52	1100.46	1051.62	1978.46	1239.99	804.511	901.235	1238.33
ENSMUSG00000049932	H2afx	protein_coding	990.24	884.48	839.397	2120.52	1142.43	1626.02	2694.81	2213.66	2571.28	1718.42	1600.92	2003.57	1407.09	692.116	690.007	1356.52	1237.23	1267.34	1088.13
ENSMUSG00000023973	Cnpy3	protein_coding	613.808	570.611	533.456	1211.11	1122.88	1375.6	1493.11	1275.65	1645.21	1039.57	1304.56	819.316	913.989	534.754	868.25	871.74	732.332	595.518	758.158
ENSMUSG00000034255	Arhgap27	protein_coding	606.418	535.027	609.922	924.432	1506.35	1739.88	1656.39	1401.02	1429.77	1070.5	1004.14	912.663	730.53	582.51	1213.38	997.956	594.519	720.49	853.653
ENSMUSG00000026356	Dars	protein_coding	1834.78	3081.24	2765.86	1334.33	1077.07	1079.49	1355.98	1483.39	831.797	1087.69	1202.89	2027.47	1519.53	1967.73	958.844	1327.12	2042.1	1255.62	1682.93
ENSMUSG00000031378	Abcd1	protein_coding	1514.18	1122.88	1220.2	2932.91	2575.15	3376.41	3160.76	2354.81	2851.24	2762.06	2740.66	1876.94	1912.94	1309.89	3618.37	2419.24	1562.69	1813.83	2050.77
ENSMUSG00000013707	Tnfaip8l2	protein_coding	910.295	638.047	635.729	1284.4	1585.83	1573.65	1520.14	1302.4	1565.19	1446.37	1611.51	980.295	1350.73	684.138	1015.61	1002.99	836.847	998.616	865.008
ENSMUSG00000001419	Mef2d	protein_coding	2149.68	2006.43	2002.16	4827.18	2446.9	4939.53	5610.18	3632.44	4946.08	4463.33	4121.34	3121.24	4216.43	2359.3	4485.47	4076.74	3068.48	3197.64	2975.4
ENSMUSG00000054874	Pcnxl3	protein_coding	595.206	636.168	731.13	1235.54	1332.09	1451.32	1470.72	1249.93	1602.39	987.504	965.708	815.172	886.752	724.346	851.319	1062.17	670.396	683.41	966.712
ENSMUSG00000029860	Zyx	protein_coding	4537.97	2571.44	2993.79	5979.11	8535.75	6844	8159.81	5706.43	7298.32	5584.02	6666.27	4669.09	6104.15	3704.73	6072.75	5186.49	3519.19	4895.66	4399.12
ENSMUSG00000010142	Tnfrsf13b	protein_coding	1775.29	850.726	1219.08	2249.45	3342.52	1995.87	3536.55	2057.52	4358.95	2997.88	2724.71	1799.57	2608.14	1789.67	2423.52	2078.92	1880.6	2937.89	2178.18
ENSMUSG00000040687	Madd	protein_coding	1094.68	991.883	1340.61	2272.08	1673.01	3033.77	2850.9	2088.48	3321.93	2946.4	2466.87	1604.21	1286.47	1167.61	1839.45	2317.1	1850.31	2110.43	1614.04
ENSMUSG00000024480	Ap3s1	protein_coding	1179.24	4486.09	3835.89	1685.54	937.641	1144.58	1082.6	1461.8	977.863	943.233	1258.16	2625.35	2351.98	2943.59	2511.14	1202.43	2207.23	1463.15	2222.4
ENSMUSG00000034723	Tmx4	protein_coding	2366.94	5692.22	5673.88	1951.16	2207.9	1748.35	1692.16	2818.66	1732.67	1735.22	1862.65	2939.62	2223.25	2674.42	2718.24	1523.46	3009.95	1647.32	4282.01
ENSMUSG00000036908	Unc93b1	protein_coding	1800.05	1486.23	2073.49	3722.62	3021.66	3307.43	3980.59	3378.39	4986.9	3238.62	3697.4	1686.09	2118.42	1727.93	3052.8	3456.61	2313.11	3126.68	2943.5
ENSMUSG00000038893	Fam117a	protein_coding	379.187	534.223	480.047	1214.69	855.891	998.901	1533.2	978.363	1684.95	1255.78	1004.58	628.449	838.421	534.544	1135.1	1219.98	692.989	1019.2	779.424
ENSMUSG00000041515	Irf8	protein_coding	1900.33	844.657	1435.72	3945.07	2688.57	4248.14	6377.76	2698.44	5989.26	4502.26	3307.72	1771.73	2097.23	1068.06	4608.09	3763.39	1753.07	3239.83	2236.86
ENSMUSG00000039621	Prex1	protein_coding	1784.64	1057.77	1345.76	2423.13	2911.98	3309.41	3512.56	2190.23	3745.8	2945.82	2650.96	1561.22	1904.65	1512.85	3487.93	2882.86	1640.71	2632.99	2206.65
ENSMUSG00000049625	Tifab	protein_coding	2485.48	1685.9	2202.48	4659.76	3305.82	5515.03	6584.07	3230.29	7206.89	4760.66	4228.58	2355.74	2576.58	2473.31	5007.36	5216.71	2708.84	3315.46	3118.86
ENSMUSG00000029098	Acox3	protein_coding	1585.51	900.319	1070.09	1802.63	2802.27	2755.7	2639.8	1809.52	3054.3	2451.5	2390.52	1006.12	1749.7	1584.34	2151.7	2143.39	1272.98	1759.64	2185.68
ENSMUSG00000021024	Psma6	protein_coding	2582.23	3771.94	3310.41	1543.65	1856.44	1279.45	1401.92	2070.79	1356.1	1476.8	1610.5	2288.58	2561.79	2936.98	902.085	1593.21	2492.41	2495.59	1981.28
ENSMUSG00000049086	Bmyc	protein_coding	112.386	91.1384	113.112	566.212	321.601	782.58	1747.85	574.991	1405.21	1140.47	993.857	377.607	516.524	211.037	578.15	987.69	328.75	885.485	439.634
ENSMUSG00000001281	Itgb7	protein_coding	1329.99	620.021	874.612	1843.64	1528.64	2729.85	3679.62	1721.13	3908.24	3106.01	2501.47	1037.08	1456.11	1114.04	1796.23	2234.19	1520.6	3333.58	1552.67
ENSMUSG00000026972	Arrdc1	protein_coding	673.104	503.954	532.343	1061.87	1447.32	1442.61	1234.59	925.906	1236.94	844.044	810.237	696.516	858.303	747.979	881.191	932.497	611.754	769.47	1005.95
ENSMUSG00000029771	Irf5	protein_coding	1253.83	374.094	539.131	1603.75	1300.43	1879.72	1833.48	1336.8	1813.12	1749.42	1668.45	844.117	1490.01	904.467	1720	1693.4	948.878	1325.82	1441.36
ENSMUSG00000052160	Pld4	protein_coding	3738.94	1747.14	2613.69	5910.33	4281.55	6537.27	6210.55	4270.33	6874.4	5996.74	5940.75	2549.74	4278.96	2869.85	5346.88	5927.82	3677.06	5047.16	4036.5
ENSMUSG00000037992	Rara	protein_coding	1149.2	237.157	349.189	1279.92	2710.3	1816.33	1750.55	1113.16	2117.69	1686.14	1616.49	963.788	1115.96	605.224	2323.98	1283.28	483.387	957.381	931.751
ENSMUSG00000040712	Camta2	protein_coding	576.934	541.014	521.217	988.539	1364.36	1367.85	1276.92	938.247	1295.88	1015.03	1025.51	692.403	772.321	660.758	927.993	1009.34	511.75	661.927	723.362
ENSMUSG00000025351	Cd63	protein_coding	743.338	3998.63	3280.43	823.768	645.241	732.588	476.137	1247.71	486.225	371.609	602.286	2472.69	1787.1	2349.71	449.581	385.095	2021.83	876.777	1723.75
ENSMUSG00000013236	Ptprs	protein_coding	539.238	815.972	585.702	1151.76	679.205	1682.42	1464.41	1128.55	1775.21	1383.49	1235.79	774.975	1444.96	831.53	874.217	1023.23	941.549	1053.78	979.979
ENSMUSG00000027947	Il6ra	protein_coding	2460.75	654.771	868.118	2622.09	3390.77	3206.49	3988	2725.15	3381.89	3329.02	3446.25	1601.48	2602.33	1204.07	3297.75	2800.12	1344.75	1896.13	2066.82
ENSMUSG00000026605	Cenpf	protein_coding	2199.89	2518.52	2453.55	1541.11	707.996	903.533	928.126	1784.87	1148.41	1486.86	1158.13	2215.88	1933.61	1130.04	519.868	1172.11	1785.84	1541.73	1274.15
ENSMUSG00000038991	Txndc5	protein_coding	912.541	389.349	523.501	1097.54	1411.56	1221.2	1805.83	836.438	2916.93	1349.13	1111.21	533.539	805.416	552.539	1094.28	917.52	605.519	782.575	890.05
ENSMUSG00000020077	Srgn	protein_coding	4385.2	11487.9	10217.8	3655.4	4294.31	4448.15	2380.21	5250.6	2605.76	1802.99	3266.85	5169.45	7141.27	6005.1	5813.86	2805.75	4166.67	3868.01	5642.96
ENSMUSG00000030766	Arhgap17	protein_coding	1212.15	939.118	1307.86	2442.44	1475.71	2674.51	2954.27	1962.87	3836.45	2681.52	2328.07	1342.47	1227.13	1079.64	3406.29	2488.88	1479.1	2309.47	2130.08
ENSMUSG00000074743	Thbd	protein_coding	1383.05	669.907	999.036	1797.43	1097.98	2400.75	3677.45	1616.2	3282.38	2820.07	2111.8	1449.77	1240.11	1465.12	1850	2791.35	1932.27	2463.8	1589.18
ENSMUSG00000022584	Ly6c2	protein_coding	5837.44	2679.63	3386.39	9907.47	7690.98	5875.43	10825.5	6031.74	9702.08	7537.04	7851.4	4290.64	4361.59	6693.13	9676.74	4937.97	4388.82	5617.04	6447.2
ENSMUSG00000030589	Rasgrp4	protein_coding	815.147	719.609	850.923	1176.47	2727.07	2008.97	1246.99	1044.33	1700.34	1341.83	1279.66	824.542	824.764	1029.85	2045.76	1479.14	859.328	917	1001.59
ENSMUSG00000037731	Themis2	protein_coding	1510.85	1006.33	1465.68	2472.09	1995.34	2893.91	2859.26	1989.62	3754.08	2361.17	2190.53	1660.25	1520.98	1125.42	3577.55	2679.35	1492.41	1860.6	1716.6
ENSMUSG00000045322	Tlr9	protein_coding	501.584	245.847	363.401	1053.2	878.671	911.528	1484.62	599.83	1830.41	1408.1	1318.51	426.242	551.814	426.378	1954.57	1493.18	538.865	1365.19	827.457
ENSMUSG00000045980	Tmem104	protein_coding	998.804	468.682	543.536	1057.41	2305.89	1149.37	1581.61	1180	1473.2	1068.06	1334.45	692.431	1335.15	636.297	1495.56	803.721	511.687	631.967	803.555
ENSMUSG00000027199	Gatm	protein_coding	968.38	3328.06	2469.14	1424.47	526.38	1059.13	551.373	1645.86	804.496	852.851	873.017	2023.29	1125.3	1549.3	1292.41	1156.98	2243.08	751.558	1748.04
ENSMUSG00000022587	Ly6e	protein_coding	10041.4	7316.59	10163.4	15763	12953.7	18430.3	29310.2	17021.5	28646.2	15206.5	15594.8	9159.65	12991.3	8301.91	34448.1	14931.7	11260.3	15118.9	11992.8
ENSMUSG00000069893	9930111J21Rik1	protein_coding	857.519	355.899	489.495	1100.5	862.684	1294.6	1501.92	1000.32	1622.77	1745.99	1475.6	653.481	873.611	692.977	1785.42	1708.67	915.905	1341.88	1124.34
ENSMUSG00000026833	Olfm1	protein_coding	765.566	455.905	492.385	1515.68	2089.76	1414.4	1183.99	806.612	2945	1030.76	1196.93	463.371	513.989	699.385	3996.76	2291.66	703.542	1323.87	875.44
ENSMUSG00000029135	Fosl2	protein_coding	2449.1	1052	1733.56	3179.71	4360.5	4204.47	3820.19	2993.66	4507.71	3716.16	3419.34	2158.65	2380.5	1773.73	6180.31	2478.15	1774.98	1351.82	2224.41
ENSMUSG00000042817	Flt3	protein_coding	753.217	189.655	70.2072	333.845	1644.2	1149.08	5052.92	789.936	788.857	2015.3	2242.29	946.129	877.292	1107.89	878.56	1578.75	376.725	3219.87	1712.98
ENSMUSG00000032397	Tipin	protein_coding	1149.96	1549.31	1616.79	973.281	387.979	567.871	758.535	719.086	836.396	750.671	689.642	1372.25	987.034	1427.73	419.173	895.294	1477.01	1032.23	886.327
ENSMUSG00000035164	Zc3h12c	protein_coding	385.659	76.3682	31.5111	746.763	1761.78	1014.47	1887.37	143.104	509.071	250.502	267.079	258.06	1772.29	1011.03	2046.18	1190.71	242.771	1607.48	231.218
ENSMUSG00000003032	Klf4	protein_coding	1048.95	210.677	329.176	1625.9	923.274	1538.72	1503.54	1025.69	1213.46	1925.91	1698.21	1063.87	839.895	254.126	827.425	1136.4	477.355	951.943	783.115
ENSMUSG00000050931	Sgms2	protein_coding	3684.93	10036.4	8627.65	3631.89	5606.44	3248.22	1757.4	3844.37	3001.86	1503.3	3124.34	6416.81	3485.48	6394.3	5122.85	2404.75	4657.28	1837.07	4959.64
ENSMUSG00000040314	Ctsg	protein_coding	1480.8	8517.03	5788.44	3197.86	990.859	2189.13	1970.72	3088.15	204.071	1930.75	2970.87	2332.99	2733.22	2364.6	1398.94	792.756	1880.58	2906.09	4218.06
ENSMUSG00000039145	Camk1d	protein_coding	2044.31	417.978	503.706	2092.42	1245.97	2791.99	4293.32	1188.28	3452.46	3535.38	3210.06	1303.29	1934.24	1265.52	3044.84	3254.97	1265.82	2828.48	1672.01
ENSMUSG00000002668	Dennd1c	protein_coding	660.519	475.873	466.819	927.481	1358.18	1369.82	1104.6	772.631	974.745	861.732	1036.47	556.218	768.7	688.798	700.968	907.065	580.631	472.046	860.738
ENSMUSG00000029304	Spp1	protein_coding	476.174	2762.73	2970.06	305.196	425.987	267.872	78.9927	987.331	517.911	81.4953	124.566	688.892	126.829	294.159	547.649	524.783	410.946	169.055	87.8041
ENSMUSG00000038607	Gng10	protein_coding	495.359	410.086	344.61	739.815	1206.53	705.713	1484.18	526.786	991.054	1039.61	907.11	486.062	623.622	646.255	924.004	830.099	592.12	1613.2	911.354
