# Supplementary material for: Leukaemia cell of origin identified by chromatin landscape of bulk tumour cells
Source: Nat Commun. 2016 Jul 11;7:12166. doi: 10.1038/ncomms12166 (PMC4942573; doi:10.1038/ncomms12166)
Supplement: Supplementary Data 2 — Differential ATAC-seq peaks in bulk leukemia cells based on leukemia cell-of-origin Presence of ChIP-seq peak (H3K4me1 and/or H3K27ac) in mouse and human normal and leukemia cells are shown as shaded boxes. Human (hg19) genomic coordinates corresponding to differential peaks are shown. [file ncomms12166-s3.xlsx]

## Sheet: STHSC.MA9_vs_nonSTHSC.MA9 Bulk
ATAC-Seq: STHSC:MA9 Bulk Unique Peaks																													Murine ChIP-Seq (published)	ENCODE C57BL/6 BM		normal ST-HSC		normal MPP		normal CMP		normal GMP		RN2 (MLL-AF9/NrasG12D) cell line		Lift-Over to hg19
Chr	Start	End	Strand	Peak Score	Focus Ratio	Region Size Annotation	Detailed Annotation	Distance to TSS	Nearest PromoterID	Entrez ID	Nearest Unigene	Nearest Refseq	Nearest Ensembl	Gene Name	Gene Alias	Gene Description	Gene Type	chr	start	end	width	strand	Conc	Conc_G1	Conc_G2	Fold	p.value	FDR		H3K27ac	H3K4me1	H3K27ac	H3K4me1	H3K27ac	H3K4me1	H3K27ac	H3K4me1	H3K27ac	H3K4me1	H3K27ac		Chr	Start	End	Strand	Peak Score	Focus Ratio/Region Size	Annotation	Detailed Annotation
chr14	77882863	77883231	+	0	NA	intron (NR_033141, intron 4 of 5)	C-rich|Low_complexity|Low_complexity	23628	NR_033141	629678	Mm.390721	NM_001037935	ENSMUSG00000067973	Gm6994	EG629678	predicted gene 6994	ncRNA	chr14	77882862	77883231	370	*	4.97252	6.27943	3.9972	2.28224	6.69144e-07	0.0107538														chr13	44010021	44010278	+	0	NA	intron (NM_001127615, intron 3 of 16)	intron (NM_001127615, intron 3 of 16)
chr16	53728705	53730353	+	0	NA	Intergenic	Intergenic	-913672	NR_040495	73820	Mm.60493	NR_040495		4930404A05Rik	-	RIKEN cDNA 4930404A05 gene	ncRNA	chr16	53728704	53730353	1650	*	5.67327	6.87593	4.85244	2.02348	3.73469e-07	0.00750252
chr16	54041885	54042626	+	0	NA	Intergenic	ORR1B2|LTR|MaLR	-1226398	NR_040495	73820	Mm.60493	NR_040495		4930404A05Rik	-	RIKEN cDNA 4930404A05 gene	ncRNA	chr16	54041884	54042626	743	*	5.23838	6.56253	4.23466	2.32787	1.65336e-09	0.000132856														chr3	103307624	103307777	+	0	NA	Intergenic	Intergenic
chr16	54108636	54109131	+	0	NA	Intergenic	RLTR6_Mm|LTR|ERV1	1174467	NM_178720	239852	Mm.245045	NM_178720	ENSMUSG00000064310	Zpld1	9430016A21Rik	zona pellucida like domain containing 1	protein-coding	chr16	54108635	54109131	497	*	5.44525	6.67171	4.59153	2.08018	1.2957e-07	0.00347055
chr18	84428600	84428884	+	0	NA	intron (NM_001033341, intron 8 of 8)	intron (NM_001033341, intron 8 of 8)	171192	NM_146090	225791	Mm.147052	NM_146090	ENSMUSG00000049090	Zadh2	C530046K17Rik|Pthr3	zinc binding alcohol dehydrogenase, domain containing 2	protein-coding	chr18	84428599	84428884	286	*	3.46455	0.189788	3.84183	-3.65204	4.95e-06	0.0567736
chr2	58384676	58387835	+	0	NA	intron (NM_001110204, intron 2 of 12)	intron (NM_001110204, intron 2 of 12)	32984	NM_001110205	11477	Mm.689	NM_007394	ENSMUSG00000026836	Acvr1	ALK2|ActR-I|ActRIA|Acvr|Acvrlk2|Alk-2|Alk8|D330013D15Rik|SKR1|Tsk7L	activin A receptor, type 1	protein-coding	chr2	58384675	58387835	3161	*	7.32823	5.87182	7.60547	-1.73364	7.77e-06	0.0652336														chr2	158694311	158697375	+	0	NA	intron (NM_001111067, intron 1 of 10)	intron (NM_001111067, intron 1 of 10)
chr4	45232665	45233385	+	0	NA	intron (NM_001081172, intron 1 of 15)	intron (NM_001081172, intron 1 of 15)	23837	NR_040666	78508	Mm.416908	NR_040666	ENSMUSG00000086284	Frmpd1os	2900093L17Rik	FERM and PDZ domain containing 1, opposite strand	ncRNA	chr4	45232664	45233385	722	*	4.71875	2.2938	5.06501	-2.77121	7.41e-06	0.0652336														chr9	37686449	37687195	+	0	NA	intron (NM_014907, intron 1 of 15)	intron (NM_014907, intron 1 of 15)
chr4	102531870	102532719	+	0	NA	intron (NM_001285860, intron 2 of 22)	intron (NM_001285860, intron 2 of 22)	99554	NM_001285859	73094	Mm.54201	NM_144906	ENSMUSG00000028524	Sgip1	3110007P09Rik|SGIP1alpha|gag	SH3-domain GRB2-like (endophilin) interacting protein 1	protein-coding	chr4	102531869	102532719	851	*	6.74351	7.82394	6.07337	1.75056	1.02961e-06	0.0137891														chr1	67097670	67098109	+	0	NA	intron (NM_032291, intron 2 of 24)	MIRb|SINE|MIR
chr4	135380632	135381338	+	0	NA	Intergenic	L1MB4|LINE|L1	-31001	NM_001080387	14105	Mm.10229	NM_010178	ENSMUSG00000028676	Srsf10	FUSIP2|Fusip1|NSSR1|NSSR2|Nssr|SRrp40|Sfrs13a|Srsf13a|TASR|TASR1|TASR2	serine/arginine-rich splicing factor 10	protein-coding	chr4	135380631	135381338	708	*	4.10423	1.93416	4.43681	-2.50265	8.12e-06	0.0652336
chr6	52153769	52154783	+	0	NA	exon (NM_010453, exon 1 of 2)	exon (NM_010453, exon 1 of 2)	310	NM_010453	15402	Mm.173	NM_010453	ENSMUSG00000038253	Hoxa5	Hox-1.3	homeobox A5	protein-coding	chr6	52153768	52154783	1016	*	5.76688	7.36483	4.14224	3.22259	6.82728e-08	0.00274303														chr7	27182647	27183660	+	0	NA	exon (NM_019102, exon 1 of 2)	exon (NM_019102, exon 1 of 2)
[truncated: 12 more columns]

## Sheet: MPP.MA9_vs_nonMPP.MA9 Bulk
ATAC-Seq: MPP:MA9 Bulk Unique Peaks																														Murine ChIP-Seq (published)	ENCODE C57BL/6 BM		normal ST-HSC		normal MPP		normal CMP		normal GMP		RN2 (MLL-AF9) cell line		Lift-Over to hg19
Chr	Start	End	Strand	Peak Score	Focus Ratio	Region Size Annotation	Detailed Annotation	Distance to TSS	Nearest PromoterID	Entrez ID	Nearest Unigene	Nearest Refseq	Nearest Ensembl	Gene Name	Gene Alias	Gene Description	Gene Type	chr	start	end	width	strand	Conc	Conc_G1	Conc_G2	Fold	p.value	FDR			H3K27ac	H3K4me1	H3K27ac	H3K4me1	H3K27ac	H3K4me1	H3K27ac	H3K4me1	H3K27ac	H3K4me1	H3K27ac		Chr	Start	End	Strand	Peak Score	Focus Ratio/Region Size	Annotation
chr1	148163173	148164687	+	0	NA	Intergenic	RLTR13C1|LTR|ERVK	-178866	NM_153539	215378	Mm.441817	NM_153539	ENSMUSG00000035131	Brinp3	B830045N13Rik|Fam5c	bone morphogenetic protein/retinoic acid inducible neural specific 3	protein-coding	chr1	148163172	148164687	1516	*	7.08355	8.13242	6.448	1.68442	2.32391e-05	0.091909
chr1	170512856	170513183	+	0	NA	Intergenic	Intergenic	92245	NR_105766	102465178		NR_105766	miRBase:MI0021876	Mir6348	mmu-mir-6348	microRNA mir-6348	ncRNA	chr1	170512855	170513183	329	*	3.39946	4.76595	2.32198	2.44396	1.20885e-05	0.0571394															chr1	164351351	164351677	+	0	NA	Intergenic
chr10	102298401	102298807	+	0	NA	Intergenic	B3A|SINE|B2	192807	NM_172553	216285	Mm.19287	NM_172553	ENSMUSG00000036602	Alx1	AI314867|C130005I02|Cart1	ALX homeobox 1	protein-coding	chr10	102298400	102298807	408	*	4.32464	5.6064	3.38921	2.21719	1.18881e-05	0.0571394
chr12	30397696	30398537	+	0	NA	intron (NM_001093776, intron 3 of 24)	intron (NM_001093776, intron 3 of 24)	-26806	NR_046080	328075	Mm.447832	NR_046080		C630031E19Rik	C630031E19	RIKEN cDNA C630031E19 gene	ncRNA	chr12	30397695	30398537	843	*	4.91198	6.3811	3.62741	2.75368	3.84053e-07	0.00440865
chr12	58565666	58566550	+	0	NA	Intergenic	Intergenic	81000	NM_008259	15375	Mm.4578	NM_008259	ENSMUSG00000035451	Foxa1	Hnf-3a|Hnf3a|Tcf-3a|Tcf3a	forkhead box A1	protein-coding	chr12	58565665	58566550	886	*	4.41694	5.59336	3.63093	1.96243	8.7986e-07	0.00883765															chr14	37982747	37983721	+	0	NA	intron (NM_138731, intron 13 of 13)
chr12	107907348	107907818	+	0	NA	Intergenic	Lx8|LINE|L1	46951	NR_015512	71033	Mm.159404	NR_015512	ENSMUSG00000085820	4933406K04Rik	4930426M03Rik|4930485I22Rik|4933427G14Rik	RIKEN cDNA 4933406K04 gene	ncRNA	chr12	107907347	107907818	472	*	4.49692	5.73356	3.62874	2.10482	1.41913e-05	0.0633522
chr15	35996449	35996942	+	0	NA	intron (NM_001195748, intron 14 of 27)	intron (NM_001195748, intron 14 of 27)	73460	NM_001195748	626596	Mm.321798	NM_001195748	ENSMUSG00000037627	Rgs22	-	regulator of G-protein signalling 22	protein-coding	chr15	35996448	35996942	495	*	4.55508	2.34146	4.89019	-2.54873	1.82e-05	0.0769832															chr8	101034939	101036526	+	0	NA	intron (NM_015668, intron 14 of 27)
chr16	79168506	79169054	+	0	NA	Intergenic	Intergenic	-77438	NM_008941	19146	Mm.5184	NM_008941	ENSMUSG00000022857	Tmprss15	Entk|Prss7	transmembrane protease, serine 15	protein-coding	chr16	79168505	79169054	550	*	4.51212	5.74539	3.64877	2.09662	7.50853e-08	0.00100558															chr21	19872198	19872721	+	0	NA	Intergenic
chr17	90633970	90634689	+	0	NA	intron (NM_020252, intron 18 of 22)	intron (NM_020252, intron 18 of 22)	-626180	NR_045463	78800	Mm.410772	NR_045463	ENSMUSG00000090160	4930480K15Rik	-	RIKEN cDNA 4930480K15 gene	ncRNA	chr17	90633969	90634689	721	*	5.01457	6.4252	3.85342	2.57178	6.45819e-10	2.59474e-05															chr2	50339276	50339846	+	0	NA	intron (NM_001135659, intron 19 of 23)
chr17	90638235	90638646	+	0	NA	intron (NM_020252, intron 18 of 22)	L1MC3|LINE|L1	-622069	NR_045463	78800	Mm.410772	NR_045463	ENSMUSG00000090160	4930480K15Rik	-	RIKEN cDNA 4930480K15 gene	ncRNA	chr17	90638234	90638646	413	*	5.01913	6.56366	3.54907	3.01459	1.73771e-10	1.39634e-05															chr2	50341932	50344653	+	0	NA	intron (NM_001135659, intron 19 of 23)
chr2	96580576	96581297	+	0	NA	Intergenic	Intergenic	-726895	NM_178725	241568	Mm.241682	NM_178725	ENSMUSG00000050587	Lrrc4c	6430556C10Rik|NGL-1	leucine rich repeat containing 4C	protein-coding	chr2	96580575	96581297	723	*	5.07628	6.27465	4.26125	2.0134	7.60716e-06	0.0509395
chr2	132307267	132307732	+	0	NA	Intergenic	Intergenic	-8965	NR_028286	70371	Mm.394667	NR_028286	ENSMUSG00000086379	1700026D11Rik	-	RIKEN cDNA 1700026D11 gene	ncRNA	chr2	132307266	132307732	467	*	5.37601	3.44509	5.69321	-2.24812	2.4e-05	0.091909															chr5	120023216	120023542	+	0	NA	TTS (NM_016644)
chr3	18523852	18525711	+	0	NA	Intergenic	Intergenic	-144304	NR_040544	73959	Mm.60616	NR_040544		4930433B08Rik	-	RIKEN cDNA 4930433B08 gene	ncRNA	chr3	18523851	18525711	1861	*	6.09243	7.43161	5.06322	2.36839	4.01067e-09	0.000107426															chr8	66055550	66057530	+	0	NA	Intergenic
chr3	57337279	57338197	+	0	NA	intron (NM_001168281, intron 2 of 6)	intron (NM_001168281, intron 2 of 6)	42060	NM_133784	97064	Mm.405029	NM_133784	ENSMUSG00000027803	Wwtr1	2310058J06Rik|2610021I22Rik|C78399|Taz	WW domain containing transcription regulator 1	protein-coding	chr3	57337278	57338197	920	*	5.13743	6.14491	4.54495	1.59995	9.8437e-06	0.0564993															chr3	149319329	149320361	+	0	NA	intron (NM_015472, intron 2 of 6)
chr3	139609016	139611091	+	0	NA	Intergenic	ORR1C1|LTR|MaLR	-81160	NR_105798	102465198		NR_105798	miRBase:MI0021908	Mirlet7j	mmu-let-7j	microRNA let-7j	ncRNA	chr3	139609015	139611091	2077	*	5.95455	6.92856	5.39512	1.53343	8.67683e-06	0.0536328
chr5	86855873	86857490	+	0	NA	intron (NM_001033233, intron 5 of 8)	intron (NM_001033233, intron 5 of 8)	41334	NM_001033233	194597	Mm.249106	NM_001033233	ENSMUSG00000072845	Tmprss11a	Gm7	transmembrane protease, serine 11a	protein-coding	chr5	86855872	86857490	1619	*	5.43887	6.66774	4.58174	2.086	8.84258e-09	0.000177636															chr4	68793441	68795485	+	0	NA	intron (NM_001114387, intron 5 of 9)
chr6	35719693	35721203	+	0	NA	Intergenic	MLT1J1|LTR|MaLR	-230560	NM_008098	14489	Mm.182746	NM_008098	ENSMUSG00000029840	Mtpn	5033418D15Rik|Gcdp|V1	myotrophin	protein-coding	chr6	35719692	35721203	1512	*	5.18936	6.31725	4.46405	1.85321	3.32547e-06	0.0267218															chr7	135890251	135891367	+	0	NA	Intergenic
chr6	140873152	140873778	+	0	NA	Intergenic	Intergenic	300646	NM_009637	11569	Mm.86453	NM_009637	ENSMUSG00000030232	Aebp2	AU023766|B230313N05Rik	AE binding protein 2	protein-coding	chr6	140873151	140873778	628	*	5.02164	6.11966	4.33151	1.78815	4.22263e-06	0.0308463															chr12	20068680	20069290	+	0	NA	Intergenic
chr8	6576384	6576644	+	0	NA	Intergenic	Intergenic	-1471282	NM_011388	20494	Mm.3500	NM_011388	ENSMUSG00000023073	Slc10a2	ASBT|ISBT	solute carrier family 10, member 2	protein-coding	chr8	6576383	6576644	262	*	4.04661	5.16103	3.33736	1.82367	1.20835e-05	0.0571394															chr13	105228648	105228904	+	0	NA	Intergenic
chr8	33719051	33719304	+	0	NA	Intergenic	L1MD1|LINE|L1	341321	NM_001177589	100042715	Mm.291093	NM_001177589		Gm3985	-	predicted gene 3985	protein-coding	chr8	33719050	33719304	255	*	3.13368	4.45737	2.13075	2.32661	3.17954e-06	0.0267218															chr8	31749379	31749552	+	0	NA	intron (NM_013962, intron 1 of 4)
chr9	9653428	9654573	+	0	NA	Intergenic	Intergenic	-240431	NR_105745	102466147		NR_105745	miRBase:MI0021584	Mir6237	mmu-mir-6237	microRNA mir-6237	ncRNA	chr9	9653427	9654573	1147	*	5.41047	6.88709	4.1089	2.77819	2.11702e-08	0.000340226															chr11	100240944	100242490	+	0	NA	Intergenic
[truncated: 13 more columns]

## Sheet: CMP.MA9_vs_nonCMP.MA9 Bulk
ATAC-Seq: CMP:MA9 Bulk Unique Peaks																														Murine ChIP-Seq (published)	ENCODE C57BL/6 BM		normal ST-HSC		normal MPP		normal CMP		normal GMP		RN2 (MLL-AF9) cell line		Lift-Over to hg19
Chr	Start	End	Strand	Peak Score	Focus Ratio	Region Size Annotation	Detailed Annotation	Distance to TSS	Nearest PromoterID	Entrez ID	Nearest Unigene	Nearest Refseq	Nearest Ensembl	Gene Name	Gene Alias	Gene Description	Gene Type	chr	start	end	width	strand	Conc	Conc_G1	Conc_G2	Fold	p.value	FDR			H3K27ac	H3K4me1	H3K27ac	H3K4me1	H3K27ac	H3K4me1	H3K27ac	H3K4me1	H3K27ac	H3K4me1	H3K27ac		Chr	Start	End	Strand	Peak Score	Focus Ratio/Region Size	Annotation
chr1	89356332	89357129	+	0	NA	Intergenic	IAPLTR1_Mm|LTR|ERVK	-10109	NM_028473	73234	Mm.7310	NM_028473	ENSMUSG00000026258	3110079O15Rik	Snorc	RIKEN cDNA 3110079O15 gene	protein-coding	chr1	89356331	89357129	799	*	5.5629	6.62184	4.91648	1.70536	9.40256e-06	0.0629619
chr10	34619028	34619379	+	0	NA	Intergenic	RLTR6_Mm|LTR|ERV1	415997	NM_010237	14302	Mm.332432	NM_010237	ENSMUSG00000019779	Frk	BSK|BSK/IYK|C85044|GTK|RAK	fyn-related kinase	protein-coding	chr10	34619027	34619379	353	*	4.13589	1.23284	4.50188	-3.26904	5.98e-06	0.053422
chr13	119154613	119154908	+	0	NA	Intergenic	ORR1B1|LTR|MaLR	21299	NM_021556	59054	Mm.143810	NM_021556	ENSMUSG00000021731	Mrps30	2610020A16Rik|AA968347|PAP|Pdcd9	mitochondrial ribosomal protein S30	protein-coding	chr13	119154612	119154908	297	*	4.26872	2.03987	4.60469	-2.56482	9.13e-06	0.0629619															chr5	44831128	44831177	+	0	NA	Intergenic
chr14	22432305	22432905	+	0	NA	intron (NM_017479, intron 3 of 16)	intron (NM_017479, intron 3 of 16)	101193	NM_001013826	435391	Mm.295860	NM_001013826	ENSMUSG00000063821	Dupd1	EG435391	dual specificity phosphatase and pro isomerase domain containing 1	protein-coding	chr14	22432304	22432905	602	*	7.65111	4.47967	8.02555	-3.54588	1.49e-06	0.0299416															chr10	76722294	76722952	+	0	NA	intron (NM_001256469, intron 4 of 17)
chr14	23620470	23620995	+	0	NA	intron (NM_028275, intron 5 of 6)	intron (NM_028275, intron 5 of 6)	-258712	NR_046307	74896	Mm.444661	NR_046307		4930405A10Rik	4930456G20Rik	RIKEN cDNA 4930405A10 gene	ncRNA	chr14	23620469	23620995	527	*	5.52576	3.40044	5.85567	-2.45523	6.09e-07	0.0244505															chr10	78057870	78058426	+	0	NA	intron (NM_032024, intron 4 of 5)
chr15	78385250	78386221	+	0	NA	Intergenic	Intergenic	-10960	NM_009218	20607	Mm.211411	NM_009218	ENSMUSG00000044933	Sstr3	Smstr-3|Smstr3|sst3	somatostatin receptor 3	protein-coding	chr15	78385249	78386221	973	*	4.92816	6.06259	4.19494	1.86765	3.28135e-06	0.0439455
chr17	22810940	22811610	+	0	NA	Intergenic	Intergenic	73160	NM_001104575	628185	Mm.390947	NM_001104575	ENSMUSG00000094921	Vmn2r112	EG628185|V2rp1	vomeronasal 2, receptor 112	protein-coding	chr17	22810939	22811610	672	*	5.28858	2.93489	5.63127	-2.69638	1.28e-05	0.0788119
chr18	23266105	23266448	+	0	NA	Intergenic	Intergenic	-66122	NM_199024	319211	Mm.209896	NM_199024	ENSMUSG00000041923	Nol4	1700013J13Rik|4930568N03Rik|Gm1262	nucleolar protein 4	protein-coding	chr18	23266104	23266448	345	*	3.76101	0.817031	4.12839	-3.31136	6.7e-06	0.0538125															chr18	31889265	31889476	+	0	NA	Intergenic
chr19	5164491	5164779	+	0	NA	intron (NM_153129, intron 2 of 23)	B3|SINE|B2	-46227	NM_008451	16594	Mm.271648	NM_008451	ENSMUSG00000024862	Klc2	8030455F02Rik|AW212649|KLC 2|KLC-2	kinesin light chain 2	protein-coding	chr19	5164490	5164779	290	*	3.92627	5.11324	3.12645	1.98679	9.56714e-07	0.0256256
chr2	3404537	3405087	+	0	NA	Intergenic	IAPEz-int|LTR|ERVK	-12554	NR_027509	64707	Mm.23483	NM_022724	ENSMUSG00000026646	Suv39h2	4930507K23Rik|AA536750|D030054H19Rik|D2Ertd544e|KMT1B	suppressor of variegation 3-9 homolog 2 (Drosophila)	protein-coding	chr2	3404536	3405087	552	*	4.77611	6.25124	3.47792	2.77332	8.84744e-09	0.000710936
chr3	156959946	156960888	+	0	NA	intron (NM_001039094, intron 6 of 6)	intron (NM_001039094, intron 6 of 6)	-236944	NM_017381	53861	Mm.259036	NM_017381	ENSMUSG00000028180	Zranb2	AI227013|Zfp265|Zis|Znf265	zinc finger, RAN-binding domain containing 2	protein-coding	chr3	156959945	156960888	944	*	5.65026	3.92988	5.95147	-2.02158	5.72e-06	0.053422															chr1	71890797	71891715	+	0	NA	intron (NM_173808, intron 6 of 6)
chr4	109344608	109344852	+	0	NA	Intergenic	ORR1A4|LTR|MaLR	-4502	NM_007983	14084	Mm.318259	NM_007983	ENSMUSG00000010517	Faf1	AA408698|Dffrx|Fam	Fas-associated factor 1	protein-coding	chr4	109344607	109344852	246	*	5.46082	3.31825	5.79177	-2.47352	4.1e-06	0.0470995
chr5	101079177	101079637	+	0	NA	Intergenic	Intergenic	23868	NM_027978	71883	Mm.260661	NM_027978	ENSMUSG00000029319	Coq2	2310002F18Rik	coenzyme Q2 homolog, prenyltransferase (yeast)	protein-coding	chr5	101079176	101079637	462	*	4.16058	1.55524	4.51509	-2.95986	3.22e-06	0.0439455															chr4	84180582	84180985	+	0	NA	Intergenic
chr8	26564379	26564699	+	0	NA	Intergenic	MTEa-int|LTR|MaLR	-64692	NM_001079909	14182	Mm.265716	NM_010206	ENSMUSG00000031565	Fgfr1	AW208770|Eask|FLG|Fgfr-1|Flt-2|Hspy|MFR|bFGF-R-1|c-fgr	fibroblast growth factor receptor 1	protein-coding	chr8	26564378	26564699	322	*	3.60288	0.813928	3.96477	-3.15084	1.57e-05	0.090107
[truncated: 13 more columns]

## Sheet: GMP.MA9_vs_nonGMP.MA9 Bulk
ATAC-Seq: GMP:MA9 Bulk Unique Peaks																														Murine ChIP-Seq (published)	ENCODE C57BL/6 BM		normal ST-HSC		normal MPP		normal CMP		normal GMP		RN2 (MLL-AF9) cell line		Lift-Over to hg19
Chr	Start	End	Strand	Peak Score	Focus Ratio	Region Size Annotation	Detailed Annotation	Distance to TSS	Nearest PromoterID	Entrez ID	Nearest Unigene	Nearest Refseq	Nearest Ensembl	Gene Name	Gene Alias	Gene Description	Gene Type	chr	start	end	width	strand	Conc	Conc_G1	Conc_G2	Fold	p.value	FDR			H3K27ac	H3K4me1	H3K27ac	H3K4me1	H3K27ac	H3K4me1	H3K27ac	H3K4me1	H3K27ac	H3K4me1	H3K27ac		Chr	Start	End	Strand	Peak Score	Focus Ratio/Region Size	Annotation
chr1	14914725	14915379	+	0	NA	Intergenic	ORR1E|LTR|MaLR	-6109	NM_177781	277328	Mm.186329	NM_177781	ENSMUSG00000032769	Trpa1	Anktm1|TRPA1b	transient receptor potential cation channel, subfamily A, member 1	protein-coding	chr1	14914724	14915379	656	*	6.35345	7.35747	5.76445	1.59302	5.64e-05	0.0536117
chr1	59434282	59434611	+	0	NA	Intergenic	Intergenic	-104545	NM_008057	14369	Mm.297906	NM_008057	ENSMUSG00000041075	Fzd7	Fz7	frizzled homolog 7 (Drosophila)	protein-coding	chr1	59434281	59434611	331	*	3.62132	5.08667	2.34516	2.74151	6.12e-10	8.19e-06															chr2	202789661	202790042	+	0	NA	Intergenic
chr1	69559761	69560662	+	0	NA	Intergenic	Intergenic	172323	NM_011770	22779	Mm.106343	NM_011770	ENSMUSG00000025997	Ikzf2	A730095J18Rik|Helios|Zfpn1a2|Znfn1a2	IKAROS family zinc finger 2	protein-coding	chr1	69559760	69560662	903	*	5.38448	6.32472	4.85689	1.46783	0.000107191	0.0744638															chr2	213844124	213845012	+	0	NA	Intergenic
chr1	69806094	69806557	+	0	NA	Intergenic	Intergenic	-67219	NM_029160	66722	Mm.440554	NM_025728	ENSMUSG00000053153	Spag16	4921511D23Rik|4930524F24Rik|4930585K05Rik|AV261009|Pf20|Wdr29	sperm associated antigen 16	protein-coding	chr1	69806093	69806557	465	*	5.13655	6.21088	4.47321	1.73767	9.53e-06	0.0225265															chr2	214087677	214088466	+	0	NA	Intergenic
chr1	100623413	100624863	+	0	NA	Intergenic	RLTR14|LTR|ERV1	306437	NM_027584	70866	Mm.389164	NM_027584	ENSMUSG00000026336	Slco6d1	4921511I05Rik	solute carrier organic anion transporter family, member 6d1	protein-coding	chr1	100623412	100624863	1452	*	7.83039	6.38176	8.10684	-1.72508	2.55e-05	0.0371334															chr2	144461823	144462371	+	0	NA	intron (NM_018460, intron 13 of 13)
chr1	100645513	100645801	+	0	NA	Intergenic	Intergenic	327956	NM_027584	70866	Mm.389164	NM_027584	ENSMUSG00000026336	Slco6d1	4921511I05Rik	solute carrier organic anion transporter family, member 6d1	protein-coding	chr1	100645512	100645801	290	*	5.0327	3.73615	5.29289	-1.55674	0.000158231	0.0955986															chr2	123238036	123239616	+	0	NA	Intergenic
chr1	129726784	129727467	+	0	NA	intron (NM_011737, intron 4 of 9)	intron (NM_011737, intron 4 of 9)	9742	NM_011737	22625	Mm.246566	NM_011737	ENSMUSG00000051590	Map3k19	Ysk4	mitogen-activated protein kinase kinase kinase 19	protein-coding	chr1	129726783	129727467	685	*	5.09658	6.09427	4.51392	1.58035	2.39e-05	0.0362065															chr2	135756297	135756624	+	0	NA	exon (NM_025052, exon 5 of 10)
chr1	138146116	138146684	+	0	NA	Intergenic	Intergenic	11050	NM_001101516	383563	Mm.40367	NM_001101516	ENSMUSG00000052759	Gpr25	Gm1300	G protein-coupled receptor 25	protein-coding	chr1	138146115	138146684	570	*	5.14149	6.39875	4.24323	2.15551	3.03e-05	0.0391577															chr1	164351351	164351677	+	0	NA	Intergenic
chr1	155675182	155675489	+	0	NA	intron (NM_001243223, intron 4 of 20)	intron (NM_001243223, intron 4 of 20)	15936	NM_001243223	240816	Mm.329340	NM_001243223	ENSMUSG00000042641	Rgsl1	4930415K13Rik|Gm202|Rgsl2	regulator of G-protein signaling like 1	protein-coding	chr1	155675181	155675489	309	*	3.74777	4.81987	3.0869	1.73297	3.58e-05	0.0429232															chr1	182440733	182441059	+	0	NA	intron (NM_001137669, intron 4 of 21)
chr1	170512856	170513183	+	0	NA	Intergenic	Intergenic	92245	NR_105766	102465178		NR_105766	miRBase:MI0021876	Mir6348	mmu-mir-6348	microRNA mir-6348	ncRNA	chr1	170512855	170513183	329	*	3.39946	0.0649849	3.77829	-3.7133	4.39e-05	0.0478737															chr1	200854671	200855257	+	0	NA	Intergenic
chr1	179297851	179299013	+	0	NA	Intergenic	ORR1C1|LTR|MaLR	-76360	NM_001012330	30928	Mm.330700	NM_013915	ENSMUSG00000063659	Zbtb18	RP58|Zfp238|Znf238	zinc finger and BTB domain containing 18	protein-coding	chr1	179297850	179299013	1164	*	6.60283	7.49547	6.11779	1.37768	5.44e-05	0.0526737															chr1	244126190	244126419	+	0	NA	intron (NR_033883, intron 1 of 11)
chr10	44328971	44329406	+	0	NA	Intergenic	L1MC3|LINE|L1	-150695	NM_007548	12142	Mm.4800	NM_007548	ENSMUSG00000038151	Prdm1	Blimp-1|Blimp1|PRDI-BF1|ZNFPR1A1|b2b1765Clo	PR domain containing 1, with ZNF domain	protein-coding	chr10	44328970	44329406	437	*	5.40266	6.572	4.62582	1.94618	2.9e-05	0.038777															chr6	106338506	106338928	+	0	NA	Intergenic
chr10	62070868	62071844	+	0	NA	Intergenic	Intergenic	-6310	NM_019553	56200	Mm.413275	NM_019553	ENSMUSG00000020075	Ddx21	AI255159|AL022742|D10Ertd645e|D10Wsu42e	DEAD (Asp-Glu-Ala-Asp) box polypeptide 21	protein-coding	chr10	62070867	62071844	978	*	5.10326	6.16499	4.4538	1.71119	2.67e-05	0.0371334															chr10	70709192	70710516	+	0	NA	Intergenic
chr10	76692687	76693346	+	0	NA	Intergenic	Intergenic	28952	NR_026944	100169878	Mm.420901	NR_026944	ENSMUSG00000078444	Gm10941	ENSMUSG00000078444	predicted gene 10941	ncRNA	chr10	76692686	76693346	661	*	4.76454	5.86569	4.0708	1.79489	1.68e-06	0.00641636															chr21	46745681	46746048	+	0	NA	Intergenic
chr10	100733944	100735776	+	0	NA	Intergenic	Intergenic	-409261	NM_001205098	67569	Mm.25252	NM_026243	ENSMUSG00000019888	Mgat4c	9130411I17Rik|GntIVh	MGAT4 family, member C	protein-coding	chr10	100733943	100735776	1834	*	5.83663	7.22408	4.72035	2.50373	5.16e-10	8.19e-06
chr10	100797349	100798299	+	0	NA	Intergenic	Lx9|LINE|L1	-346297	NM_001205098	67569	Mm.25252	NM_026243	ENSMUSG00000019888	Mgat4c	9130411I17Rik|GntIVh	MGAT4 family, member C	protein-coding	chr10	100797348	100798299	952	*	5.3717	6.66485	4.41844	2.24641	9.47e-07	0.00400687
chr11	66957384	66958739	+	0	NA	Intergenic	Intergenic	-24479	NR_038055	74184	Mm.162554	NR_038055	ENSMUSG00000087410	2310065F04Rik	-	RIKEN cDNA 2310065F04 gene	ncRNA	chr11	66957383	66958739	1357	*	5.89978	6.98039	5.22943	1.75096	1.58e-05	0.0303418															chr17	10482254	10483738	+	0	NA	intron (NR_125367, intron 3 of 10)
chr11	80532525	80532866	+	0	NA	intron (NM_177390, intron 1 of 21)	intron (NM_177390, intron 1 of 21)	60832	NM_177390	338367	Mm.151948	NM_177390	ENSMUSG00000035441	Myo1d	9930104H07Rik|AW544947|D11Ertd9e|myosin-1d	myosin ID	protein-coding	chr11	80532524	80532866	343	*	3.68764	4.95877	2.76852	2.19025	1.13e-06	0.00455037															chr17	31141877	31143398	+	0	NA	intron (NM_015194, intron 1 of 21)
chr11	115816011	115817073	+	0	NA	intron (NM_020483, intron 4 of 10)	intron (NM_020483, intron 4 of 10)	-19497	NM_001005608	192897	Mm.213873	NM_133663	ENSMUSG00000020758	Itgb4	AA407042|C230078O20|CD104	integrin beta 4	protein-coding	chr11	115816010	115817073	1064	*	5.42435	6.2659	4.98214	1.28376	0.00012353	0.078011															chr17	73692018	73693807	+	0	NA	intron (NM_013260, intron 4 of 10)
chr12	19293845	19295047	+	0	NA	Intergenic	CpG	773130	NM_001201330	236366	Mm.352227	NM_001033157		5730507C01Rik	-	RIKEN cDNA 5730507C01 gene	protein-coding	chr12	19293844	19295047	1204	*	6.18469	7.82876	4.40632	3.42244	1.05e-15	8.41e-11															chr2	9346407	9347585	+	0	NA	5' UTR (NM_001135191, exon 1 of 27)
chr12	21478286	21478836	+	0	NA	Intergenic	Intergenic	-55264	NM_011739	22630	Mm.289630	NM_011739	ENSMUSG00000076432	Ywhaq	2700028P07Rik|AA409740|AU021156|R74690	tyrosine 3-monooxygenase/tryptophan 5-monooxygenase activation protein, theta polypeptide	protein-coding	chr12	21478285	21478836	552	*	4.89742	5.90567	4.30416	1.60151	3.31e-05	0.0405747															chr2	9833321	9833879	+	0	NA	Intergenic
chr12	53227426	53227973	+	0	NA	intron (NM_029760, intron 3 of 10)	intron (NM_029760, intron 3 of 10)	28966	NM_029760	76826	Mm.244781	NM_029760		Nubpl	2410170E07Rik	nucleotide binding protein-like	protein-coding	chr12	53227425	53227973	549	*	5.21718	6.38565	4.44145	1.94421	3.12e-05	0.0391577															chr14	32052154	32052767	+	0	NA	intron (NM_001201573, intron 1 of 8)
chr12	53744821	53745520	+	0	NA	Intergenic	Intergenic	-41861	NR_045910	73278	Mm.396209	NR_045910		1700031P21Rik	-	RIKEN cDNA 1700031P21 gene	ncRNA	chr12	53744820	53745520	701	*	4.20755	5.37771	3.42964	1.94807	2.32e-06	0.00847881															chr14	105614940	105615956	+	0	NA	intron (NM_002226, intron 13 of 25)
chr12	74132230	74132750	+	0	NA	Intergenic	Intergenic	15209	NM_009189	20471	Mm.4645	NM_009189	ENSMUSG00000051367	Six1	BB138287	sine oculis-related homeobox 1	protein-coding	chr12	74132229	74132750	522	*	5.30808	6.76244	4.05615	2.70629	1.7e-08	0.000136662															chr14	61099395	61099921	+	0	NA	Intergenic
chr12	103495790	103497187	+	0	NA	intron (NM_172152, intron 13 of 16)	MTC|LTR|MaLR	-24796	NM_177620	217835	Mm.24145	NM_177620	ENSMUSG00000044456	Rin3	6430500K07|C86933	Ras and Rab interactor 3	protein-coding	chr12	103495789	103497187	1399	*	5.7729	6.70928	5.24886	1.46042	0.000113236	0.0745827
chr12	109166389	109167542	+	0	NA	intron (NM_001286343, intron 1 of 1)	intron (NM_001286343, intron 1 of 1)	74659	NM_001079883	58208	Mm.392694	NM_021399	ENSMUSG00000048251	Bcl11b	9130430L19Rik|AI604821|B630002E05Rik|BCL-11B|Ctip2|Rit1	B cell leukemia/lymphoma 11B	protein-coding	chr12	109166388	109167542	1155	*	4.86475	5.90932	4.2338	1.67551	1.07e-05	0.0244947															chr14	99655027	99656236	+	0	NA	intron (NM_001282238, intron 2 of 2)
chr12	114152038	114153008	+	0	NA	intron (NM_010588, intron 13 of 25)	intron (NM_010588, intron 13 of 25)	6229	NR_105906	102465567		NR_105906		Mir6941	mmu-mir-6941	microRNA mir-6941	ncRNA	chr12	114152037	114153008	972	*	5.46109	6.3453	4.98332	1.36198	0.000119598	0.076377
chr13	21922626	21924234	+	0	NA	TTS (NM_175657).2	TTS (NM_175657).2	597	NM_175657	319161	Mm.261664	NM_175657		Hist1h4n	-	histone cluster 1, H4n	protein-coding	chr13	21922625	21924234	1610	*	7.04111	7.85828	6.6184	1.23988	2.62e-05	0.0371334															chr6	27791812	27792286	+	0	NA	exon (NM_021968, exon 1 of 1)
chr13	35847691	35848880	+	0	NA	intron (NM_001123386, intron 1 of 6)	B1_Mur4|SINE|Alu	15014	NM_001123386	12593	Mm.29002	NM_009881	ENSMUSG00000059288	Cdyl	AI325931	chromodomain protein, Y chromosome-like	protein-coding	chr13	35847690	35848880	1191	*	5.60215	6.77585	4.81966	1.95619	2.29e-05	0.0353562															chr6	4787877	4788350	+	0	NA	intron (NM_004824, intron 1 of 6)
chr13	35913651	35914350	+	0	NA	intron (NM_001123386, intron 2 of 6)	intron (NM_001123386, intron 2 of 6)	80729	NM_001123386	12593	Mm.29002	NM_009881	ENSMUSG00000059288	Cdyl	AI325931	chromodomain protein, Y chromosome-like	protein-coding	chr13	35913650	35914350	701	*	5.80388	6.77022	5.25181	1.51842	1.35e-05	0.0278375															chr6	4899384	4900194	+	0	NA	intron (NR_026590, intron 4 of 8)
chr13	52785395	52786525	+	0	NA	Intergenic	Intergenic	66614	NR_027893	105404	Mm.184173	NR_027893		BB123696	-	expressed sequence BB123696	ncRNA	chr13	52785394	52786525	1132	*	6.63864	7.92619	5.69417	2.23203	4.76e-06	0.0131948															chr9	93737786	93738895	+	0	NA	Intergenic
chr13	52790150	52790516	+	0	NA	Intergenic	L4|LINE|RTE	62241	NR_027893	105404	Mm.184173	NR_027893		BB123696	-	expressed sequence BB123696	ncRNA	chr13	52790149	52790516	368	*	4.54249	5.61291	3.8835	1.7294	3.33e-05	0.0405747
chr13	100141256	100141707	+	0	NA	intron (NM_173757, intron 4 of 10)	B3|SINE|B2	26740	NM_173757	218506	Mm.30208	NM_173757	ENSMUSG00000041632	Mrps27	2610028H14Rik	mitochondrial ribosomal protein S27	protein-coding	chr13	100141255	100141707	453	*	4.8931	5.94366	4.25573	1.68793	2.55e-05	0.0371334															chr5	71582018	71582141	+	0	NA	intron (NM_001286748, intron 4 of 11)
chr13	111358631	111359732	+	0	NA	Intergenic	Intergenic	173929	NM_152804	20620	Mm.380	NM_152804	ENSMUSG00000021701	Plk2	Snk	polo-like kinase 2	protein-coding	chr13	111358630	111359732	1103	*	9.02105	7.9643	9.25137	-1.28708	0.000167787	0.0984126															chr19	12186930	12188067	+	0	NA	exon (NM_001136501, exon 4 of 4)
chr13	111685610	111686493	+	0	NA	Intergenic	Intergenic	333588	NR_045908	73129	Mm.417826	NR_045908		3110015C05Rik	-	RIKEN cDNA 3110015C05 gene	ncRNA	chr13	111685609	111686493	885	*	6.38419	4.95827	6.65833	-1.70006	9.3e-05	0.0712148															chr5	57148301	57149018	+	0	NA	Intergenic
chr14	104108451	104108878	+	0	NA	Intergenic	ORR1D2|LTR|MaLR	-10015	NR_045148	70898	Mm.27548	NR_045148	ENSMUSG00000089707	Slain1os	4921525B02Rik	SLAIN motif family, member 1, opposite strand	ncRNA	chr14	104108450	104108878	429	*	4.39886	5.46648	3.74296	1.72352	2.9e-06	0.00939792
chr14	121804374	121804638	+	0	NA	Intergenic	L1ME2|LINE|L1	-26054	NM_145465	223255	Mm.390756	NM_145465	ENSMUSG00000063410	Stk24	1810013H02Rik|C76483|MST-3|Mst3|STE20	serine/threonine kinase 24	protein-coding	chr14	121804373	121804638	266	*	4.21723	2.06128	4.54898	-2.4877	4.75e-05	0.049482
chr15	5031399	5033581	+	0	NA	Intergenic	Intergenic	-18717	NM_001243837	109828	Mm.208034	NM_001243837	ENSMUSG00000079105	C7	A530026G17|Gm1238	complement component 7	protein-coding	chr15	5031398	5033581	2184	*	6.36787	7.31537	5.83356	1.48182	0.000102327	0.0734148
chr15	8244137	8245312	+	0	NA	intron (NM_027707, intron 44 of 46)	MTC|LTR|MaLR	125618	NM_001162906	73692	Mm.164436	NM_001162906	ENSMUSG00000039801	2410089E03Rik	4732468D17Rik|b2b012Clo	RIKEN cDNA 2410089E03 gene	protein-coding	chr15	8244136	8245312	1177	*	5.23807	6.22613	4.66494	1.56119	8.59e-05	0.0685172
chr15	25856539	25857208	+	0	NA	intron (NM_001034851, intron 3 of 8)	intron (NM_001034851, intron 3 of 8)	-6434	NM_001277318	66270	Mm.25311	NM_025459	ENSMUSG00000022270	Fam134b	1810015C04Rik|AU015349	family with sequence similarity 134, member B	protein-coding	chr15	25856538	25857208	671	*	4.65645	3.31213	4.92195	-1.60981	0.000111264	0.0745827															chr5	16527518	16528504	+	0	NA	intron (NM_001034850, intron 3 of 8)
chr15	31653515	31654363	+	0	NA	Intergenic	MLT1E|LTR|MaLR	122068	NM_026546	68073	Mm.119185	NM_026546	ENSMUSG00000039065	Fam173b	A930016P21Rik|AA987072	family with sequence similarity 173, member B	protein-coding	chr15	31653514	31654363	850	*	4.87066	6.22565	3.81382	2.41183	1.66e-09	1.66e-05															chr5	10091246	10092130	+	0	NA	Intergenic
chr15	37592640	37593451	+	0	NA	intron (NM_134094, intron 1 of 6)	intron (NM_134094, intron 1 of 6)	128710	NM_001170866	52589	Mm.283370	NM_134094	ENSMUSG00000051359	Ncald	AI848120|D030020D09Rik|D15Ertd412e	neurocalcin delta	protein-coding	chr15	37592639	37593451	813	*	5.28301	6.49136	4.45443	2.03694	5.79e-05	0.0537031															chr8	103007228	103008284	+	0	NA	intron (NM_001040624, intron 3 of 7)
chr15	37609185	37609676	+	0	NA	intron (NM_134094, intron 1 of 6)	ORR1E|LTR|MaLR	112325	NM_001170866	52589	Mm.283370	NM_134094	ENSMUSG00000051359	Ncald	AI848120|D030020D09Rik|D15Ertd412e	neurocalcin delta	protein-coding	chr15	37609184	37609676	493	*	4.49642	5.57316	3.8304	1.74276	1.82e-05	0.032449
chr15	64037174	64038353	+	0	NA	intron (NM_001276467, intron 4 of 29)	intron (NM_001276467, intron 4 of 29)	106472	NM_001276462	13196	Mm.277236	NM_010026	ENSMUSG00000022377	Asap1	AV239055|DEF-1|Ddef1|PAP|mKIAA1249|s19	ArfGAP with SH3 domain, ankyrin repeat and PH domain1	protein-coding	chr15	64037173	64038353	1181	*	6.19567	7.30163	5.49635	1.80528	8.35e-06	0.0203279															chr8	131245276	131247820	+	0	NA	intron (NM_018482, intron 4 of 29)
chr15	86064860	86065529	+	0	NA	exon (NM_145476, exon 2 of 13)	exon (NM_145476, exon 2 of 13)	20305	NM_145476	223754	Mm.28904	NM_145476	ENSMUSG00000051864	Tbc1d22a	BC023106|D15Ertd781e	TBC1 domain family, member 22a	protein-coding	chr15	86064859	86065529	671	*	4.90405	6.16492	4.00039	2.16453	9.08e-07	0.00400687															chr22	47188396	47188915	+	0	NA	5' UTR (NM_001284304, exon 3 of 14)
chr16	9515588	9516266	+	0	NA	Intergenic	ORR1E|LTR|MaLR	476699	NM_008170	14811	Mm.2953	NM_008170	ENSMUSG00000059003	Grin2a	GluN2A|NMDAR2A|NR2A	glutamate receptor, ionotropic, NMDA2A (epsilon 1)	protein-coding	chr16	9515587	9516266	680	*	5.3341	6.55512	4.48804	2.06708	1.05e-07	0.000765881															chr16	9783533	9783623	+	0	NA	Intergenic
chr16	19869489	19870092	+	0	NA	Intergenic	RodERV21-int|LTR|ERV1	14577	NR_027896	68162	Mm.35159	NR_015488		A930003A15Rik	AI853191	RIKEN cDNA A930003A15 gene	ncRNA	chr16	19869488	19870092	605	*	5.3231	6.46429	4.58161	1.88268	1.71e-05	0.0318909															chr21	43106929	43107049	+	0	NA	intron (NR_024367, intron 1 of 2)
chr16	49847459	49848976	+	0	NA	Intergenic	Intergenic	-7550	NM_010581	16423	Mm.31752	NM_010581	ENSMUSG00000055447	Cd47	9130415E20Rik|AA407862|AI848868|AW108519|B430305P08Rik|IAP|Itgp	CD47 antigen (Rh-related antigen, integrin-associated signal transducer)	protein-coding	chr16	49847458	49848976	1519	*	6.32614	7.40347	5.65946	1.74401	4.54e-05	0.048004															chr3	107817432	107819606	+	0	NA	Intergenic
chr16	97938102	97938476	+	0	NA	Intergenic	Intergenic	47073	NM_023663	72388	Mm.35290	NM_023663	ENSMUSG00000005251	Ripk4	2310069J12Rik|AI552420|ANKK2|Ankrd3|DIk|PKK|RIP4	receptor-interacting serine-threonine kinase 4	protein-coding	chr16	97938101	97938476	376	*	4.20564	5.20513	3.62119	1.58395	3.05e-05	0.0391577
chr17	5295554	5296195	+	0	NA	intron (NM_001085355, intron 8 of 19)	intron (NM_001085355, intron 8 of 19)	122893	NM_175349	106557	Mm.432764	NM_175349		Ldhal6b	4933402O15Rik|AI326310|LDHL|Ldhal	lactate dehydrogenase A-like 6B	protein-coding	chr17	5295553	5296195	643	*	5.61657	6.63634	5.01155	1.62479	1.59e-05	0.0303418															chr6	157473278	157473954	+	0	NA	intron (NM_020732, intron 9 of 19)
chr17	16909822	16910659	+	0	NA	Intergenic	ORR1D2|LTR|MaLR	-290827	NM_001005358	449000	Mm.483718	NM_001005358	ENSMUSG00000096696	Zfp960	-	zinc finger protein 960	protein-coding	chr17	16909821	16910659	839	*	5.17024	6.29643	4.44698	1.84945	2.16e-05	0.0347567															chr3	18024042	18025052	+	0	NA	intron (NM_001257177, intron 1 of 4)
chr17	34347376	34348090	+	0	NA	intron (NM_011530, intron 5 of 11)	intron (NM_011530, intron 5 of 11)	6309	NM_011530	21355	Mm.14814	NM_011530		Tap2	ABC18|AI462429|APT2|Abcb3|Ham-2|Ham2|MTP2|PSF2|RING11|Tap-2|Y1|jas	transporter 2, ATP-binding cassette, sub-family B (MDR/TAP)	protein-coding	chr17	34347375	34348090	716	*	5.97204	7.1124	5.23157	1.88083	4.01e-05	0.0460013															chr6	32801014	32801086	+	0	NA	intron (NM_018833, intron 5 of 11).4
chr17	51545699	51546760	+	0	NA	Intergenic	Intergenic	41365	NR_046166	328837	Mm.236143	NR_046166		C330011F03Rik	C330011F03	RIKEN cDNA C330011F03 gene	ncRNA	chr17	51545698	51546760	1063	*	6.2774	7.30858	5.66056	1.64803	0.000108422	0.0744638															chr5	96879345	96879712	+	0	NA	intron (NR_105028, intron 2 of 3)
chr18	3480874	3482230	+	0	NA	Intergenic	Intergenic	-26403	NM_026505	68010	Mm.284863	NM_026505	ENSMUSG00000024232	Bambi	2610003H06Rik	BMP and activin membrane-bound inhibitor	protein-coding	chr18	3480873	3482230	1358	*	7.20021	7.96846	6.81487	1.15359	6.43e-05	0.0561707
chr18	12093725	12094851	+	0	NA	intron (NM_022021, intron 6 of 8)	intron (NM_022021, intron 6 of 8)	-95341	NR_035447	100316686		NR_035447	miRBase:MI0008328	Mir1901	Mirn1901|mmu-mir-1901	microRNA 1901	ncRNA	chr18	12093724	12094851	1128	*	5.92876	6.7771	5.48103	1.29607	0.000103692	0.0737362															chr18	20827510	20827762	+	0	NA	intron (NM_001100619, intron 7 of 9)
chr18	36434224	36434962	+	0	NA	Intergenic	Intergenic	-6223	NM_008989	19290	Mm.231802	NM_008989		Pura	CAGER-1|Pur-alpha|ssCRE-BP	purine rich element binding protein A	protein-coding	chr18	36434223	36434962	740	*	6.06271	7.69349	4.33087	3.36262	7.93e-06	0.0199239
chr18	69759495	69761024	+	0	NA	intron (NM_013685, intron 8 of 19)	intron (NM_013685, intron 8 of 19)	254884	NM_001083967	21413	Mm.4269	NM_013685	ENSMUSG00000053477	Tcf4	5730422P05Rik|ASP-I2|E2-2|E2.2|ITF-2|ITF-2b|ITF2|ME2|MITF-2A|MITF-2B|SEF-2|SEF2|SEF2-1|TFE|Tcf-4|bHLHb19	transcription factor 4	protein-coding	chr18	69759494	69761024	1531	*	5.89082	7.04316	5.13551	1.90765	4.84e-05	0.049482															chr18	52966854	52968555	+	0	NA	intron (NM_001243228, intron 8 of 19)
chr18	69767976	69768571	+	0	NA	intron (NM_013685, intron 8 of 19)	intron (NM_013685, intron 8 of 19)	262898	NM_001083967	21413	Mm.4269	NM_013685	ENSMUSG00000053477	Tcf4	5730422P05Rik|ASP-I2|E2-2|E2.2|ITF-2|ITF-2b|ITF2|ME2|MITF-2A|MITF-2B|SEF-2|SEF2|SEF2-1|TFE|Tcf-4|bHLHb19	transcription factor 4	protein-coding	chr18	69767975	69768571	597	*	5.01354	6.22176	4.18516	2.03659	8.61e-05	0.0685172															chr18	52969479	52969995	+	0	NA	5' UTR (NM_001243236, exon 1 of 13)
chr18	69771975	69772485	+	0	NA	intron (NM_013685, intron 8 of 19)	intron (NM_013685, intron 8 of 19)	266855	NM_001083967	21413	Mm.4269	NM_013685	ENSMUSG00000053477	Tcf4	5730422P05Rik|ASP-I2|E2-2|E2.2|ITF-2|ITF-2b|ITF2|ME2|MITF-2A|MITF-2B|SEF-2|SEF2|SEF2-1|TFE|Tcf-4|bHLHb19	transcription factor 4	protein-coding	chr18	69771974	69772485	512	*	5.06697	6.3387	4.14696	2.19174	0.000117536	0.0761664															chr18	52972939	52973595	+	0	NA	intron (NM_001243228, intron 8 of 19)
chr18	69773355	69775114	+	0	NA	intron (NM_013685, intron 8 of 19)	intron (NM_013685, intron 8 of 19)	268859	NM_001083967	21413	Mm.4269	NM_013685	ENSMUSG00000053477	Tcf4	5730422P05Rik|ASP-I2|E2-2|E2.2|ITF-2|ITF-2b|ITF2|ME2|MITF-2A|MITF-2B|SEF-2|SEF2|SEF2-1|TFE|Tcf-4|bHLHb19	transcription factor 4	protein-coding	chr18	69773354	69775114	1761	*	6.2885	7.43634	5.5388	1.89754	4.26e-06	0.0126745															chr18	52981210	52982739	+	0	NA	intron (NM_001243228, intron 8 of 19)
chr18	69955645	69956026	+	0	NA	Intergenic	Intergenic	-129378	NM_201362	381175	Mm.266831	NM_201362	ENSMUSG00000038903	Ccdc68	BC046343	coiled-coil domain containing 68	protein-coding	chr18	69955644	69956026	383	*	4.66718	5.75153	3.99263	1.7589	4e-06	0.0123771															chr18	52763464	52763772	+	0	NA	Intergenic
chr18	70384023	70384588	+	0	NA	Intergenic	Intergenic	19933	NM_029346	75577	Mm.58214	NM_029346	ENSMUSG00000024512	Dynap	2310002L13Rik	dynactin associated protein	protein-coding	chr18	70384022	70384588	567	*	4.89052	2.97089	5.20693	-2.23604	0.000106315	0.0744638
chr18	78672730	78673649	+	0	NA	intron (NM_030683, intron 2 of 11)	intron (NM_030683, intron 2 of 11)	120500	NM_207651	27411	Mm.44158	NM_030683	ENSMUSG00000024552	Slc14a2	UT-A1|UT-A3	solute carrier family 14 (urea transporter), member 2	protein-coding	chr18	78672729	78673649	921	*	5.4383	6.5555	4.72576	1.82974	9.95e-05	0.0733738															chr18	42914037	42915017	+	0	NA	intron (NM_001242692, intron 1 of 20)
chr18	89972861	89973123	+	0	NA	Intergenic	L1Md_F2|LINE|L1	-34464	NM_001039173	623279	Mm.447164	NM_001039173		Dok6	Dok-6	docking protein 6	protein-coding	chr18	89972860	89973123	264	*	4.28305	2.31058	4.60312	-2.29255	3.97e-05	0.0460013
chr2	26368618	26369522	+	0	NA	Intergenic	Intergenic	-9728	NM_008714	18128	Mm.290610	NM_008714	ENSMUSG00000026923	Notch1	9930111A19Rik|Mis6|N1|Tan1|lin-12	notch 1	protein-coding	chr2	26368617	26369522	906	*	6.02616	6.98155	5.48447	1.49708	0.000107751	0.0744638															chr9	139457775	139458170	+	0	NA	Intergenic
chr2	38311882	38312454	+	0	NA	Intergenic	RMER1B|Other|Other	-55049	NM_021606	59126	Mm.143818	NM_021606	ENSMUSG00000026749	Nek6	1300007C09Rik	NIMA (never in mitosis gene a)-related expressed kinase 6	protein-coding	chr2	38311881	38312454	574	*	5.29167	6.38987	4.60134	1.78853	5.9e-05	0.0538722
chr2	44179129	44179909	+	0	NA	intron (NM_153820, intron 13 of 13)	intron (NM_153820, intron 13 of 13)	-258675	NR_040622	320872	Mm.445023	NR_040622	ENSMUSG00000085089	Arhgap15os	A430092G05Rik	Rho GTPase activating protein 15, opposite strand	ncRNA	chr2	44179128	44179909	782	*	4.98178	5.97863	4.39995	1.57868	4.53e-06	0.0129973
chr2	65388497	65390263	+	0	NA	intron (NM_018732, intron 1 of 26)	intron (NM_018732, intron 1 of 26)	16169	NM_018732	20269	Mm.330256	NM_018732	ENSMUSG00000057182	Scn3a	Gm1000|Nav1.3	sodium channel, voltage-gated, type III, alpha	protein-coding	chr2	65388496	65390263	1768	*	6.04428	7.21024	5.27176	1.93847	2.84e-05	0.0386568															chr2	166045677	166047572	+	0	NA	intron (NM_001081677, intron 1 of 27)
chr2	101704472	101704900	+	0	NA	Intergenic	Intergenic	-21733	NM_029635	76501	Mm.330424	NM_029635	ENSMUSG00000027163	Commd9	1810029F08Rik|AA409293	COMM domain containing 9	protein-coding	chr2	101704471	101704900	430	*	3.82973	0.868815	4.19768	-3.32887	3.11e-07	0.0017828															chr11	36334100	36334550	+	0	NA	intron (NM_001160167, intron 1 of 8)
chr2	120324986	120326345	+	0	NA	intron (NM_007601, intron 15 of 23)	intron (NM_007601, intron 15 of 23)	23020	NM_001109761	12335	Mm.458021	NM_007601	ENSMUSG00000079110	Capn3	AI323605|Capa-3|Capa3|Lp82|p94	calpain 3	protein-coding	chr2	120324985	120326345	1361	*	6.12404	7.16032	5.50186	1.65846	9.47e-05	0.0712148															chr15	42698149	42700003	+	0	NA	intron (NM_173090, intron 2 of 9)
chr2	124558189	124559014	+	0	NA	Intergenic	Intergenic	122569	NM_199239	214968	Mm.330536	NM_172537	ENSMUSG00000027200	Sema6d	1110067B02Rik|AA409156|D330011G23|mKIAA1479	sema domain, transmembrane domain (TM), and cytoplasmic domain, (semaphorin) 6D	protein-coding	chr2	124558188	124559014	827	*	5.77894	7.00518	4.92555	2.07963	6.43e-05	0.0561707															chr15	48118831	48119374	+	0	NA	intron (NR_120336, intron 3 of 4)
chr2	125979409	125980452	+	0	NA	intron (NM_026981, intron 1 of 4)	intron (NM_026981, intron 1 of 4)	2053	NM_026981	69185	Mm.29019	NM_026981	ENSMUSG00000023330	Dtwd1	1810033A06Rik	DTW domain containing 1	protein-coding	chr2	125979408	125980452	1045	*	4.99248	5.97081	4.42887	1.54194	3.1e-05	0.0391577															chr15	49916915	49917484	+	0	NA	intron (NM_020234, intron 2 of 5)
chr2	142429080	142429873	+	0	NA	Intergenic	Intergenic	297724	NM_001081133	16558	Mm.251934	NM_001081133	ENSMUSG00000038844	Kif16b	8430434E15Rik|AA623607|AI789011|C80253|C80902|mKIAA1590	kinesin family member 16B	protein-coding	chr2	142429079	142429873	795	*	4.90739	6.03792	4.17891	1.85901	1.73e-07	0.00107202															chr20	16231615	16232030	+	0	NA	Intergenic
chr2	148312641	148313154	+	0	NA	Intergenic	Intergenic	-43626	NM_010740	17064	Mm.681	NM_010740	ENSMUSG00000027435	Cd93	6030404G09Rik|AA145088|AA4.1|AW555904|C1qr1|C1qrp|Ly68	CD93 antigen	protein-coding	chr2	148312640	148313154	515	*	6.18096	4.72403	6.45825	-1.73422	0.00011163	0.0745827
chr2	150310542	150311412	+	0	NA	promoter-TSS (NM_001034900)	promoter-TSS (NM_001034900)	-178	NM_001034900	545471	Mm.451002	NM_001034900	ENSMUSG00000074731	Zfp345	OTTMUSG00000015743	zinc finger protein 345	protein-coding	chr2	150310541	150311412	872	*	5.41753	6.84469	4.22307	2.62162	4.14e-12	1.66e-07
chr2	153652950	153653311	+	0	NA	Intergenic	ORR1B1|LTR|MaLR	43690	NM_029599	76407	Mm.33629	NM_029599	ENSMUSG00000027480	Sun5	1700021O15Rik|SPAG4L-2|SRG4|Spag4l	Sad1 and UNC84 domain containing 5	protein-coding	chr2	153652949	153653311	363	*	4.46694	5.57457	3.76568	1.80888	1.92e-05	0.03302
chr2	159383198	159384181	+	0	NA	Intergenic	Intergenic	-389388	NR_040498	71081	Mm.383491	NR_040498	ENSMUSG00000085198	4933416E03Rik	-	RIKEN cDNA 4933416E03 gene	ncRNA	chr2	159383197	159384181	985	*	6.40105	5.19399	6.65074	-1.45675	4.49e-05	0.048004
chr2	170060927	170061452	+	0	NA	Intergenic	MTD|LTR|MaLR	-93014	NM_001159683	228913	Mm.22858	NM_001033299	ENSMUSG00000052056	Zfp217	4933431C08Rik|AW987152|Gm562|ZABC1|Znf217	zinc finger protein 217	protein-coding	chr2	170060926	170061452	527	*	4.85248	5.84137	4.27855	1.56282	1.93e-05	0.03302
chr2	176990657	176991558	+	0	NA	Intergenic	Intergenic	-141000	NR_040256	626877	Mm.490744	NR_040256		Gm14405	OTTMUSG00000016573	predicted gene 14405	pseudo	chr2	176990656	176991558	903	*	6.69964	-0.351696	7.11195	-7.46365	1.57e-05	0.0303418															chr20	38419931	38420871	+	0	NA	Intergenic
chr2	177099033	177100093	+	0	NA	Intergenic	MMSAT4|Satellite|Satellite	-149884	NM_001177568	628308	Mm.460436	NM_001177568		Gm14420	OTTMUSG00000016588	predicted gene 14420	protein-coding	chr2	177099032	177100093	1062	*	5.04606	-0.351696	5.45252	-5.80422	5.67e-05	0.0536117
chr2	177105802	177106390	+	0	NA	Intergenic	Intergenic	-143351	NM_001177568	628308	Mm.460436	NM_001177568		Gm14420	OTTMUSG00000016588	predicted gene 14420	protein-coding	chr2	177105801	177106390	590	*	3.89093	-0.351696	4.28679	-4.63849	9.08e-05	0.0708141
chr2	177748043	177748506	+	0	NA	Intergenic	RLTR45|LTR|ERVK	-9715	NM_001177400	626848	Mm.422604	NM_001177399	ENSMUSG00000074519	Etohi1	-	ethanol induced 1	protein-coding	chr2	177748042	177748506	465	*	5.09161	-0.351696	5.49834	-5.85004	6.72e-05	0.0568418
chr3	22137397	22138073	+	0	NA	Intergenic	ETnERV2-int|LTR|ERVK	-12557	NR_004439	19784		NR_004439		Rprl2	RPRH3|Rmrp3	ribonuclease P RNA-like 2	ncRNA	chr3	22137396	22138073	678	*	5.48974	6.33768	5.04234	1.29534	0.000146519	0.0902965
chr3	51548412	51550177	+	0	NA	intron (NM_001004176, intron 2 of 4)	intron (NM_001004176, intron 2 of 4)	84179	NM_174995	211666	Mm.24679	NM_174995	ENSMUSG00000074604	Mgst2	GST2|MGST-II	microsomal glutathione S-transferase 2	protein-coding	chr3	51548411	51550177	1767	*	6.67894	7.43323	6.30387	1.12936	8.8e-05	0.0693185															chr4	140700912	140702289	+	0	NA	intron (NM_018717, intron 3 of 5)
chr3	79740013	79741198	+	0	NA	exon (NM_133187, exon 3 of 4)	exon (NM_133187, exon 3 of 4)	50753	NM_133187	68659	Mm.427274	NM_133187	ENSMUSG00000027955	Fam198b	1110032E23Rik|2210419I08Rik|AV011458|Ened	family with sequence similarity 198, member B	protein-coding	chr3	79740012	79741198	1187	*	6.0624	7.15321	5.38053	1.77268	1.48e-07	0.000988732															chr4	159051649	159052727	+	0	NA	intron (NM_001031700, intron 4 of 5)
chr3	94719555	94720331	+	0	NA	Intergenic	Intergenic	-17062	NM_009150	20341	Mm.196558	NM_009150	ENSMUSG00000068874	Selenbp1	Lp56|Lpsb|SBP56	selenium binding protein 1	protein-coding	chr3	94719554	94720331	778	*	5.16244	6.18109	4.55859	1.6225	0.000112041	0.0745827															chr1	151356079	151356513	+	0	NA	Intergenic
chr3	104935765	104936400	+	0	NA	Intergenic	Intergenic	66320	NM_029228	75269	Mm.307994	NM_029228	ENSMUSG00000051788	4930564D02Rik	-	RIKEN cDNA 4930564D02 gene	protein-coding	chr3	104935764	104936400	637	*	5.27046	6.1905	4.76126	1.42924	3.81e-05	0.0450265															chr1	94048677	94049184	+	0	NA	intron (NM_001261408, intron 8 of 13)
chr3	116551085	116552328	+	0	NA	Intergenic	Intergenic	-10779	NM_001113478	20321	Mm.66293	NM_009146	ENSMUSG00000033386	Frrs1	AI131732|Sdfr2	ferric-chelate reductase 1	protein-coding	chr3	116551084	116552328	1245	*	7.01138	5.86577	7.25342	-1.38765	2.22e-05	0.0350469															chr1	100247985	100249421	+	0	NA	Intergenic
chr3	122214616	122215114	+	0	NA	intron (NM_013867, intron 6 of 11)	intron (NM_013867, intron 6 of 11)	29734	NR_106117	102465764		NR_106117		Mir7657	mmu-mir-7657	microRNA mir-7657	ncRNA	chr3	122214615	122215114	500	*	5.2937	3.70785	5.58329	-1.87543	5.1e-05	0.0507981															chr1	112864669	112865310	+	0	NA	Intergenic
chr3	122309111	122309705	+	0	NA	intron (NM_153118, intron 1 of 13)	intron (NM_153118, intron 1 of 13)	13224	NM_001114665	214459	Mm.209491	NM_153118	ENSMUSG00000039735	Fnbp1l	2610318I01Rik|AW548221|TOCA1|toca-1	formin binding protein 1-like	protein-coding	chr3	122309110	122309705	596	*	4.98715	3.23436	5.29099	-2.05663	7.5e-05	0.0614676
chr3	123059277	123059861	+	0	NA	intron (NM_027135, intron 19 of 22)	intron (NM_027135, intron 19 of 22)	29339	NM_201638	210529	Mm.260039	NM_201638	ENSMUSG00000028114	Mettl14	G430022H21Rik|mKIAA1627	methyltransferase like 14	protein-coding	chr3	123059276	123059861	586	*	4.70311	5.79514	4.01986	1.77528	0.000147207	0.0902965															chr4	119658196	119658741	+	0	NA	intron (NM_014822, intron 19 of 22)
chr3	152583345	152583903	+	0	NA	intron (NM_012028, intron 2 of 4)	intron (NM_012028, intron 2 of 4)	61547	NM_012028	26938	Mm.40915	NM_012028		St6galnac5	AI851940|Siat7e	ST6 (alpha-N-acetyl-neuraminyl-2,3-beta-galactosyl-1,3)-N-acetylgalactosaminide alpha-2,6-sialyltransferase 5	protein-coding	chr3	152583344	152583903	560	*	5.95449	7.00134	5.3211	1.68025	0.000124266	0.078011															chr1	77406201	77406625	+	0	NA	intron (NM_030965, intron 2 of 4)
chr4	11268466	11269051	+	0	NA	intron (NM_194055, intron 14 of 15)	intron (NM_194055, intron 14 of 15)	-19480	NM_001081201	381510	Mm.331486	NM_001081201	ENSMUSG00000045205	Dpy19l4	Gm1023|Narg3	dpy-19-like 4 (C. elegans)	protein-coding	chr4	11268465	11269051	587	*	4.97462	5.98544	4.37876	1.60668	0.00016304	0.0977695															chr8	95706204	95706940	+	0	NA	intron (NM_001122826, intron 14 of 14)
chr4	23775018	23777651	+	0	NA	Intergenic	RMER1C|Other|Other	-647275	NM_199467	212377	Mm.120919	NM_199467	ENSMUSG00000045751	Mms22l	F730047E07Rik|Gm134	MMS22-like, DNA repair protein	protein-coding	chr4	23775017	23777651	2635	*	7.1277	5.75797	7.39594	-1.63797	2.15e-05	0.0347567
chr4	32344720	32345856	+	0	NA	Intergenic	Intergenic	-159122	NM_001109661	12014	Mm.491223	NM_007521	ENSMUSG00000040270	Bach2	E030004N02Rik	BTB and CNC homology 2	protein-coding	chr4	32344719	32345856	1138	*	6.11918	7.21283	5.43406	1.77877	0.000117196	0.0761664															chr6	90982720	90984924	+	0	NA	intron (NM_021813, intron 1 of 8)
chr4	57717464	57717898	+	0	NA	intron (NM_172868, intron 5 of 5)	intron (NM_172868, intron 5 of 5)	136561	NM_172868	242481	Mm.331630	NM_172868		Palm2	53-H12|B130066I24|R75368|pEN70	paralemmin 2	protein-coding	chr4	57717463	57717898	436	*	4.35802	5.51786	3.59327	1.92458	2.06e-05	0.0345323															chr9	112700432	112700606	+	0	NA	intron (NM_007203, intron 6 of 10)
chr4	81904287	81904872	+	0	NA	Intergenic	Intergenic	193295	NR_040659	545641	Mm.216028	NR_040659	ENSMUSG00000085022	Gm5860	EG545641	predicted gene 5860	ncRNA	chr4	81904286	81904872	587	*	4.19836	5.20443	3.6073	1.59713	7.74e-05	0.0628208															chr9	14050693	14050778	+	0	NA	Intergenic
chr4	81935527	81936054	+	0	NA	TTS (NM_001113209)	TTS (NM_001113209)	215893	NM_001286131	18028	Mm.317947	NM_008687	ENSMUSG00000008575	Nfib	6720429L07Rik|CTF|E030026I10Rik|NF-I/B|NF1-B|NFI-B	nuclear factor I/B	protein-coding	chr4	81935526	81936054	529	*	4.8518	5.98405	4.12122	1.86284	9.53e-05	0.0712148															chr9	14081214	14081824	+	0	NA	TTS (NM_001190737)
chr4	106262548	106263746	+	0	NA	TTS (NM_183182)	TTS (NM_183182)	26696	NM_183182	242602	Mm.235591	NM_183182		BC055111	-	cDNA sequence BC055111	protein-coding	chr4	106262547	106263746	1200	*	6.08192	6.89509	5.66234	1.23275	6.56e-05	0.0566678															chr1	55308044	55313032	+	0	NA	Intergenic
chr4	141408885	141409735	+	0	NA	Intergenic	RodERV21-int|LTR|ERV1	-7036	NM_001033875	76701	Mm.489680	NM_001033875	ENSMUSG00000062478	Ctrc	1810044E12Rik	chymotrypsin C (caldecrin)	protein-coding	chr4	141408884	141409735	852	*	6.07067	7.08768	5.46849	1.61919	0.000101114	0.0734148
chr5	23078956	23080456	+	0	NA	intron (NM_009274, intron 1 of 14)	intron (NM_009274, intron 1 of 14)	42683	NM_009274	20817	Mm.288728	NM_009274	ENSMUSG00000062604	Srpk2	AW226533|AW492537|AW547358|Wbp6|mSRPK2	serine/arginine-rich protein specific kinase 2	protein-coding	chr5	23078955	23080456	1502	*	5.53261	6.93949	4.37887	2.56062	1.55e-11	4.16e-07															chr7	92345704	92346206	+	0	NA	intron (NM_001259, intron 4 of 7)
chr5	67208233	67209374	+	0	NA	intron (NM_001001980, intron 1 of 25)	intron (NM_001001980, intron 1 of 25)	71724	NM_001001980	77569	Mm.374778	NM_001001980	ENSMUSG00000037736	Limch1	3732412D22Rik|mKIAA1102	LIM and calponin homology domains 1	protein-coding	chr5	67208232	67209374	1143	*	6.40229	7.34146	5.8757	1.46576	3.87e-07	0.00194148															chr4	41445915	41447345	+	0	NA	intron (NM_001289122, intron 1 of 25)
chr5	98236026	98236722	+	0	NA	Intergenic	MLT1B|LTR|MaLR	223607	NM_133738	71914	Mm.24842	NM_133738		Antxr2	2310046B19Rik|AW561899|CMG-2|CMG2|cI-35	anthrax toxin receptor 2	protein-coding	chr5	98236025	98236722	698	*	5.32656	6.39893	4.66541	1.73352	6.63e-05	0.0566678															chr7	104850861	104852360	+	0	NA	intron (NM_182692, intron 2 of 15)
chr5	112244123	112244713	+	0	NA	Intergenic	ORR1D2|LTR|MaLR	-53670	NR_045833	269683	Mm.136946	NM_207252	ENSMUSG00000085271	E130006D01Rik	Gm16018|Gm681|OTTMUSG00000029083	RIKEN cDNA E130006D01 gene	ncRNA	chr5	112244122	112244713	592	*	4.34318	5.3677	3.73327	1.63444	7.23e-05	0.0599019															chr4	80721457	80722277	+	0	NA	Intergenic
chr5	118487785	118488544	+	0	NA	intron (NM_021344, intron 1 of 7)	intron (NM_021344, intron 1 of 7)	10331	NM_021344	57816	Mm.273285	NM_021344	ENSMUSG00000029359	Tesc	1010001A17Rik|2410011K10Rik|TE-1	tescalcin	protein-coding	chr5	118487784	118488544	761	*	5.4726	6.32311	5.02308	1.30003	0.000119762	0.076377															chr12	117524543	117525026	+	0	NA	intron (NM_017899, intron 1 of 7)
chr5	137309621	137310002	+	0	NA	intron (NM_024474, intron 3 of 12)	L1MA5|LINE|L1	49166	NM_024474	140709	Mm.295020	NM_024474	ENSMUSG00000004415	Col26a1	9430032K24Rik|BC002218|Col26a|Emid2|Emu2	collagen, type XXVI, alpha 1	protein-coding	chr5	137309620	137310002	383	*	3.61853	5.05099	2.4131	2.63789	2.46e-06	0.00861153
chr5	142360169	142360798	+	0	NA	intron (NM_177879, intron 5 of 44)	intron (NM_177879, intron 5 of 44)	-516968	NM_199068	17425	Mm.24214	NM_010812	ENSMUSG00000056493	Foxk1	A630048H08Rik|AI463295|ENSMUSG00000075577|Gm10868|Mnf	forkhead box K1	protein-coding	chr5	142360168	142360798	631	*	4.70225	6.17494	3.40962	2.76532	1.13e-09	1.3e-05
chr5	143762145	143762783	+	0	NA	intron (NM_207110, intron 15 of 16)	intron (NM_207110, intron 15 of 16)	40430	NM_007984	14086	Mm.289707	NM_007984	ENSMUSG00000029581	Fscn1	AI663989|Fan1|fascin-1	fascin homolog 1, actin bundling protein (Strongylocentrotus purpuratus)	protein-coding	chr5	143762144	143762783	640	*	4.27033	5.33196	3.62099	1.71098	6.29e-05	0.0561707															chr7	5672558	5673881	+	0	NA	intron (NM_207111, intron 15 of 16)
chr5	147515036	147516082	+	0	NA	Intergenic	Intergenic	90973	NM_011669	22217	Mm.167971	NM_011669	ENSMUSG00000029640	Usp12	Ubh1	ubiquitin specific peptidase 12	protein-coding	chr5	147515035	147516082	1048	*	6.14732	7.25131	5.45028	1.80103	5.33e-07	0.00252138															chr13	27556955	27557798	+	0	NA	Intergenic
chr5	150396784	150397161	+	0	NA	intron (NM_029440, intron 16 of 22)	intron (NM_029440, intron 16 of 22)	41918	NM_013559	15505	Mm.270681	NM_013559	ENSMUSG00000029657	Hsph1	105kDa|AI790491|Hsp105|Hsp110|hsp-E7I	heat shock 105kDa/110kDa protein 1	protein-coding	chr5	150396783	150397161	379	*	3.75003	4.75105	3.16403	1.58702	0.000149033	0.0907241															chr13	31685573	31685999	+	0	NA	Intergenic
chr5	151185267	151185534	+	0	NA	intron (NM_172887, intron 17 of 60)	intron (NM_172887, intron 17 of 60)	119394	NR_024513	194292	Mm.300184	NR_024513		Gm5	Gm1812	predicted gene 5	ncRNA	chr5	151185266	151185534	269	*	3.77709	4.90889	3.04707	1.86182	4.86e-05	0.049482															chr13	32735976	32736257	+	0	NA	intron (NM_023037, intron 17 of 60)
chr5	151186870	151187446	+	0	NA	intron (NM_172887, intron 17 of 60)	MIRm|SINE|MIR	117636	NR_024513	194292	Mm.300184	NR_024513		Gm5	Gm1812	predicted gene 5	ncRNA	chr5	151186869	151187446	578	*	4.61347	5.53318	4.10457	1.42861	9.57e-05	0.0712148															chr13	32737147	32737768	+	0	NA	intron (NM_023037, intron 17 of 60)
chr6	41504318	41505170	+	0	NA	Intergenic	Intergenic	32969	NM_009430	22072	Mm.276926	NM_009430	ENSMUSG00000057163	Prss2	TRY8|TRYP|Ta|Tesp4|Try2	protease, serine 2	protein-coding	chr6	41504317	41505170	854	*	5.76915	6.80634	5.14601	1.66033	0.00013105	0.0816322															chr7	142506486	142507386	+	0	NA	Intergenic
chr6	68630113	68631365	+	0	NA	Intergenic	Intergenic	646429	NR_004434	19783		NR_004434		Rprl1	Rmrp2|Rpr|Rprh2	ribonuclease P RNA-like 1	ncRNA	chr6	68630112	68631365	1254	*	5.96369	7.25414	5.01468	2.23946	0.000165652	0.097875															chr2	89618922	89620133	+	0	NA	Intergenic
chr6	70675628	70676072	+	0	NA	Intergenic	Intergenic	66319	NM_009075	19895	Mm.17905	NM_009075	ENSMUSG00000053604	Rpia	RPI	ribose 5-phosphate isomerase A	protein-coding	chr6	70675627	70676072	446	*	4.12587	5.29518	3.34906	1.94613	1.31e-05	0.0278375															chr2	89157549	89158190	+	0	NA	Intergenic
chr6	116236822	116237487	+	0	NA	intron (NM_001081317, intron 4 of 12)	intron (NM_001081317, intron 4 of 12)	22901	NM_001081317	67492	Mm.272772	NM_001081317	ENSMUSG00000042213	Zfand4	Anubl1	zinc finger, AN1-type domain 4	protein-coding	chr6	116236821	116237487	667	*	5.62272	6.79537	4.8416	1.95376	6.78e-06	0.0175645															chr10	46144612	46144998	+	0	NA	intron (NR_104256, intron 4 of 6)
chr6	143403294	143403827	+	0	NA	Intergenic	Lx6|LINE|L1	196248	NR_045732	73425	Mm.417844	NR_045732	ENSMUSG00000086887	1700060C16Rik	-	RIKEN cDNA 1700060C16 gene	ncRNA	chr6	143403293	143403827	535	*	4.67075	2.76201	4.98639	-2.22438	1.76e-05	0.0322051															chr7	82218369	82220182	+	0	NA	Intergenic
chr7	3059787	3060228	+	0	NA	Intergenic	Intergenic	-68139	NR_001583	73949	Mm.55687	NR_001583		Speer9-ps1	4930415A14Rik|SPEER-9|Speer9-ps	spermatogenesis associated glutamate (E)-rich protein 9, pseudogene 1	pseudo	chr7	3059786	3060228	443	*	4.23538	1.76125	4.584	-2.82275	0.00011235	0.0745827
chr7	54554641	54555379	+	0	NA	Intergenic	Intergenic	-46792	NM_001177566	668725	Mm.436563	NM_001177566	ENSMUSG00000074111	Mrgpra9	EG668725|MrgA9	MAS-related GPR, member A9	protein-coding	chr7	54554640	54555379	740	*	5.06031	6.06141	4.47424	1.58716	9.45e-05	0.0712148
chr7	72919450	72920238	+	0	NA	Intergenic	Intergenic	-29094	NR_045301	100503969	Mm.383527	NR_045301		1810008I18Rik	-	RIKEN cDNA 1810008I18 gene	ncRNA	chr7	72919449	72920238	790	*	6.22705	7.56496	5.20001	2.36495	1.12e-08	9.99e-05															chr15	102091659	102092300	+	0	NA	Intergenic
chr7	79441540	79442328	+	0	NA	intron (NM_001024703, intron 1 of 22)	B4|SINE|B4	9547	NM_001024703	244049	Mm.217412	NM_001024703	ENSMUSG00000032776	Mctp2	Gm489	multiple C2 domains, transmembrane 2	protein-coding	chr7	79441539	79442328	790	*	5.28602	6.27094	4.71598	1.55496	4.41e-05	0.0478737															chr15	94784277	94784780	+	0	NA	Intergenic
chr7	106577301	106577832	+	0	NA	intron (NM_201352, intron 4 of 17)	intron (NM_201352, intron 4 of 17)	-36948	NM_028145	72184	Mm.153585	NM_028145	ENSMUSG00000035298	Klhl35	2810406K13Rik	kelch-like 35	protein-coding	chr7	106577300	106577832	533	*	5.30316	6.33401	4.68667	1.64734	2.68e-05	0.0371334															chr11	75183224	75183784	+	0	NA	intron (NM_030792, intron 3 of 16)
chr7	116477879	116479016	+	0	NA	intron (NM_054103, intron 6 of 13)	intron (NM_054103, intron 6 of 13)	104120	NM_054103	117229	Mm.389950	NM_054103	ENSMUSG00000031027	Stk33	4921505G21Rik|AW061264	serine/threonine kinase 33	protein-coding	chr7	116477878	116479016	1139	*	5.18796	6.13262	4.65629	1.47632	4.29e-05	0.0478737															chr11	8481103	8482860	+	0	NA	intron (NM_001289058, intron 6 of 13)
chr8	19641096	19641458	+	0	NA	Intergenic	Intergenic	-88299	NM_001270553	100861668	Mm.491087	NM_001270553		Gm21119	-	predicted gene, 21119	protein-coding	chr8	19641095	19641458	364	*	3.90917	1.52217	4.25355	-2.73137	6.39e-05	0.0561707															chr16	65951210	65951566	+	0	NA	Intergenic
chr8	27237099	27237726	+	0	NA	intron (NM_029965, intron 4 of 7)	RMER4B|LTR|ERVK	7560	NM_029965	77733	Mm.291906	NM_029965	ENSMUSG00000013878	Rnf170	6720407G21Rik|AI481227	ring finger protein 170	protein-coding	chr8	27237098	27237726	629	*	4.83235	5.75077	4.3246	1.42617	4.3e-05	0.0478737															chr8	42728765	42728902	+	0	NA	intron (NR_027668, intron 3 of 5)
chr8	44452735	44454244	+	0	NA	Intergenic	(CA)n|Simple_repeat|Simple_repeat	-61126	NM_009556	22702	Mm.285848	NM_009556	ENSMUSG00000051176	Zfp42	Rex-1|Rex1|Zfp-42	zinc finger protein 42	protein-coding	chr8	44452734	44454244	1511	*	6.27219	7.67295	5.13041	2.54254	5.12e-05	0.0507981															chr4	188859055	188860277	+	0	NA	Intergenic
chr8	44812626	44812975	+	0	NA	Intergenic	MTC|LTR|MaLR	-27955	NM_001079931	384814	Mm.491652	NM_001079931		Gm5347	EG384814	predicted gene 5347	protein-coding	chr8	44812625	44812975	351	*	4.34981	5.7189	3.26761	2.45129	1.32e-05	0.0278375															chr4	172733959	172734565	+	0	NA	promoter-TSS (NM_001034845)
chr8	61391442	61392019	+	0	NA	exon (NM_173411, exon 3 of 3)	exon (NM_173411, exon 3 of 3)	1178	NM_173411	234290	Mm.39244	NM_173411	ENSMUSG00000049946	BC030500	-	cDNA sequence BC030500	protein-coding	chr8	61391441	61392019	579	*	4.26284	2.52307	4.56563	-2.04256	0.00010192	0.0734148
chr8	113336352	113337665	+	0	NA	intron (NM_133953, intron 22 of 25)	intron (NM_133953, intron 22 of 25)	-7184	NM_001135100	76527	Mm.77697	NM_029646	ENSMUSG00000031750	Il34	2010004A03Rik|AI593503	interleukin 34	protein-coding	chr8	113336351	113337665	1315	*	5.76133	6.84565	5.08681	1.75885	5.47e-06	0.0146461															chr16	70602256	70603099	+	0	NA	intron (NM_012426, intron 22 of 25)
chr9	7805064	7805525	+	0	NA	Intergenic	ORR1B2|LTR|MaLR	20904	NR_049191	100885830		NR_049191		Mir5618	mmu-mir-5618	microRNA mir-5618	ncRNA	chr9	7805063	7805525	463	*	3.74314	5.05146	2.76555	2.2859	2.92e-06	0.00939792
chr9	40128662	40129686	+	0	NA	intron (NM_172768, intron 4 of 19)	intron (NM_172768, intron 4 of 19)	-11883	NR_040728	73558	Mm.398307	NR_040728		1700110K17Rik	-	RIKEN cDNA 1700110K17 gene	ncRNA	chr9	40128661	40129686	1026	*	6.23666	7.61518	5.13712	2.47805	1.18e-10	2.38e-06															chr11	123460744	123461700	+	0	NA	intron (NM_001286563, intron 4 of 20)
chr9	55101337	55102072	+	0	NA	intron (NM_032002, intron 3 of 7)	intron (NM_032002, intron 3 of 7)	29728	NM_032002	83961	Mm.443874	NM_032002	ENSMUSG00000032311	Nrg4	AI552600	neuregulin 4	protein-coding	chr9	55101336	55102072	737	*	6.55519	5.34171	6.80565	-1.46394	6.96e-05	0.0582443
chr9	80189476	80190708	+	0	NA	intron (NM_022016, intron 13 of 16)	intron (NM_022016, intron 13 of 16)	168953	NM_022016	63859	Mm.422780	NM_022016	ENSMUSG00000032343	Impg1	A930015H12Rik|IMP150|SPACR	interphotoreceptor matrix proteoglycan 1	protein-coding	chr9	80189475	80190708	1234	*	6.30256	7.80378	4.94308	2.8607	1.17e-05	0.0260635															chr6	76656822	76658151	+	0	NA	intron (NM_001282368, intron 12 of 15)
chr9	80403127	80404067	+	0	NA	Intergenic	Intergenic	-44552	NM_022016	63859	Mm.422780	NM_022016	ENSMUSG00000032343	Impg1	A930015H12Rik|IMP150|SPACR	interphotoreceptor matrix proteoglycan 1	protein-coding	chr9	80403126	80404067	942	*	5.50662	6.58386	4.84006	1.74379	5.81e-05	0.0537031															chr6	76834671	76836617	+	0	NA	Intergenic
chr9	96483211	96484198	+	0	NA	intron (NM_053268, intron 5 of 23)	intron (NM_053268, intron 5 of 23)	48218	NM_053268	114713	Mm.124502	NM_053268	ENSMUSG00000032413	Rasa2	5430433H21Rik|AA517451|AU023900|GAP1m	RAS p21 protein activator 2	protein-coding	chr9	96483210	96484198	989	*	5.68682	6.64859	5.13909	1.5095	0.00016464	0.097875															chr3	141271581	141272732	+	0	NA	intron (NM_006506, intron 5 of 23)
chr9	103381569	103381819	+	0	NA	intron (NM_001002896, intron 1 of 6)	URR1A|DNA|MER1_type	964	NM_001002896	107993	Mm.335403	NM_001002896	ENSMUSG00000032556	Bfsp2	AI448593|CP49	beaded filament structural protein 2, phakinin	protein-coding	chr9	103381568	103381819	252	*	3.25656	4.66353	2.10264	2.56089	3.42e-07	0.00183205
chrX	58975362	58976683	+	0	NA	Intergenic	Intergenic	13231	NM_001018087	434784	Mm.23468	NM_001018087	ENSMUSG00000057615	Ldoc1	Gm366|Mar7|Mart7	leucine zipper, down-regulated in cancer 1	protein-coding	chrX	58975361	58976683	1323	*	6.20047	7.2921	5.51766	1.77444	5.25e-05	0.0514432															chrX	69801592	69801795	+	0	NA	intron (NM_001003811, intron 26 of 30)
[truncated: 13 more columns]
