# Supplementary material for: Leukaemia cell of origin identified by chromatin landscape of bulk tumour cells
Source: Nat Commun. 2016 Jul 11;7:12166. doi: 10.1038/ncomms12166 (PMC4942573; doi:10.1038/ncomms12166)
Supplement: Supplementary Data 3 — Differential ATAC-seq peaks in leukemia stem cells based on leukemia cell-of-origin Overlapping regions also identified in bulk leukemia cells are shown in bold font. Presence of ChIP-seq peak (H3K27ac) in mouse leukemia cells is shown as shaded box. [file ncomms12166-s4.xlsx]

## Sheet: STHSC.MA9_vs_nonSTHSC.MA9 LSC
ATAC-Seq: STHSC:MA9 LSC Unique Peaks																													Murine ChIP-Seq (published)	RN2 (MLL-AF9/NrasG12D) cell line
Chr	Start	End	Strand	Peak Score	Focus Ratio	Region Size Annotation	Detailed Annotation	Distance to TSS	Nearest PromoterID	Entrez ID	Nearest Unigene	Nearest Refseq	Nearest Ensembl	Gene Name	Gene Alias	Gene Description	Gene Type	chr	start	end	width	strand	Conc	Conc_G1	Conc_G2	Fold	p.value	FDR		H3K27ac
chr10	99071393	99072456	+	0	NA	intron (NR_038019, intron 1 of 2)	intron (NR_038019, intron 1 of 2)	119	NR_038019	100504202	Mm.403801	NR_038019		Gm20110	-	predicted gene, 20110	ncRNA	chr10	99071392	99072456	1065	*	5.44563	6.82569	3.96721	2.85848	5.54715e-06	0.0334533
chr2	32644273	32644472	+	0	NA	3' UTR (NM_009295, exon 19 of 19)	3' UTR (NM_009295, exon 19 of 19)	-4447	NM_025619	227736	Mm.441499	NM_025619	ENSMUSG00000038987	1700019L03Rik	-	RIKEN cDNA 1700019L03 gene	protein-coding	chr2	32644272	32644472	201	*	2.83791	3.99955	1.85269	2.14686	1.27452e-05	0.043549
chr2	68087993	68088810	+	0	NA	intron (NM_016866, intron 16 of 17)	intron (NM_016866, intron 16 of 17)	145672	NM_020283	26877	Mm.490783	XM_006499591	ENSMUSG00000034780	B3galt1	beta3Gal-T1	UDP-Gal:betaGlcNAc beta 1,3-galactosyltransferase, polypeptide 1	protein-coding	chr2	68087992	68088810	819	*	4.75252	5.83935	3.89101	1.94834	1.19795e-05	0.0422119
chr2	177099249	177099666	+	0	NA	Intergenic	MMSAT4|Satellite|Satellite	-149990	NM_001177568	628308	Mm.460436	XM_006530043		Gm14420	OTTMUSG00000016588	predicted gene 14420	protein-coding	chr2	177099248	177099666	419	*	2.90857	4.39801	1.0559	3.34211	4.30663e-09	9.71215e-05
chr2	177621236	177621475	+	0	NA	Intergenic	RLTR45|LTR|ERVK	-10513	NR_038101	665205	Mm.463294	NR_038101		Gm14327	OTTMUSG00000016328	predicted gene 14327	pseudo	chr2	177621235	177621475	241	*	2.99825	4.50897	1.0559	3.45307	8.6643e-10	2.44242e-05
chr5	4813486	4813713	+	0	NA	intron (NM_011074, intron 14 of 14)	intron (NM_011074, intron 14 of 14)	-55383	NM_021457	14362	Mm.246003	NM_021457	ENSMUSG00000044674	Fzd1	AW227548|FZ-1|Fz1	frizzled homolog 1 (Drosophila)	protein-coding	chr5	4813485	4813713	229	*	2.89952	4.14628	1.74998	2.3963	1.9248e-06	0.0156793
chr5	17061846	17062322	+	0	NA	Intergenic	Intergenic	-18550	NM_013657	20348	Mm.5071	NM_013657	ENSMUSG00000028780	Sema3c	1110036B02Rik|SemE|Semae	sema domain, immunoglobulin domain (Ig), short basic domain, secreted, (semaphorin) 3C	protein-coding	chr5	17061845	17062322	478	*	3.84152	5.20205	2.41832	2.78373	8.71061e-06	0.0379148
chr5	123399187	123399479	+	0	NA	intron (NM_001005866, intron 6 of 22)	intron (NM_001005866, intron 6 of 22)	39209	NM_001005866	30841	Mm.86406	XM_006530376	ENSMUSG00000029475	Kdm2b	Cxxc2|E430001G17|Fbl10|Fbxl10|Jhdm1b|PCCX2|mKIAA3014	lysine (K)-specific demethylase 2B	protein-coding	chr5	123399186	123399479	294	*	4.14802	5.30864	3.16464	2.144	5.90376e-07	0.00836621
chr6	52154119	52154773	+	0	NA	5' UTR (NM_010453, exon 1 of 2)	5' UTR (NM_010453, exon 1 of 2)	140	NM_010453	15402	Mm.173	NM_010453	ENSMUSG00000038253	Hoxa5	Hox-1.3	homeobox A5	protein-coding	chr6	52154118	52154773	656	*	5.26721	6.80167	3.216	3.58567	7.23006e-07	0.00836621
chr7	78608393	78608935	+	0	NA	Intergenic	Intergenic	842817	NM_001024703	244049	Mm.217412	XM_006540899	ENSMUSG00000032776	Mctp2	Gm489	multiple C2 domains, transmembrane 2	protein-coding	chr7	78608392	78608935	544	*	6.00878	7.31054	4.73607	2.57447	6.94131e-07	0.00836621
chr7	78645298	78646060	+	0	NA	Intergenic	Intergenic	805802	NM_001024703	244049	Mm.217412	XM_006540899	ENSMUSG00000032776	Mctp2	Gm489	multiple C2 domains, transmembrane 2	protein-coding	chr7	78645297	78646060	764	*	5.27547	6.36373	4.41173	1.952	7.14142e-06	0.0379148
chr8	35215511	35215722	+	0	NA	Intergenic	RLTR27|LTR|ERVK	-2001	NM_026432	67887	Mm.290353	NM_026432	ENSMUSG00000031532	Tmem66	1810045K07Rik|SARAF	transmembrane protein 66	protein-coding	chr8	35215510	35215722	213	*	3.24947	4.67758	1.62186	3.05571	1.12513e-05	0.0409251

## Sheet: MPP.MA9_vs_nonMPP.MA9 LSC
ATAC-Seq: MPP:MA9 LSC Unique Peaks																													Murine ChIP-Seq (published)	RN2 (MLL-AF9/NrasG12D) cell line
Chr	Start	End	Strand	Peak Score	Focus Ratio	Region Size Annotation	Detailed Annotation	Distance to TSS	Nearest PromoterID	Entrez ID	Nearest Unigene	Nearest Refseq	Nearest Ensembl	Gene Name	Gene Alias	Gene Description	Gene Type	chr	start	end	width	strand	Conc	Conc_G1	Conc_G2	Fold	p.value	FDR		H3K27ac
chr10	29825331	29825535	+	0	NA	Intergenic	RMER16-int|LTR|ERVK	94913	NM_001109747	66311	Mm.251779	XM_006512814	ENSMUSG00000075266	Cenpw	2610036L11Rik|Cug2	centromere protein W	protein-coding	chr10	29825330	29825535	206	*	2.22598	4.25276	1.18949	3.06327	2.69127e-06	0.0202308
chr11	14269032	14269231	+	0	NA	Intergenic	L1MEf|LINE|L1	230097	NR_045918	73307	Mm.399291	NR_045918	ENSMUSG00000085561	1700046C09Rik	-	RIKEN cDNA 1700046C09 gene	ncRNA	chr11	14269031	14269231	201	*	2.22472	4.25276	1.18647	3.06628	1.20193e-06	0.0105991
chr11	66380678	66381455	+	0	NA	Intergenic	Intergenic	-41438	NM_001034874	380702	Mm.351764	XM_006533619	ENSMUSG00000053930	Shisa6	Gm879	shisa homolog 6 (Xenopus laevis)	protein-coding	chr11	66380677	66381455	779	*	5.31722	6.81464	4.79459	2.02005	7.74803e-08	0.00124808
chr12	30397640	30398553	+	0	NA	intron (NM_001093776, intron 3 of 24)	intron (NM_001093776, intron 3 of 24)	-26786	NR_046080	328075	Mm.447832	NR_046080		C630031E19Rik	C630031E19	RIKEN cDNA C630031E19 gene	ncRNA	chr12	30397639	30398553	915	*	5.49391	7.58154	4.36813	3.21341	2.36417e-10	8.88597e-06
chr12	64204760	64205087	+	0	NA	Intergenic	Lx4B|LINE|L1	1370962	NM_001163271	623046	Mm.189552	NM_001163271	ENSMUSG00000043060	Fscb	EG623046	fibrous sheath CABYR binding protein	protein-coding	chr12	64204759	64205087	329	*	2.87509	4.86044	1.89439	2.96605	1.30452e-07	0.00163439
chr12	72669725	72670274	+	0	NA	Intergenic	Intergenic	28405	NR_045941	73815	Mm.416916	NR_045941		4930404H11Rik	-	RIKEN cDNA 4930404H11 gene	ncRNA	chr12	72669724	72670274	551	*	5.22368	6.73081	4.69446	2.03635	1.22198e-06	0.0105991
chr13	70072333	70072901	+	0	NA	Intergenic	Intergenic	94609	NR_045965	74280	Mm.273343	NR_045965		1700084F23Rik	1700003E18Rik|4930589D02Rik	RIKEN cDNA 1700084F23 gene	ncRNA	chr13	70072332	70072901	570	*	4.99045	6.96897	4.01862	2.95035	1.49456e-09	4.21309e-05
chr14	57021308	57021904	+	0	NA	promoter-TSS (NM_001033043)	promoter-TSS (NM_001033043)	72	NM_001033043	30054	Mm.287783	XM_006519106	ENSMUSG00000000365	Rnf17	MMIP-2|Mmip2|TDRD4	ring finger protein 17	protein-coding	chr14	57021307	57021904	598	*	4.99947	6.57469	4.42178	2.15291	5.97966e-06	0.0337127
chr16	7999385	7999819	+	0	NA	Intergenic	MT2A|LTR|ERVL	425627	NM_029070	74720	Mm.159318	NM_029070	ENSMUSG00000022715	Cldn26	4930511J11Rik|Tmem114	claudin 26	protein-coding	chr16	7999384	7999819	436	*	3.49035	5.4454	2.54819	2.89722	3.52344e-06	0.0233703
chr16	8009111	8009656	+	0	NA	Intergenic	Intergenic	415846	NM_029070	74720	Mm.159318	NM_029070	ENSMUSG00000022715	Cldn26	4930511J11Rik|Tmem114	claudin 26	protein-coding	chr16	8009110	8009656	547	*	4.65375	6.46035	3.87689	2.58347	1.87275e-07	0.00211167
chr16	8053922	8054412	+	0	NA	Intergenic	Intergenic	371062	NM_029070	74720	Mm.159318	NM_029070	ENSMUSG00000022715	Cldn26	4930511J11Rik|Tmem114	claudin 26	protein-coding	chr16	8053921	8054412	492	*	5.06024	7.12723	3.96579	3.16144	2.03323e-12	1.14631e-07
chr17	90638295	90638790	+	0	NA	intron (NM_020252, intron 18 of 22)	L1MC3|LINE|L1	-621967	NR_045463	78800	Mm.410772	NR_045463	ENSMUSG00000090160	4930480K15Rik	-	RIKEN cDNA 4930480K15 gene	ncRNA	chr17	90638294	90638790	497	*	4.71452	6.3996	4.04963	2.34997	7.5883e-06	0.0407448
chr5	102312898	102313685	+	0	NA	intron (NM_172882, intron 41 of 66)	intron (NM_172882, intron 41 of 66)	119142	NM_173370	74596	Mm.46764	XM_006535263	ENSMUSG00000029330	Cds1	4833409J18Rik|AI314024|AW125888	CDP-diacylglycerol synthase 1	protein-coding	chr5	102312897	102313685	789	*	5.12175	6.91572	4.3574	2.55833	5.25782e-06	0.0312032
chr7	69071802	69072268	+	0	NA	intron (NR_015533, intron 1 of 8)	intron (NR_015533, intron 1 of 8)	425	NR_015533	319893	Mm.490684	NR_015533		A230057D06Rik	-	RIKEN cDNA A230057D06 gene	ncRNA	chr7	69071801	69072268	468	*	5.07925	6.74309	4.43217	2.31092	1.35696e-06	0.0109292
chr8	9807484	9807693	+	0	NA	Intergenic	Intergenic	-36565	NM_173446	270028	Mm.268163	XM_006508808	ENSMUSG00000079157	Fam155a	6430500D16|AW121567|Tmem28	family with sequence similarity 155, member A	protein-coding	chr8	9807483	9807693	211	*	2.86258	4.71842	2.0348	2.68362	3.17232e-06	0.0223566
chr8	19562687	19563656	+	0	NA	Intergenic	Intergenic	68074	NM_139220	246080	Mm.207067	NM_139220	ENSMUSG00000037790	Defb7	BD-7|Defb15	defensin beta 7	protein-coding	chr8	19562686	19563656	971	*	6.49008	8.0552	5.91983	2.13537	1.05881e-07	0.00149237
chr8	85278125	85279287	+	0	NA	Intergenic	IAP-d-int|LTR|ERVK	19319	NM_145600	30932	Mm.269248	NM_145600	ENSMUSG00000031711	Zfp330	BC008086|Noa36|Znf330	zinc finger protein 330	protein-coding	chr8	85278124	85279287	1164	*	6.69886	8.62199	5.79537	2.82662	4.43492e-08	0.000833455
chr9	57537620	57537945	+	0	NA	intron (NM_009992, intron 1 of 6)	PB1D10|SINE|Alu	2047	NM_009992	13076	Mm.14089	XM_006510810	ENSMUSG00000032315	Cyp1a1	AHH|AHRR|CP11|Cyp1a2|P450-1	cytochrome P450, family 1, subfamily a, polypeptide 1	protein-coding	chr9	57537619	57537945	327	*	3.01698	4.81464	2.24901	2.56563	8.46903e-06	0.0434068

## Sheet: CMP.MA9_vs_nonCMP.MA9 LSC
ATAC-Seq: CMP:MA9 LSC Unique Peaks																													Murine ChIP-Seq (published)	RN2 (MLL-AF9/NrasG12D) cell line
Chr	Start	End	Strand	Peak Score	Focus Ratio	Region Size Annotation	Detailed Annotation	Distance to TSS	Nearest PromoterID	Entrez ID	Nearest Unigene	Nearest Refseq	Nearest Ensembl	Gene Name	Gene Alias	Gene Description	Gene Type	chr	start	end	width	strand	Conc	Conc_G1	Conc_G2	Fold	p.value	FDR		H3K27ac
chr1	40539310	40539734	+	0	NA	intron (NM_001161843, intron 6 of 9)	intron (NM_001161843, intron 6 of 9)	16671	NM_008365	16182	Mm.253664	XM_006495727	ENSMUSG00000026070	Il18r1	Il18ralpha|Il1rrp	interleukin 18 receptor 1	protein-coding	chr1	40539309	40539734	426	*	4.47669	5.49012	3.72162	1.7685	1.68867e-05	0.0262925
chr1	53748244	53749424	+	0	NA	intron (NM_001252070, intron 3 of 65)	L1_Mus2|LINE|L1	14794	NM_001252070	627872	Mm.184692	XM_006496179	ENSMUSG00000096141	Dnah7a	Dnahc7|Dnahc7a|Gm992	dynein, axonemal, heavy chain 7A	protein-coding	chr1	53748243	53749424	1182	*	4.85233	6.17684	3.52394	2.6529	2.8409e-06	0.0139276
chr1	73750243	73750600	+	0	NA	intron (NR_045311, intron 6 of 8)	intron (NR_045311, intron 6 of 8)	151728	NR_105769	102465179		NR_105769	ENSMUSG00000098504	Mir6351	mmu-mir-6351	microRNA mir-6351	ncRNA	chr1	73750242	73750600	359	*	3.08057	4.29641	1.99403	2.30238	2.17321e-05	0.0298838
chr1	83033756	83034072	+	0	NA	intron (NM_030556, intron 1 of 6)	intron (NM_030556, intron 1 of 6)	1109	NM_030556	80721	Mm.261542	XM_006496579	ENSMUSG00000038496	Slc19a3	A230084E24Rik|AI788884|ThTr2	solute carrier family 19, member 3	protein-coding	chr1	83033755	83034072	318	*	2.68931	4.06481	1.22404	2.84077	5.28693e-06	0.015688
chr1	89356302	89357169	+	0	NA	Intergenic	IAPLTR1_Mm|LTR|ERVK	-10104	NM_028473	73234	Mm.7310	XM_006529895	ENSMUSG00000026258	3110079O15Rik	Snorc	RIKEN cDNA 3110079O15 gene	protein-coding	chr1	89356301	89357169	869	*	5.84815	6.77976	5.19759	1.58217	9.19964e-07	0.00610196
chr1	121715358	121715581	+	0	NA	intron (NM_019933, intron 1 of 26)	intron (NM_019933, intron 1 of 26)	18179	NM_019933	19258	Mm.458796	XM_006529253		Ptpn4	PTPMEG|Ptn4|TEP|TEP/mPTPMEG|hPTP-MEG	protein tyrosine phosphatase, non-receptor type 4	protein-coding	chr1	121715357	121715581	225	*	3.81699	4.87495	2.99893	1.87603	2.60604e-05	0.0341187
chr1	122701919	122702221	+	0	NA	Intergenic	(TG)n|Simple_repeat|Simple_repeat	203006	NM_010133	13798	Mm.2657	NM_010133		En1	En-1|Mo-en.1	engrailed 1	protein-coding	chr1	122701918	122702221	304	*	2.97628	4.26086	1.74369	2.51717	2.63248e-05	0.0341187
chr1	123005626	123005861	+	0	NA	intron (NR_038008, intron 2 of 4)	(CA)n|Simple_repeat|Simple_repeat	21761	NR_038008	98452	Mm.489010	NR_038008	ENSMUSG00000097881	B230209K01Rik	AI848258|Gm818	RIKEN cDNA B230209K01 gene	ncRNA	chr1	123005625	123005861	237	*	2.46735	3.77295	1.18548	2.58747	1.87528e-05	0.0274614
chr1	125398752	125399089	+	0	NA	intron (NM_199021, intron 5 of 25)	Lx|LINE|L1	543216	NM_199021	269109	Mm.483255	XM_006529626	ENSMUSG00000036815	Dpp10	6430601K09Rik|DPP X|Dprp3	dipeptidylpeptidase 10	protein-coding	chr1	125398751	125399089	339	*	2.82359	3.99867	1.81427	2.1844	9.67459e-06	0.0202016
chr1	160633248	160633447	+	0	NA	Intergenic	Intergenic	197591	NR_030441	735253		NR_030441		Mir488	Mirn488|mmu-mir-488	microRNA 488	ncRNA	chr1	160633247	160633447	201	*	2.61506	3.89022	1.40383	2.48639	2.06448e-05	0.0287391
chr1	190942902	190943866	+	0	NA	Intergenic	Lx9|LINE|L1	-111665	NM_172650	226823	Mm.471891	XM_006497143	ENSMUSG00000026608	Kctd3	4930438A20Rik|9330185B06|E330032J19Rik|NY-REN-45	potassium channel tetramerisation domain containing 3	protein-coding	chr1	190942901	190943866	966	*	5.19354	6.26399	4.35695	1.90703	2.81063e-05	0.0352031
chr10	15779059	15779272	+	0	NA	Intergenic	Lx2|LINE|L1	1036423	NR_038020	100504235	Mm.84044	NR_038020		Gm20125	-	predicted gene, 20125	ncRNA	chr10	15779058	15779272	215	*	2.86536	4.11764	1.70414	2.4135	3.22328e-06	0.0142349
chr10	45061694	45061898	+	0	NA	intron (NM_024285, intron 2 of 7)	(TG)n|Simple_repeat|Simple_repeat	6228	NM_024285	23828	Mm.332793	XM_006512736	ENSMUSG00000071317	Bves	Pop1|Popdc1|mBVES	blood vessel epicardial substance	protein-coding	chr10	45061693	45061898	206	*	3.00978	4.23681	1.90091	2.3359	1.44341e-05	0.0246528
chr10	51886533	51887043	+	0	NA	intron (NM_011282, intron 7 of 43)	intron (NM_011282, intron 7 of 43)	28262	NM_011282	19886	Mm.236163	XM_006512625	ENSMUSG00000019893	Ros1	Ros-1|c-ros	Ros1 proto-oncogene	protein-coding	chr10	51886532	51887043	512	*	2.95959	4.20881	1.80486	2.40396	1.49669e-05	0.0248181
chr10	70555613	70556066	+	0	NA	intron (NM_031397, intron 1 of 20)	intron (NM_031397, intron 1 of 20)	66543	NM_031397	83675	Mm.458090	XM_006514341	ENSMUSG00000014329	Bicc1	Bic-C|bpk|jcpk	bicaudal C homolog 1 (Drosophila)	protein-coding	chr10	70555612	70556066	455	*	3.59485	4.61449	2.83127	1.78322	2.93449e-05	0.0352915
chr10	89306205	89308906	+	0	NA	Intergenic	Lx2B|LINE|L1	-28699	NM_001128086	77531	Mm.440605	XM_006514301	ENSMUSG00000058589	Anks1b	AIDA-1b|C030032C09Rik|E530015N03Rik|ENSMUSG00000078431|Gm10937|Gm1555	ankyrin repeat and sterile alpha motif domain containing 1B	protein-coding	chr10	89306204	89308906	2703	*	7.6731	8.82806	6.69966	2.1284	7.55348e-06	0.0181216
chr10	119744486	119744690	+	0	NA	Intergenic	ORR1A3|LTR|MaLR	80472	NM_025431	66225	Mm.291755	XM_006513954	ENSMUSG00000020224	Llph	1190005P17Rik	LLP homolog, long-term synaptic facilitation (Aplysia)	protein-coding	chr10	119744485	119744690	206	*	2.94811	4.11764	1.94884	2.1688	4.6434e-05	0.0484796
chr10	125074093	125074749	+	0	NA	Intergenic	Intergenic	-308830	NM_011391	20503	Mm.455126	XM_006513406	ENSMUSG00000020102	Slc16a7	4921534N07Rik|Mct2	solute carrier family 16 (monocarboxylic acid transporters), member 7	protein-coding	chr10	125074092	125074749	658	*	3.73104	4.84873	2.82055	2.02818	4.80662e-06	0.0150551
chr11	20278703	20279614	+	0	NA	Intergenic	(CA)n|Simple_repeat|Simple_repeat	-46442	NM_018861	55963	Mm.6379	NM_018861	ENSMUSG00000020142	Slc1a4	ASCT-1|ASCT1|AW045657|SATT	solute carrier family 1 (glutamate/neutral amino acid transporter), member 4	protein-coding	chr11	20278702	20279614	913	*	5.84674	6.74837	5.23131	1.51705	4.66573e-06	0.0150551
chr11	41446039	41446322	+	0	NA	Intergenic	(CA)n|Simple_repeat|Simple_repeat	368036	NM_177408	14406	Mm.5309	XM_006532199	ENSMUSG00000020436	Gabrg2	GABAA-R|Gabrg-2|gamma2	gamma-aminobutyric acid (GABA) A receptor, subunit gamma 2	protein-coding	chr11	41446038	41446322	285	*	4.9727	5.85351	4.38072	1.47279	2.94205e-05	0.0352915
chr11	65078343	65078542	+	0	NA	intron (NM_145136, intron 1 of 13)	intron (NM_145136, intron 1 of 13)	5049	NM_145136	214384	Mm.32257	XM_006532816	ENSMUSG00000020542	Myocd	BSAC2A|Srfcp	myocardin	protein-coding	chr11	65078342	65078542	201	*	2.71345	3.94781	1.58967	2.35814	1.00429e-05	0.0205894
chr12	85230009	85230470	+	0	NA	intron (NR_073564, intron 1 of 12)	intron (NR_073564, intron 1 of 12)	-12477	NM_001272056	18222	Mm.4390	XM_006515572	ENSMUSG00000021224	Numb	Nb	numb gene homolog (Drosophila)	protein-coding	chr12	85230008	85230470	463	*	5.14518	6.09136	4.47699	1.61437	1.70219e-05	0.0262925
chr13	14678277	14678631	+	0	NA	Intergenic	Intergenic	26850	NM_029271	75398	Mm.36511	NM_029271	ENSMUSG00000015672	Mrpl32	0610033O15Rik	mitochondrial ribosomal protein L32	protein-coding	chr13	14678276	14678631	356	*	3.00347	4.24411	1.86672	2.37739	1.69037e-05	0.0262925
chr13	32373954	32374242	+	0	NA	intron (NM_146041, intron 1 of 10)	intron (NM_146041, intron 1 of 10)	56315	NM_146041	218138	Mm.247143	XM_006516656	ENSMUSG00000038372	Gmds	BC031788|C87208	GDP-mannose 4, 6-dehydratase	protein-coding	chr13	32373953	32374242	290	*	3.24741	4.46205	2.16326	2.2988	2.84103e-05	0.0352031
chr13	47945757	47945956	+	0	NA	Intergenic	(TG)n|Simple_repeat|Simple_repeat	-59948	NR_045156	619327	Mm.412752	NR_045156		G630093K05Rik	-	RIKEN cDNA G630093K05 gene	ncRNA	chr13	47945756	47945956	201	*	2.47066	3.82049	1.07652	2.74397	3.28232e-06	0.0142349
chr13	51727084	51729719	+	0	NA	Intergenic	B3|SINE|B2	-12200	NM_025415	66197	Mm.222228	NM_025415	ENSMUSG00000062248	Cks2	1110038L14Rik|CKSHS2	CDC28 protein kinase regulatory subunit 2	protein-coding	chr13	51727083	51729719	2637	*	6.81254	7.83604	6.04364	1.7924	6.19693e-06	0.0162931
chr14	29227340	29227717	+	0	NA	intron (NM_177814, intron 15 of 15)	intron (NM_177814, intron 15 of 15)	-91131	NM_009524	22418	Mm.287544	XM_006518923	ENSMUSG00000021994	Wnt5a	8030457G12Rik|Wnt-5a	wingless-related MMTV integration site 5A	protein-coding	chr14	29227339	29227717	379	*	3.19588	4.47452	1.97679	2.49774	5.81076e-07	0.00468007
chr14	57173578	57173931	+	0	NA	intron (NM_001014996, intron 5 of 16)	intron (NM_001014996, intron 5 of 16)	16929	NM_001014996	219103	Mm.212525	XM_006518847	ENSMUSG00000064128	Cenpj	4932437H03Rik|CPAP|Gm81|LAP|LIP1	centromere protein J	protein-coding	chr14	57173577	57173931	355	*	4.57841	5.66488	3.71746	1.94742	7.70579e-07	0.00579259
chr14	122264410	122264943	+	0	NA	Intergenic	Intergenic	-13152	NM_026861	68889	Mm.441151	XM_006519492	ENSMUSG00000041765	Ubac2	1190008A14Rik|AW554959|Phgdhl1	ubiquitin associated domain containing 2	protein-coding	chr14	122264409	122264943	535	*	5.93835	6.70803	5.46049	1.24754	2.7867e-05	0.0352031
chr15	24977711	24977943	+	0	NA	Intergenic	B3A|SINE|B2	365692	NM_027395	70350	Mm.29586	NM_027395	ENSMUSG00000045763	Basp1	2610024P12Rik|CAP-23|CAP23|Ckap3|NAP-22|NAP22	brain abundant, membrane attached signal protein 1	protein-coding	chr15	24977710	24977943	234	*	4.12049	5.04691	3.47613	1.57078	4.42286e-05	0.0470484
chr16	36180060	36180300	+	0	NA	Intergenic	Intergenic	-4118	NM_001082547	433016	Mm.235340	NM_001082547	ENSMUSG00000079597	Gm5483	EG433016	predicted gene 5483	protein-coding	chr16	36180059	36180300	242	*	3.74255	4.81456	2.90362	1.91094	3.50281e-05	0.0396807
chr16	36276856	36278237	+	0	NA	intron (NM_001082543, intron 1 of 2)	B2_Mm1a|SINE|B2	312	NM_001082543	20861	Mm.327618	NM_001082543	ENSMUSG00000071562	Stfa1	Stefin-3|Stf-3|Stf1|Stf3|Stfa3	stefin A1	protein-coding	chr16	36276855	36278237	1383	*	7.50804	8.54779	6.71631	1.83148	4.09892e-05	0.0448725
chr16	36286803	36288008	+	0	NA	Intergenic	Intergenic	10171	NM_001082543	20861	Mm.327618	NM_001082543	ENSMUSG00000071562	Stfa1	Stefin-3|Stf-3|Stf1|Stf3|Stfa3	stefin A1	protein-coding	chr16	36286802	36288008	1207	*	5.29991	6.39332	4.42817	1.96515	1.8964e-06	0.0112544
chr16	43105889	43106584	+	0	NA	intron (NM_001285805, intron 2 of 10)	intron (NM_001285805, intron 2 of 10)	-141161	NM_181058	56490	Mm.491236	XM_006522401	ENSMUSG00000022708	Zbtb20	1300017A20Rik|7330412A13Rik|A930017C21Rik|D16Wsu73e|DPZF|HOF|ODA-8S|Oda8|Zfp288	zinc finger and BTB domain containing 20	protein-coding	chr16	43105888	43106584	697	*	3.91789	4.95228	3.13376	1.81852	1.79929e-05	0.0270513
chr16	50145624	50146038	+	0	NA	Intergenic	Intergenic	-72866	NR_045935	224180	Mm.146439	NM_175010		Gm4827	B130050K08|EG224180	predicted gene 4827	ncRNA	chr16	50145623	50146038	416	*	3.99124	5.26181	2.79025	2.47156	8.47368e-06	0.0194984
chr16	63204983	63205182	+	0	NA	Intergenic	Lx5|LINE|L1	350922	NM_011173	19128	Mm.127156	NM_011173	ENSMUSG00000022912	Pros1	AW214361	protein S (alpha)	protein-coding	chr16	63204982	63205182	201	*	2.56629	3.86652	1.29721	2.56931	1.08735e-05	0.0210507
chr17	21614480	21616771	+	0	NA	Intergenic	B1_Mur2|SINE|Alu	-10327	NM_013843	24132	Mm.488378	NM_013843		Zfp53	D030067O06Rik|KRAZ1|Zfp-53|Zfp118|zfas8	zinc finger protein 53	protein-coding	chr17	21614479	21616771	2293	*	7.59638	8.80955	6.51512	2.29443	4.30379e-07	0.00413929
chr17	53316675	53317335	+	0	NA	Intergenic	(CAGA)n|Simple_repeat|Simple_repeat	-195675	NM_001031811	211468	Mm.490760	XM_006523982	ENSMUSG00000035580	Kcnh8	C130090D05Rik|ELK|ELK1|ELK3|Kv12.1	potassium voltage-gated channel, subfamily H (eag-related), member 8	protein-coding	chr17	53316674	53317335	662	*	3.77426	4.86078	2.91322	1.94755	8.69375e-06	0.0194984
chr17	72295336	72295585	+	0	NA	intron (NM_007439, intron 11 of 28)	intron (NM_007439, intron 11 of 28)	164173	NM_030179	78785	Mm.196382	XM_006525143	ENSMUSG00000024059	Clip4	1700024K14Rik|1700074B05Rik|4833417L20Rik|5830409B12Rik|Rsnl2	CAP-GLY domain containing linker protein family, member 4	protein-coding	chr17	72295335	72295585	251	*	2.47831	4.0032	0.472193	3.53101	2.96715e-08	0.000836425
chr18	11034721	11034935	+	0	NA	Intergenic	Intergenic	-17680	NM_010258	14465	Mm.329287	XM_006525652	ENSMUSG00000005836	Gata6	AA410133|GATA-6	GATA binding protein 6	protein-coding	chr18	11034720	11034935	216	*	2.62425	3.8995	1.41282	2.48667	2.56554e-05	0.0340335
chr18	25999337	25999604	+	0	NA	Intergenic	Intergenic	-86986	NM_001174074	108013	Mm.266435	XM_006525504	ENSMUSG00000024268	Celf4	A230070D14Rik|BRUNOL-4|Brul4|Brunol4|C130060B05Rik	CUGBP, Elav-like family member 4	protein-coding	chr18	25999336	25999604	269	*	4.00768	5.03633	3.23162	1.80471	1.10147e-05	0.0210507
chr18	34715805	34717684	+	0	NA	Intergenic	RLTR6_Mm|LTR|ERV1	14762	NM_009290	20890	Mm.558	XM_006525738	ENSMUSG00000012282	Wnt8a	Stra11|Wnt-8A|Wnt-8D|Wnt8d	wingless-related MMTV integration site 8A	protein-coding	chr18	34715804	34717684	1881	*	7.47177	8.44469	6.77014	1.67455	3.53652e-05	0.0396807
chr18	79394658	79394857	+	0	NA	Intergenic	Intergenic	-88627	NM_053099	240427	Mm.312871	NM_053099	ENSMUSG00000024548	Setbp1	C130092E12|Seb|mKIAA0437	SET binding protein 1	protein-coding	chr18	79394657	79394857	201	*	2.62105	3.98359	1.19229	2.7913	2.16921e-06	0.0122298
chr19	8843508	8843758	+	0	NA	exon (NM_016813, exon 19 of 21)	exon (NM_016813, exon 19 of 21)	-1853	NM_025791	66836	Mm.440071	NM_025791	ENSMUSG00000075043	Tmem223	0610006I08Rik	transmembrane protein 223	protein-coding	chr19	8843507	8843758	252	*	3.90977	5.05959	2.94527	2.11432	2.82874e-05	0.0352031
chr19	38723315	38724103	+	0	NA	intron (NM_019588, intron 2 of 31)	intron (NM_019588, intron 2 of 31)	125022	NM_019588	74055	Mm.34031	XM_006527394	ENSMUSG00000024998	Plce1	4933403A21Rik|PLCepsilon|Plce|mKIAA1516	phospholipase C, epsilon 1	protein-coding	chr19	38723314	38724103	790	*	4.67518	5.77956	3.78613	1.99343	5.91905e-06	0.0162785
chr2	77832206	77832417	+	0	NA	Intergenic	Intergenic	-47901	NM_030560	80744	Mm.288151	XM_006500433	ENSMUSG00000027014	Cwc22	AA684037|AI173004|AL022752|B230213M24|mKIAA1604	CWC22 spliceosome-associated protein homolog (S. cerevisiae)	protein-coding	chr2	77832205	77832417	213	*	2.24005	3.59149	0.841607	2.74988	1.29974e-05	0.0231812
chr2	123628383	123628582	+	0	NA	Intergenic	RMER13B|LTR|ERVK	327210	NR_040611	74702	Mm.410814	NR_040611	ENSMUSG00000085496	4930517E11Rik	-	RIKEN cDNA 4930517E11 gene	ncRNA	chr2	123628382	123628582	201	*	2.76514	4.10967	1.38512	2.72454	4.40514e-07	0.00413929
chr2	140161977	140162176	+	0	NA	intron (NM_001033296, intron 2 of 19)	intron (NM_001033296, intron 2 of 19)	53370	NM_001033296	228684	Mm.486585	XM_006499296	ENSMUSG00000074764	Sel1l2	Gm118	sel-1 suppressor of lin-12-like 2 (C. elegans)	protein-coding	chr2	140161976	140162176	201	*	2.20474	3.5356	0.860232	2.67537	9.58618e-06	0.0202016
chr2	140483374	140483573	+	0	NA	TTS (NM_001172160)	TTS (NM_001172160)	13739	NM_001172160	71436	Mm.426781	NM_001172160	ENSMUSG00000051379	Flrt3	5530600M07Rik|C430047I10Rik|mKIAA1469	fibronectin leucine rich transmembrane protein 3	protein-coding	chr2	140483373	140483573	201	*	2.41477	3.8081	0.89716	2.91094	3.87211e-06	0.0150551
chr2	149638421	149638734	+	0	NA	Intergenic	Intergenic	-17942	NM_001085521	433485	Mm.330649	XM_006499874	ENSMUSG00000074736	Syndig1	AW123113|DSPC2|Gm14134|H2C20orf39|OTTMUSG00000015750|Tmem90b	synapse differentiation inducing 1	protein-coding	chr2	149638420	149638734	315	*	2.91311	4.2033	1.66759	2.53571	4.22338e-06	0.0150551
chr2	166736186	166736483	+	0	NA	intron (NM_023565, intron 1 of 24)	intron (NM_023565, intron 1 of 24)	4738	NM_023565	110750	Mm.22417	XR_374389	ENSMUSG00000002718	Cse1l	2610100P18Rik|AA407533|Capts|Cas|Xpo2	chromosome segregation 1-like (S. cerevisiae)	protein-coding	chr2	166736185	166736483	299	*	5.0876	6.13675	4.28238	1.85437	1.64922e-05	0.0262925
chr2	169582278	169582852	+	0	NA	intron (NM_080455, intron 1 of 1)	(TG)n|Simple_repeat|Simple_repeat	123419	NM_080455	228911	Mm.482636	XM_006499423	ENSMUSG00000047907	Tshz2	2900073F20Rik|B830045G17|Mtsh2|Sdccag33l|Tsh2|Zfp218|mKIAA4248|teashirt2	teashirt zinc finger family member 2	protein-coding	chr2	169582277	169582852	576	*	3.73161	4.79822	2.90076	1.89746	1.31573e-05	0.0231812
chr2	170480033	170480367	+	0	NA	Intergenic	Intergenic	-52683	NR_027825	67637	Mm.158163	NM_026287	ENSMUSG00000043583	4930470P17Rik	-	RIKEN cDNA 4930470P17 gene	ncRNA	chr2	170480032	170480367	336	*	3.4152	4.50394	2.55073	1.95322	3.0888e-05	0.0359059
chr3	35142475	35142684	+	0	NA	Intergenic	Intergenic	-321006	NR_105799	102466155		NR_105799	ENSMUSG00000098862	Mir6378	mmu-mir-6378	microRNA mir-6378	ncRNA	chr3	35142474	35142684	211	*	2.76026	4.18426	1.14627	3.03799	5.70824e-08	0.0012873
chr3	66877642	66877913	+	0	NA	intron (NM_025822, intron 3 of 9)	Lx3B|LINE|L1	88183	NM_025822	66880	Mm.316418	XM_006501903	ENSMUSG00000034544	Rsrc1	1200013F24Rik|SRrp53	arginine/serine-rich coiled-coil 1	protein-coding	chr3	66877641	66877913	273	*	3.26191	4.61478	1.8596	2.75517	1.7931e-05	0.0270513
chr3	108938311	108938666	+	0	NA	intron (NM_172685, intron 1 of 9)	MER89|LTR|ERV1	12421	NM_172685	229731	Mm.33574	NM_172685	ENSMUSG00000040322	Slc25a24	2610016M12Rik	solute carrier family 25 (mitochondrial carrier, phosphate carrier), member 24	protein-coding	chr3	108938310	108938666	357	*	4.96228	6.04064	4.11375	1.92688	3.10938e-06	0.0142349
chr3	149722513	149722765	+	0	NA	Intergenic	Intergenic	784938	NR_040591	381482	Mm.393866	NR_040591		Gm1653	-	predicted gene 1653	ncRNA	chr3	149722512	149722765	254	*	1.93564	3.41349	0.129081	3.28441	1.2251e-05	0.0226459
chr4	5819065	5819264	+	0	NA	Intergenic	RMER1B|Other|Other	247838	NM_173426	242297	Mm.458843	XM_006537895	ENSMUSG00000049119	Fam110b	1700012H17Rik|5031405P22|AW049855	family with sequence similarity 110, member B	protein-coding	chr4	5819064	5819264	201	*	2.80156	3.99867	1.75131	2.24736	6.21333e-06	0.0162931
chr4	19650641	19650840	+	0	NA	Intergenic	B3A|SINE|B2	-14589	NR_074090	107568	Mm.474845	XM_006537545	ENSMUSG00000041058	Wwp1	8030445B08Rik|AIP5|SDRP1|Tiul1	WW domain containing E3 ubiquitin protein ligase 1	protein-coding	chr4	19650640	19650840	201	*	2.11567	3.5356	0.514932	3.02067	3.55884e-06	0.0148625
chr4	134061362	134061597	+	0	NA	intron (NM_001285847, intron 2 of 2)	intron (NM_001285847, intron 2 of 2)	-5435	NM_001081099	69885	Mm.141592	NM_001081099	ENSMUSG00000078521	Clhc1	2610002D18Rik|Aunip	clathrin heavy chain linker domain containing 1	protein-coding	chr4	134061361	134061597	237	*	2.85421	4.10756	1.69069	2.41687	8.99199e-06	0.0194984
chr4	139829978	139830177	+	0	NA	Intergenic	Intergenic	-27351	NM_198610	230868	Mm.298731	XM_006538799	ENSMUSG00000040972	Igsf21	BC055811|Gm141	immunoglobulin superfamily, member 21	protein-coding	chr4	139829977	139830177	201	*	2.66113	3.9767	1.35497	2.62173	1.04465e-06	0.00654401
chr4	152914070	152914372	+	0	NA	Intergenic	(CA)n|Simple_repeat|Simple_repeat	-57282	NM_001099299	230959	Mm.318874	XM_006538824	ENSMUSG00000039546	Ajap1	Gm573	adherens junction associated protein 1	protein-coding	chr4	152914069	152914372	304	*	3.30588	4.63859	1.95662	2.68197	2.27372e-07	0.00284867
chr5	25135463	25135662	+	0	NA	Intergenic	(TG)n|Simple_repeat|Simple_repeat	76053	NM_020570	57434	Mm.143767	NM_020570	ENSMUSG00000028933	Xrcc2	4921524O04Rik|8030409M04Rik|RAD51|RecA	X-ray repair complementing defective repair in Chinese hamster cells 2	protein-coding	chr5	25135462	25135662	201	*	2.44135	3.67855	1.31173	2.36682	2.36807e-05	0.0317879
chr5	35655998	35656197	+	0	NA	Intergenic	Intergenic	34882	NM_007418	11553	Mm.407152	NM_007418	ENSMUSG00000045318	Adra2c	Adra-2c|[a]2C|alpha2-C4|alpha2C	adrenergic receptor, alpha 2c	protein-coding	chr5	35655997	35656197	201	*	2.89382	4.10756	1.81141	2.29615	7.28032e-06	0.017846
chr5	85485217	85485524	+	0	NA	Intergenic	Lx2|LINE|L1	-638963	NM_007937	13839	Mm.438006	XM_006534769		Epha5	AI854630|AW125296|Cek7|Ehk1|Els1|Hek7|Rek7|bsk	Eph receptor A5	protein-coding	chr5	85485216	85485524	309	*	2.46472	3.94311	0.656026	3.28708	2.09442e-07	0.00284867
chr5	119622976	119623201	+	0	NA	Intergenic	(CA)n|Simple_repeat|Simple_repeat	26939	NR_046033	665194	Mm.491047	NR_046033		Gm7538	EG665194	predicted gene 7538	ncRNA	chr5	119622975	119623201	227	*	3.25247	4.47615	2.15036	2.32579	4.08249e-06	0.0150551
chr5	132185698	132186102	+	0	NA	intron (NM_177047, intron 5 of 18)	MTEa|LTR|MaLR	-170239	NR_040704	75369	Mm.389696	NR_040704		4930563F08Rik	-	RIKEN cDNA 4930563F08 gene	ncRNA	chr5	132185697	132186102	406	*	3.38537	4.51606	2.45342	2.06264	3.04556e-05	0.035772
chr6	41145986	41147189	+	0	NA	Intergenic	Intergenic	-105684	NM_011646	22074	Mm.383263	NM_011646	ENSMUSG00000054106	Try4	0910001B19Rik|Td	trypsin 4	protein-coding	chr6	41145985	41147189	1205	*	5.95791	7.35098	4.4411	2.90988	1.46045e-08	0.00082339
chr6	41151063	41152165	+	0	NA	Intergenic	RLTR6_Mm|LTR|ERV1	-100657	NM_011646	22074	Mm.383263	NM_011646	ENSMUSG00000054106	Try4	0910001B19Rik|Td	trypsin 4	protein-coding	chr6	41151062	41152165	1104	*	5.86033	7.1833	4.53581	2.64749	3.28942e-07	0.00370908
chr6	133669119	133670204	+	0	NA	Intergenic	MMVL30-int|LTR|ERV1	47760	NM_001177652	545886	Mm.449716	NM_001177652		Gm5886	EG545886|smarp	predicted gene 5886	protein-coding	chr6	133669118	133670204	1087	*	6.43791	7.71325	5.22626	2.487	8.53883e-06	0.0194984
chr7	18844596	18845049	+	0	NA	intron (NM_153749, intron 2 of 4)	intron (NM_153749, intron 2 of 4)	14126	NM_153749	266815	Mm.106769	XM_006540013	ENSMUSG00000054005	Mill1	5530400I18Rik	MHC I like leukocyte 1	protein-coding	chr7	18844595	18845049	455	*	2.9528	4.1454	1.91107	2.23433	4.25391e-05	0.0456822
chr7	27469114	27469317	+	0	NA	intron (NM_001081148, intron 1 of 8)	intron (NM_001081148, intron 1 of 8)	2234	NM_001081148	243881	Mm.294678	XM_006539943	ENSMUSG00000040650	Cyp2b23	EG243881	cytochrome P450, family 2, subfamily b, polypeptide 23	protein-coding	chr7	27469113	27469317	205	*	3.04609	4.20133	2.07216	2.12918	1.34113e-05	0.0232651
chr7	142050350	142050690	+	0	NA	intron (NM_001033420, intron 25 of 51)	intron (NM_001033420, intron 25 of 51)	79593	NM_001143802	627214	Mm.323610	XM_006508102	ENSMUSG00000073805	Fam196a	B830028B13Rik	family with sequence similarity 196, member A	protein-coding	chr7	142050349	142050690	342	*	3.09384	4.42366	1.75197	2.67169	2.49589e-06	0.0134015
chr8	22634845	22635131	+	0	NA	Intergenic	BGLII|LTR|ERVK	-4514	NM_001270555	100505096	Mm.423382	XM_006508972		Gm21002	-	predicted gene, 21002	protein-coding	chr8	22634844	22635131	288	*	2.83947	4.03943	1.7838	2.25563	3.0258e-05	0.035772
chr8	23696456	23696737	+	0	NA	intron (NM_011696, intron 3 of 8)	ID4|SINE|ID	7689	NM_001198998	22335	Mm.227704	NM_001198998	ENSMUSG00000008892	Vdac3	-	voltage-dependent anion channel 3	protein-coding	chr8	23696455	23696737	283	*	2.59591	4.07906	0.768481	3.31058	2.20013e-08	0.00082694
chr8	58041828	58043145	+	0	NA	Intergenic	L1Md_F|LINE|L1	343275	NM_175939	244486	Mm.67684	NM_175939	ENSMUSG00000046258	Adam29	-	a disintegrin and metallopeptidase domain 29	protein-coding	chr8	58041827	58043145	1319	*	6.91729	8.12228	5.85196	2.27031	1.2831e-05	0.0231812
chr8	58046185	58047163	+	0	NA	Intergenic	MMVL30-int|LTR|ERV1	339087	NM_175939	244486	Mm.67684	NM_175939	ENSMUSG00000046258	Adam29	-	a disintegrin and metallopeptidase domain 29	protein-coding	chr8	58046184	58047163	980	*	5.58524	6.88438	4.31876	2.56562	2.70256e-06	0.0138516
chr8	70045714	70046014	+	0	NA	Intergenic	(CA)n|Simple_repeat|Simple_repeat	-1889	NM_008674	17962	Mm.57193	XM_006509593	ENSMUSG00000056426	Nat3	-	N-acetyltransferase 3	protein-coding	chr8	70045713	70046014	302	*	3.32552	4.59449	2.12804	2.46645	5.68404e-07	0.00468007
chr8	78748427	78748722	+	0	NA	Intergenic	Intergenic	675498	NR_028579	100039211	Mm.367571	NR_028579	ENSMUSG00000074235	Gm10649	ENSMUSG00000074235	predicted gene 10649	ncRNA	chr8	78748426	78748722	297	*	3.07647	4.28937	1.99572	2.29365	6.79785e-06	0.0174207
chr9	8806410	8806609	+	0	NA	Intergenic	Lx5|LINE|L1	-93324	NM_008829	18667	Mm.437703	XM_006509848		Pgr	9930019P03Rik|BB114106|ENSMUSG00000074510|NR3C3|PR|PR-A|PR-B	progesterone receptor	protein-coding	chr9	8806409	8806609	201	*	2.43343	3.76281	1.0927	2.67011	5.01129e-06	0.015272
chr9	112951070	112951306	+	0	NA	Intergenic	Intergenic	545082	NR_040760	102688	Mm.394901	NR_040760		AU023762	-	expressed sequence AU023762	ncRNA	chr9	112951069	112951306	238	*	2.57552	3.95251	1.10598	2.84653	7.04809e-06	0.0176606
chr9	117703040	117703239	+	0	NA	Intergenic	Intergenic	-164108	NM_001172121	207181	Mm.326411	XM_006512004	ENSMUSG00000039607	Rbms3	6720477E09Rik|8430436O14Rik	RNA binding motif, single stranded interacting protein	protein-coding	chr9	117703039	117703239	201	*	2.54905	3.84495	1.2902	2.55475	1.92022e-05	0.0277589
chrX	6409233	6409677	+	0	NA	intron (NM_177914, intron 1 of 27)	intron (NM_177914, intron 1 of 27)	53023	NM_177914	331374	Mm.464416	NM_177914	ENSMUSG00000062393	Dgkk	Gm360	diacylglycerol kinase kappa	protein-coding	chrX	6409232	6409677	446	*	3.10986	4.53717	1.48494	3.05222	6.88459e-08	0.00129382
chrX	31321116	31321894	+	0	NA	Intergenic	L1_Mur2|LINE|L1	29492	NM_001099333	100040606	Mm.460713	NM_001099333	ENSMUSG00000096540	Gm2863	-	predicted gene 2863	protein-coding	chrX	31321115	31321894	780	*	3.98481	5.07303	3.12115	1.95188	4.74978e-06	0.0150551
chrX	37423154	37423424	+	0	NA	Intergenic	(TG)n|Simple_repeat|Simple_repeat	-206508	NM_001191032	100504400	Mm.373409	NM_001191032	ENSMUSG00000095240	Cypt14	-	cysteine-rich perinuclear theca 14	protein-coding	chrX	37423153	37423424	272	*	3.10989	4.52523	1.52394	3.00129	5.09163e-10	5.74122e-05
chrX	43422707	43422979	+	0	NA	Intergenic	L1Md_F|LINE|L1	259245	NR_045440	75133	Mm.417818	NR_045440	ENSMUSG00000085157	4930515L19Rik	-	RIKEN cDNA 4930515L19 gene	ncRNA	chrX	43422706	43422979	274	*	3.12282	4.38735	1.93513	2.45222	5.62185e-06	0.0160051
chrX	50217414	50217622	+	0	NA	Intergenic	Intergenic	-47925	NM_027642	70998	Mm.26870	XM_006541544	ENSMUSG00000025626	Phf6	2700007B13Rik|4931428F02Rik|mKIAA1823	PHD finger protein 6	protein-coding	chrX	50217413	50217622	210	*	3.40521	4.50235	2.52765	1.9747	1.46485e-05	0.0246528
chrX	82060998	82061221	+	0	NA	intron (NM_007868, intron 57 of 78)	(CATATA)n|Simple_repeat|Simple_repeat	-433907	NM_028046	71996	Mm.20201	NM_028046	ENSMUSG00000035491	1600014K23Rik	AI324104	RIKEN cDNA 1600014K23 gene	protein-coding	chrX	82060997	82061221	225	*	2.54243	3.8525	1.24971	2.60279	2.33677e-05	0.0317457
chrX	119556916	119557167	+	0	NA	Intergenic	Intergenic	-46047	NM_138742	54561	Mm.490573	NM_138742	ENSMUSG00000055733	Nap1l3	MB20	nucleosome assembly protein 1-like 3	protein-coding	chrX	119556915	119557167	253	*	2.84462	4.13385	1.60133	2.53252	1.5631e-05	0.0255437
chrX	142481203	142481402	+	0	NA	Intergenic	Lx8|LINE|L1	-559713	NM_153319	27494	Mm.100068	XM_006528864	ENSMUSG00000041688	Amot	C81439|CAG-2|D0Kist1|E230009N18Rik|Sii6|mKIAA1071	angiomotin	protein-coding	chrX	142481202	142481402	201	*	2.49772	3.72378	1.39082	2.33296	1.86623e-05	0.0274614

## Sheet: GMP.MA9_vs_nonGMP.MA9 LSC
ATAC-Seq: GMP:MA9 LSC Unique Peaks																													Murine ChIP-Seq (published)	RN2 (MLL-AF9/NrasG12D) cell line
Chr	Start	End	Strand	Peak Score	Focus Ratio	Region Size Annotation	Detailed Annotation	Distance to TSS	Nearest PromoterID	Entrez ID	Nearest Unigene	Nearest Refseq	Nearest Ensembl	Gene Name	Gene Alias	Gene Description	Gene Type	chr	start	end	width	strand	Conc	Conc_G1	Conc_G2	Fold	p.value	FDR		H3K27ac
chr1	4458392	4458722	+	0	NA	Intergenic	MTA_Mm|LTR|MaLR	27937	NM_011441	20671	Mm.279103	XM_006495474	ENSMUSG00000025902	Sox17	-	SRY (sex determining region Y)-box 17	protein-coding	chr1	4458391	4458722	332	*	3.53864	4.6235	2.68015	1.94335	1.32465e-05	0.00529662
chr1	6471465	6471677	+	0	NA	Intergenic	ORR1E|LTR|MaLR	-5741	NM_001244693	240690	Mm.234612	XM_006495501	ENSMUSG00000033740	St18	AV348974|Myt3|NZF-3|Nzf3|mKIAA0535	suppression of tumorigenicity 18	protein-coding	chr1	6471464	6471677	214	*	3.68475	4.6217	3.02777	1.59393	0.000418018	0.0423708
chr1	12634777	12635007	+	0	NA	Intergenic	(GAATG)n|Simple_repeat|Simple_repeat	-22752	NR_045297	329096	Mm.417782	NR_045297	ENSMUSG00000097171	Gm17644	4932411L15	predicted gene, 17644	ncRNA	chr1	12634776	12635007	232	*	4.90109	6.53572	2.23878	4.29693	2.17364e-06	0.00149439
chr1	16145053	16145264	+	0	NA	Intergenic	AluG_3|SINE|Alu	49195	NM_133832	98711	Mm.274376	NM_133832		Rdh10	3110069K09Rik|4921506A21Rik|AI875664|AW549993|D1Ertd762e|m366Asp	retinol dehydrogenase 10 (all-trans)	protein-coding	chr1	16145052	16145264	213	*	4.15985	5.48246	2.83619	2.64627	6.39485e-05	0.0146858
chr1	17004098	17004302	+	0	NA	intron (NM_020604, intron 3 of 4)	L1_Rod|LINE|L1	83770	NM_020604	57339	Mm.143761	XM_006495551	ENSMUSG00000042686	Jph1	ENSMUSG00000054314|JP-1|Jp1	junctophilin 1	protein-coding	chr1	17004097	17004302	206	*	5.40266	7.1248	1.76424	5.36056	1.07855e-09	4.34338e-06
chr1	35993251	35993659	+	0	NA	Intergenic	Intergenic	-131790	NM_015818	50785	Mm.213566	NM_015818	ENSMUSG00000045216	Hs6st1	6Ost1	heparan sulfate 6-O-sulfotransferase 1	protein-coding	chr1	35993250	35993659	410	*	3.76718	4.68309	3.13522	1.54788	0.00026553	0.0322776
chr1	36160724	36160923	+	0	NA	exon (NM_015818, exon 2 of 2)	exon (NM_015818, exon 2 of 2)	35578	NM_015818	50785	Mm.213566	NM_015818	ENSMUSG00000045216	Hs6st1	6Ost1	heparan sulfate 6-O-sulfotransferase 1	protein-coding	chr1	36160723	36160923	201	*	3.32938	4.46269	2.39303	2.06966	3.33759e-05	0.00998276
chr1	36168404	36168736	+	0	NA	Intergenic	MTB-int|LTR|MaLR	32588	NR_105862	102465540		NR_105862		Mir6897	mmu-mir-6897	microRNA mir-6897	ncRNA	chr1	36168403	36168736	334	*	3.78446	4.72374	3.12467	1.59907	0.000459157	0.0439878
chr1	36384605	36384931	+	0	NA	Intergenic	Intergenic	20190	NM_001172205	214855	Mm.34316	XM_006495849	ENSMUSG00000037447	Arid5a	D430024K22Rik|Mrf1	AT rich interactive domain 5A (MRF1-like)	protein-coding	chr1	36384604	36384931	328	*	3.85125	5.10704	2.68248	2.42456	1.66337e-05	0.0062939
chr1	37042282	37042676	+	0	NA	Intergenic	Intergenic	-46107	NM_018872	56030	Mm.186943	XM_006496150	ENSMUSG00000026116	Tmem131	2610524E03Rik|CC28|D1Bwg0491e|Neg|RW1|YR-23|mKIAA0257	transmembrane protein 131	protein-coding	chr1	37042281	37042676	396	*	4.21674	5.15616	3.55678	1.59937	0.000410018	0.0418396
chr1	37119988	37120219	+	0	NA	Intergenic	PB1|SINE|Alu	-123731	NM_018872	56030	Mm.186943	XM_006496150	ENSMUSG00000026116	Tmem131	2610524E03Rik|CC28|D1Bwg0491e|Neg|RW1|YR-23|mKIAA0257	transmembrane protein 131	protein-coding	chr1	37119987	37120219	233	*	4.89383	6.55369	2.01618	4.5375	2.05825e-09	6.44677e-06
chr1	37254296	37255066	+	0	NA	Intergenic	Intergenic	-20442	NM_001282010	12790	Mm.214224	XM_006495639	ENSMUSG00000026114	Cnga3	CNG3	cyclic nucleotide gated channel alpha 3	protein-coding	chr1	37254295	37255066	772	*	4.20118	5.40234	3.14319	2.25915	0.000338653	0.0372909
chr1	37462481	37462875	+	0	NA	intron (NM_030266, intron 25 of 25)	intron (NM_030266, intron 25 of 25)	24270	NM_198006	76178	Mm.28085	NM_198006	ENSMUSG00000026112	Coa5	1700001A24Rik|6330578E17Rik|Pet191	cytochrome C oxidase assembly factor 5	protein-coding	chr1	37462480	37462875	396	*	4.15854	5.30304	3.20321	2.09984	0.00011275	0.0208356
chr1	37986492	37986709	+	0	NA	Intergenic	B1_Mur3|SINE|Alu	-13262	NM_001033427	332427	Mm.332981	XM_006496095	ENSMUSG00000061584	Lyg2	Gm776	lysozyme G-like 2	protein-coding	chr1	37986491	37986709	219	*	4.30448	5.836	2.26728	3.56872	4.29224e-06	0.00249476
chr1	39270106	39270672	+	0	NA	intron (NM_008719, intron 1 of 20)	RMER15|LTR|ERVL	19272	NM_008719	18143	Mm.2380	NM_008719	ENSMUSG00000026077	Npas2	MOP4|bHLHe9	neuronal PAS domain protein 2	protein-coding	chr1	39270105	39270672	568	*	4.32302	5.32962	3.5772	1.75242	0.000552384	0.0483252
chr1	44221815	44222652	+	0	NA	intron (NM_011729, intron 7 of 14)	Lx8|LINE|L1	17644	NM_011729	22592	Mm.2213	XM_006495890	ENSMUSG00000026048	Ercc5	Xpg	excision repair cross-complementing rodent repair deficiency, complementation group 5	protein-coding	chr1	44221814	44222652	839	*	4.31222	5.24496	3.66031	1.58464	0.000187226	0.027153
chr1	45007987	45008225	+	0	NA	Intergenic	(CTATT)n|Simple_repeat|Simple_repeat	-206312	NR_040602	75066	Mm.416932	NR_040602		4930521E06Rik	-	RIKEN cDNA 4930521E06 gene	ncRNA	chr1	45007986	45008225	240	*	5.66031	7.41114	1.44396	5.96718	8.3879e-10	4.00703e-06
chr1	45717301	45717594	+	0	NA	Intergenic	RLTR11A|LTR|ERVK	-134899	NM_028599	73674	Mm.270376	XM_006496307	ENSMUSG00000025995	Wdr75	1300003A18Rik|2410118I19Rik|C77608	WD repeat domain 75	protein-coding	chr1	45717300	45717594	295	*	3.74606	4.83001	2.88897	1.94104	0.000562737	0.0486248
chr1	45736193	45736487	+	0	NA	Intergenic	Intergenic	-116006	NM_028599	73674	Mm.270376	XM_006496307	ENSMUSG00000025995	Wdr75	1300003A18Rik|2410118I19Rik|C77608	WD repeat domain 75	protein-coding	chr1	45736192	45736487	296	*	3.52711	4.51189	2.81019	1.7017	0.000268023	0.032287
chr1	46143934	46144559	+	0	NA	intron (NM_001160386, intron 6 of 65)	intron (NM_001160386, intron 6 of 65)	20663	NM_001160386	227058	Mm.296880	XM_006495912	ENSMUSG00000041144	Dnah7b	Dnahc7b|Gm107	dynein, axonemal, heavy chain 7B	protein-coding	chr1	46143933	46144559	627	*	4.76082	5.70185	4.09891	1.60295	0.000317305	0.0357786
chr1	51623055	51623602	+	0	NA	Intergenic	Intergenic	-88085	NM_028696	109019	Mm.196290	XM_006495620	ENSMUSG00000026107	Nabp1	4930434H03Rik|4930442A21Rik|4930488J04Rik|4933440J18Rik|5830411E10Rik|AI852561|Nbp1|Obfc2a|Ssb2	nucleic acid binding protein 1	protein-coding	chr1	51623054	51623602	549	*	4.05095	4.92741	3.46379	1.46362	0.000370869	0.0390098
chr1	54773242	54773441	+	0	NA	intron (NM_001081433, intron 16 of 27)	(GGGAGA)n|Simple_repeat|Simple_repeat	-158813	NM_001163314	241062	Mm.103539	NM_175508	ENSMUSG00000073678	Pgap1	5033403E17Rik|9030223K07Rik|A530084K22|D230012E17Rik|oto	post-GPI attachment to proteins 1	protein-coding	chr1	54773241	54773441	201	*	2.99343	4.37387	1.51391	2.85996	0.000259921	0.0319717
chr1	55428918	55429117	+	0	NA	Intergenic	RMER19B|LTR|ERVK	-8704	NM_029267	75388	Mm.483408	XM_006496310	ENSMUSG00000025977	Boll	4930554P13Rik|4930597B14Rik	bol, boule-like (Drosophila)	protein-coding	chr1	55428917	55429117	201	*	2.86902	4.05898	1.83225	2.22673	3.89123e-05	0.0109035
chr1	58278208	58278574	+	0	NA	intron (NM_023631, intron 4 of 34)	intron (NM_023631, intron 4 of 34)	11150	NM_023631	71872	Mm.244525	XM_006496286	ENSMUSG00000038242	Aox4	2310003G12Rik|Aoh2	aldehyde oxidase 4	protein-coding	chr1	58278207	58278574	368	*	3.45717	4.51189	2.64386	1.86803	0.000136084	0.0227326
chr1	65063450	65063745	+	0	NA	intron (NM_027582, intron 6 of 9)	RMER1B|Other|Other	15725	NM_027582	70861	Mm.18725	XM_006496283		Akr1cl	4921521F21Rik|AI451536|AI503553	aldo-keto reductase family 1, member C-like	protein-coding	chr1	65063449	65063745	297	*	3.39224	4.39514	2.65139	1.74375	0.000111696	0.0206809
chr1	69592003	69592319	+	0	NA	intron (NM_011770, intron 6 of 7)	intron (NM_011770, intron 6 of 7)	140373	NM_011770	22779	Mm.106343	XM_006495959	ENSMUSG00000025997	Ikzf2	A730095J18Rik|Helios|Zfpn1a2|Znfn1a2	IKAROS family zinc finger 2	protein-coding	chr1	69592002	69592319	318	*	3.84336	4.84993	3.09759	1.75233	0.000266486	0.032287
chr1	72078346	72078546	+	0	NA	Intergenic	PB1|SINE|Alu	-26677	NR_040454	71134	Mm.370574	NR_040454		4933417E11Rik	-	RIKEN cDNA 4933417E11 gene	ncRNA	chr1	72078345	72078546	202	*	3.9096	5.54709	1.22459	4.3225	2.23412e-06	0.00151756
chr1	72120997	72121445	+	0	NA	Intergenic	LSU-rRNA_Hsa|rRNA|rRNA	-69452	NR_040454	71134	Mm.370574	NR_040454		4933417E11Rik	-	RIKEN cDNA 4933417E11 gene	ncRNA	chr1	72120996	72121445	450	*	3.97764	4.90695	3.32985	1.5771	0.000487092	0.0452182
chr1	74317554	74317785	+	0	NA	Intergenic	PB1D7|SINE|Alu	-7505	NM_174985	227289	Mm.246587	NM_174985	ENSMUSG00000064272	Gpbar1	BG37|GPCR|GPR131|M-BAR|TGR5	G protein-coupled bile acid receptor 1	protein-coding	chr1	74317553	74317785	233	*	3.50668	4.85749	2.10993	2.74756	9.18623e-05	0.0185964
chr1	74516037	74516265	+	0	NA	intron (NM_176972, intron 14 of 25)	B1_Mur3|SINE|Alu	-36483	NM_021383	58184	Mm.291708	XM_006496171	ENSMUSG00000026174	Rqcd1	2610007F23Rik|AI593551|Fl10	rcd1 (required for cell differentiation) homolog 1 (S. pombe)	protein-coding	chr1	74516036	74516265	230	*	3.51066	4.90831	1.97995	2.92836	0.000152018	0.0244177
chr1	74766453	74766652	+	0	NA	intron (NM_024264, intron 1 of 8)	B1_Mm|SINE|Alu	6404	NM_024264	104086	Mm.85083	XM_006495607	ENSMUSG00000026170	Cyp27a1	1300013A03Rik|Cyp27	cytochrome P450, family 27, subfamily a, polypeptide 1	protein-coding	chr1	74766452	74766652	201	*	5.41301	7.11019	2.1329	4.97729	5.17512e-09	1.2157e-05
chr1	75677136	75677478	+	0	NA	Intergenic	Intergenic	134466	NM_009208	20536	Mm.5053	XM_006496449		Slc4a3	A930038D23Rik|Ae3	solute carrier family 4 (anion exchanger), member 3	protein-coding	chr1	75677135	75677478	344	*	3.8838	5.21786	2.53108	2.68677	3.04537e-05	0.00938224
chr1	80152561	80152771	+	0	NA	Intergenic	ORR1D2|LTR|MaLR	57853	NM_173425	241128	Mm.145511	XM_006496484	ENSMUSG00000043230	Fam124b	A830043J08Rik	family with sequence similarity 124, member B	protein-coding	chr1	80152560	80152771	212	*	2.96556	3.99678	2.18588	1.8109	0.000366521	0.0387938
chr1	80412646	80413051	+	0	NA	Intergenic	Intergenic	-29659	NR_040460	72208	Mm.396181	NR_040460		1700016L21Rik	Jr3	RIKEN cDNA 1700016L21 gene	ncRNA	chr1	80412645	80413051	407	*	3.51362	4.8636	2.11908	2.74452	7.76692e-06	0.00385807
chr1	87821224	87821558	+	0	NA	Intergenic	URR1B|DNA|MER1_type	-3667	NR_037692	71141	Mm.444245	NR_037692	ENSMUSG00000026224	4933407L21Rik	-	RIKEN cDNA 4933407L21 gene	ncRNA	chr1	87821223	87821558	336	*	2.53361	3.59467	1.71099	1.88368	0.000416182	0.0422393
chr1	88441127	88441371	+	0	NA	intron (NM_008801, intron 4 of 4)	ID4_|SINE|ID	17938	NM_008972	19231	Mm.19187	NM_008972	ENSMUSG00000026238	Ptma	Thym	prothymosin alpha	protein-coding	chr1	88441126	88441371	246	*	2.9644	4.20245	1.83303	2.36942	2.62239e-05	0.00840042
chr1	90579485	90579782	+	0	NA	Intergenic	Intergenic	19133	NM_177305	320982	Mm.477970	NM_177305	ENSMUSG00000049866	Arl4c	A630084M22Rik|Arl7|LAK	ADP-ribosylation factor-like 4C	protein-coding	chr1	90579484	90579782	299	*	3.44075	4.5538	2.53779	2.01601	0.000165747	0.0254548
chr1	91365542	91366164	+	0	NA	intron (NM_001037136, intron 1 of 16)	intron (NM_001037136, intron 1 of 16)	14467	NM_001037136	347722	Mm.291135	NM_001037136	ENSMUSG00000055013	Agap1	Centg2|Ggap1|R75364|mKIAA1099	ArfGAP with GTPase domain, ankyrin repeat and PH domain 1	protein-coding	chr1	91365541	91366164	624	*	4.38133	5.30866	3.73589	1.57277	0.00028169	0.0331886
chr1	92127926	92128302	+	0	NA	Intergenic	Intergenic	27559	NM_007722	12778	Mm.491219	NM_001271607		Ackr3	AW541270|CXC-R7|CXCR-7|Cmkor1|Cxcr7|RDC-1|Rdc1	atypical chemokine receptor 3	protein-coding	chr1	92127925	92128302	378	*	3.72934	4.79696	2.89697	1.89999	8.28228e-05	0.0176081
chr1	93986071	93986558	+	0	NA	intron (NM_207225, intron 1 of 25)	intron (NM_207225, intron 1 of 25)	58656	NM_207225	208727	Mm.318567	XM_006529302	ENSMUSG00000026313	Hdac4	4932408F19Rik|AI047285	histone deacetylase 4	protein-coding	chr1	93986070	93986558	489	*	3.9987	5.0903	3.1298	1.96049	0.000477798	0.0446917
chr1	94009999	94010231	+	0	NA	intron (NM_207225, intron 1 of 25)	intron (NM_207225, intron 1 of 25)	34855	NM_207225	208727	Mm.318567	XM_006529302	ENSMUSG00000026313	Hdac4	4932408F19Rik|AI047285	histone deacetylase 4	protein-coding	chr1	94009998	94010231	234	*	3.23262	4.36329	2.30069	2.0626	0.000129937	0.0223687
chr1	94329594	94330570	+	0	NA	Intergenic	B1_Mus1|SINE|Alu	31037	NR_105865	102465542		NR_105865		Mir6900	mmu-mir-6900	microRNA mir-6900	ncRNA	chr1	94329593	94330570	978	*	4.80053	5.76647	4.10776	1.65872	0.000214034	0.0287996
chr1	94567301	94567811	+	0	NA	Intergenic	Intergenic	-22138	NM_153114	260301	Mm.219545	XM_006529617	ENSMUSG00000044055	Otos	OTOSP	otospiralin	protein-coding	chr1	94567300	94567811	512	*	4.09744	5.35137	2.93269	2.41869	6.02558e-05	0.0142855
chr1	99278133	99278364	+	0	NA	Intergenic	Lx3B|LINE|L1	-253368	NM_028942	74441	Mm.60362	XM_006529913	ENSMUSG00000026331	Slco6c1	4933404A18Rik|C79179	solute carrier organic anion transporter family, member 6c1	protein-coding	chr1	99278132	99278364	233	*	3.08009	4.26117	2.0598	2.20137	2.05185e-05	0.00716293
chr1	99955585	99955784	+	0	NA	intron (NM_013626, intron 1 of 25)	intron (NM_013626, intron 1 of 25)	-11314	NR_037993	78603	Mm.442597	NR_037993		B230216N24Rik	-	RIKEN cDNA B230216N24 gene	ncRNA	chr1	99955584	99955784	201	*	2.43346	3.66584	1.31374	2.3521	6.49037e-05	0.0148146
chr1	107160133	107160599	+	0	NA	Intergenic	Intergenic	92921	NM_178779	320311	Mm.389162	XM_006529699	ENSMUSG00000047496	Rnf152	A930029B02Rik	ring finger protein 152	protein-coding	chr1	107160132	107160599	468	*	4.45816	5.71609	3.28481	2.43128	0.000145165	0.0238608
chr1	109010671	109010870	+	0	NA	Intergenic	L1Md_F2|LINE|L1	-30713	NM_201376	394252	Mm.352392	XM_006529732	ENSMUSG00000058017	Serpinb3d	Serpinb3l1	serine (or cysteine) peptidase inhibitor, clade B (ovalbumin), member 3D	protein-coding	chr1	109010670	109010870	201	*	3.10188	4.64291	1.01867	3.62423	8.06403e-05	0.0173527
chr1	120470975	120471174	+	0	NA	intron (NM_001081276, intron 33 of 38)	MTD|LTR|MaLR	-53448	NM_023755	81879	Mm.24621	XM_006529961	ENSMUSG00000026380	Tfcp2l1	1810030F05Rik|4932442M07Rik|AA575098|Cp2l1|Crtr-1|D930018N21Rik|LBP-9|Tcfcp2l1	transcription factor CP2-like 1	protein-coding	chr1	120470974	120471174	201	*	1.75889	3.24973	-0.0994277	3.34915	7.08e-07	0.000591353
chr1	120596282	120596978	+	0	NA	Intergenic	Intergenic	72108	NM_023755	81879	Mm.24621	XM_006529961	ENSMUSG00000026380	Tfcp2l1	1810030F05Rik|4932442M07Rik|AA575098|Cp2l1|Crtr-1|D930018N21Rik|LBP-9|Tcfcp2l1	transcription factor CP2-like 1	protein-coding	chr1	120596281	120596978	698	*	4.2459	5.17339	3.60026	1.57313	0.000234486	0.0302046
chr1	121285313	121285561	+	0	NA	Intergenic	Intergenic	33388	NM_008381	16324	Mm.3092	NM_008381	ENSMUSG00000037035	Inhbb	-	inhibin beta-B	protein-coding	chr1	121285312	121285561	250	*	3.04542	4.15376	2.15005	2.00372	0.000180354	0.0265487
chr1	121332654	121332857	+	0	NA	Intergenic	Intergenic	-13930	NM_008381	16324	Mm.3092	NM_008381	ENSMUSG00000037035	Inhbb	-	inhibin beta-B	protein-coding	chr1	121332653	121332857	205	*	3.49827	4.76804	2.29903	2.46901	6.55997e-05	0.0149343
chr1	129015060	129015259	+	0	NA	Intergenic	PB1|SINE|Alu	-86404	NM_145128	107895	Mm.472488	XM_006529055	ENSMUSG00000036155	Mgat5	4930471A21Rik|5330407H02Rik|AI480971|GlcNAc-TV	mannoside acetylglucosaminyltransferase 5	protein-coding	chr1	129015059	129015259	201	*	3.20837	4.66395	1.48546	3.17848	0.000116131	0.0210225
chr1	129146880	129147280	+	0	NA	intron (NM_145128, intron 2 of 17)	RLTR28|LTR|ERVL	45517	NM_145128	107895	Mm.472488	XM_006529055	ENSMUSG00000036155	Mgat5	4930471A21Rik|5330407H02Rik|AI480971|GlcNAc-TV	mannoside acetylglucosaminyltransferase 5	protein-coding	chr1	129146879	129147280	402	*	4.62702	5.46169	4.08461	1.37708	0.000429908	0.0428229
chr1	129160411	129160733	+	0	NA	intron (NM_145128, intron 2 of 17)	intron (NM_145128, intron 2 of 17)	59009	NM_145128	107895	Mm.472488	XM_006529055	ENSMUSG00000036155	Mgat5	4930471A21Rik|5330407H02Rik|AI480971|GlcNAc-TV	mannoside acetylglucosaminyltransferase 5	protein-coding	chr1	129160410	129160733	324	*	3.62352	4.81431	2.58518	2.22913	1.80192e-05	0.00657544
chr1	137125094	137125555	+	0	NA	Intergenic	Intergenic	29725	NM_001163131	13710	Mm.441439	XM_006529124	ENSMUSG00000003051	Elf3	ESE-1|ESX|jen	E74-like factor 3	protein-coding	chr1	137125093	137125555	463	*	3.81292	4.70697	3.20612	1.50085	0.000234157	0.0302046
chr1	137228318	137228938	+	0	NA	intron (NM_053106, intron 1 of 2)	L2a|LINE|L2	7238	NM_053106	93689	Mm.180124	NM_053106	ENSMUSG00000048096	Lmod1	9530015K06Rik|SM-Lmod	leiomodin 1 (smooth muscle)	protein-coding	chr1	137228317	137228938	622	*	4.03261	5.08648	3.22053	1.86596	2.66528e-05	0.00848959
chr1	137467536	137468044	+	0	NA	intron (NM_173437, intron 1 of 28)	intron (NM_173437, intron 1 of 28)	14142	NM_173437	215690	Mm.34977	XM_006529369	ENSMUSG00000009418	Nav1	9530089B19|9930003A20Rik|C230080M11Rik|Pomfil3|Unc53h1|mKIAA1151|steerin-1	neuron navigator 1	protein-coding	chr1	137467535	137468044	510	*	5.26471	6.54098	4.051	2.48998	3.73958e-06	0.0022168
chr1	137924421	137925270	+	0	NA	intron (NM_001160145, intron 5 of 5)	intron (NM_001160145, intron 5 of 5)	10112	NM_001160146	66241	Mm.41773	NM_001160145	ENSMUSG00000026411	Tmem9	1500015G18Rik|AW545782	transmembrane protein 9	protein-coding	chr1	137924420	137925270	851	*	4.71051	5.56127	4.15119	1.41008	0.000389121	0.0403434
chr1	145540399	145540658	+	0	NA	intron (NM_145991, intron 3 of 16)	Tigger2b|DNA|MER2_type	9286	NM_145991	214498	Mm.398849	XM_006529365		Cdc73	8430414L16Rik|BC027756|C130030P16Rik|C81219|Hrpt2	cell division cycle 73, Paf1/RNA polymerase II complex component	protein-coding	chr1	145540398	145540658	261	*	2.86535	3.96038	1.99108	1.9693	0.000205331	0.0282068
chr1	152339191	152339506	+	0	NA	Intergenic	Lx5|LINE|L1	-26053	NM_001110146	96875	Mm.329131	XM_006529963	ENSMUSG00000006014	Prg4	CACP|DOL54|JCAP|MSF|SZP|lubricin	proteoglycan 4 (megakaryocyte stimulating factor, articular superficial zone protein)	protein-coding	chr1	152339190	152339506	317	*	3.32315	4.3676	2.52469	1.84291	0.000161506	0.0252231
chr1	156262936	156263135	+	0	NA	intron (NM_009782, intron 39 of 46)	intron (NM_009782, intron 39 of 46)	-158999	NR_040629	78112	Mm.401935	NR_040629		4930452N14Rik	-	RIKEN cDNA 4930452N14 gene	ncRNA	chr1	156262935	156263135	201	*	2.70765	3.82375	1.79974	2.02401	0.000224172	0.0296333
chr1	156319580	156319797	+	0	NA	exon (NM_009782, exon 20 of 47)	exon (NM_009782, exon 20 of 47)	-215652	NR_040629	78112	Mm.401935	NR_040629		4930452N14Rik	-	RIKEN cDNA 4930452N14 gene	ncRNA	chr1	156319579	156319797	219	*	3.12769	4.23092	2.24048	1.99045	0.000456917	0.0439262
chr1	158850208	158850484	+	0	NA	intron (NM_001159965, intron 1 of 19)	intron (NM_001159965, intron 1 of 19)	19172	NM_001159966	78255	Mm.28376	XM_006497028	ENSMUSG00000026594	Ralgps2	1810020P17Rik|2210408F11Rik|4921528G01Rik|9130014M22Rik|AU043409|AW046161	Ral GEF with PH domain and SH3 binding motif 2	protein-coding	chr1	158850207	158850484	278	*	3.07928	4.49229	1.50079	2.9915	0.000246985	0.031138
chr1	158900023	158900336	+	0	NA	Intergenic	RMER21B|LTR|ERV1	-30422	NM_023884	78255	Mm.28376	XM_006497028	ENSMUSG00000026594	Ralgps2	1810020P17Rik|2210408F11Rik|4921528G01Rik|9130014M22Rik|AU043409|AW046161	Ral GEF with PH domain and SH3 binding motif 2	protein-coding	chr1	158900022	158900336	315	*	3.81067	4.96311	2.8416	2.12151	0.000561189	0.0486086
chr1	162811545	162812420	+	0	NA	Intergenic	RMER17C|LTR|ERVK	-24560	NM_001024952	381305	Mm.329667	XM_006496908	ENSMUSG00000040423	Rc3h1	5730557L09Rik|Gm551|N28103|mKIAA2025	RING CCCH (C3H) domains 1	protein-coding	chr1	162811544	162812420	877	*	5.24256	6.02952	4.7481	1.28142	0.000446	0.0435646
chr1	163842969	163843217	+	0	NA	Intergenic	Intergenic	-36301	NM_172645	226551	Mm.170002	XM_006496759	ENSMUSG00000040297	Suco	4732491B11|AI848100|AU016931|Opt	SUN domain containing ossification factor	protein-coding	chr1	163842968	163843217	250	*	3.72445	4.8453	2.80879	2.03651	0.000486977	0.0452182
chr1	167716643	167716890	+	0	NA	Intergenic	L1MB7|LINE|L1	-2046	NM_031162	12503	Mm.475205	XM_006496633	ENSMUSG00000005763	Cd247	4930549J05Rik|A430104F18Rik|AW552088|Cd3|Cd3-eta|Cd3-zeta|Cd3h|Cd3z|Cd3zeta|T3z|Tcrk|Tcrz	CD247 antigen	protein-coding	chr1	167716642	167716890	249	*	3.76943	4.99528	2.66295	2.33232	0.000100108	0.0194286
chr1	173058049	173058278	+	0	NA	Intergenic	PB1D10|SINE|Alu	6371	NM_001081275	75472	Mm.32760	XM_006497017	ENSMUSG00000026649	1700009P17Rik	AV282292|Flattop|Fltp	RIKEN cDNA 1700009P17 gene	protein-coding	chr1	173058048	173058278	231	*	3.68355	5.08769	2.13295	2.95474	3.89692e-05	0.0109035
chr1	173924694	173924893	+	0	NA	Intergenic	B1_Mus1|SINE|Alu	32606	NM_033509	93840	Mm.392110	XM_006497051	ENSMUSG00000026556	Vangl2	C530001F03Rik|Lp|Lpp1|Ltap|Vang1l2|loop-tail|ska17|ska<m17Jus>|stbm|strabismus	vang-like 2 (van gogh, Drosophila)	protein-coding	chr1	173924693	173924893	201	*	3.19619	4.28625	2.32968	1.95657	0.000207373	0.0282493
chr1	174100391	174100659	+	0	NA	intron (NM_153555, intron 3 of 13)	Lx8|LINE|L1	22379	NM_153555	98193	Mm.159915	XM_006497065	ENSMUSG00000026554	Dcaf8	AA408877|AA433120|AA792214|AU018973|C76055|D1Dau35e|D1Ucla4|H326|Wdr42a	DDB1 and CUL4 associated factor 8	protein-coding	chr1	174100390	174100659	270	*	3.36814	4.84066	1.58215	3.25851	3.54859e-06	0.00213974
chr1	174121985	174122202	+	0	NA	intron (NM_153555, intron 11 of 13)	intron (NM_153555, intron 11 of 13)	14819	NM_011063	18611	Mm.544	XM_006496702	ENSMUSG00000013698	Pea15a	Mat1|PEA-15|Pea15|Pkcs15	phosphoprotein enriched in astrocytes 15A	protein-coding	chr1	174121984	174122202	219	*	3.23742	4.31313	2.39289	1.92025	0.000510788	0.0463755
chr1	174208580	174209032	+	0	NA	exon (NM_178405, exon 19 of 23)	exon (NM_178405, exon 19 of 23)	19389	NM_178405	98660	Mm.207432	NM_178405	ENSMUSG00000007097	Atp1a2	AW060654|Atpa-3|mKIAA0778	ATPase, Na+/K+ transporting, alpha 2 polypeptide	protein-coding	chr1	174208579	174209032	454	*	4.23929	5.23909	3.5026	1.73649	0.000327787	0.0364503
chr1	181817612	181818345	+	0	NA	Intergenic	ID_B1|SINE|B4	-73242	NM_001033285	226751	Mm.259655	XM_006496801	ENSMUSG00000026490	Cdc42bpa	A930014J19Rik|DMPK-like	CDC42 binding protein kinase alpha	protein-coding	chr1	181817611	181818345	735	*	4.24251	5.32962	3.38057	1.94905	0.000425838	0.0424926
chr1	192306900	192307113	+	0	NA	Intergenic	7SLRNA|srpRNA|srpRNA	-312447	NM_008937	19130	Mm.392678	XM_006497124	ENSMUSG00000010175	Prox1	A230003G05Rik	prospero homeobox 1	protein-coding	chr1	192306899	192307113	215	*	4.55229	6.12164	2.32065	3.80098	6.74303e-07	0.000576008
chr1	195760063	195760262	+	0	NA	Intergenic	Intergenic	288791	NR_040477	74942	Mm.60689	NR_040477		4930503O07Rik	-	RIKEN cDNA 4930503O07 gene	ncRNA	chr1	195760062	195760262	201	*	2.96499	4.53859	0.709421	3.82917	2.14712e-06	0.00149439
chr10	3308845	3309324	+	0	NA	3' UTR (NM_001039652, exon 6 of 6)	3' UTR (NM_001039652, exon 6 of 6)	-14272	NM_001033391	320495	Mm.331674	XM_006512451	ENSMUSG00000064065	Ipcef1	A130090K04Rik	interaction protein for cytohesin exchange factors 1	protein-coding	chr10	3308844	3309324	481	*	6.46096	7.63698	5.44993	2.18706	1.98566e-06	0.00139937
chr10	7328494	7328693	+	0	NA	intron (NM_172784, intron 6 of 6)	intron (NM_172784, intron 6 of 6)	18995	NM_172784	237253	Mm.206759	XM_006512719	ENSMUSG00000019796	Lrp11	1700034J19Rik|6330533B21|9830160H19Rik	low density lipoprotein receptor-related protein 11	protein-coding	chr10	7328493	7328693	201	*	2.71213	4.17339	0.968437	3.20496	1.58022e-07	0.000178767
chr10	9340991	9341190	+	0	NA	Intergenic	Intergenic	53916	NM_177271	320825	Mm.101115	NM_177271	ENSMUSG00000060487	Samd5	E130306M17Rik	sterile alpha motif domain containing 5	protein-coding	chr10	9340990	9341190	201	*	2.28488	3.35263	1.45233	1.90031	0.000409891	0.0418396
chr10	11218925	11219503	+	0	NA	Intergenic	RMER1A|Other|Other	155971	NM_010146	13853	Mm.89946	XM_006512521		Epm2a	TG-B|Tg(TcraK,TcrbK)TG-BFlv	epilepsy, progressive myoclonic epilepsy, type 2 gene alpha	protein-coding	chr10	11218924	11219503	580	*	4.34819	5.15001	3.83912	1.31089	0.000574499	0.0490381
chr10	18936376	18936628	+	0	NA	Intergenic	Intergenic	49458	NR_038022	100504265	Mm.383417	NR_038021		Gm20139	-	predicted gene, 20139	ncRNA	chr10	18936375	18936628	254	*	3.6152	4.57431	2.93102	1.64329	0.000479894	0.0447576
chr10	19959996	19960203	+	0	NA	intron (NM_008635, intron 3 of 17)	PB1D10|SINE|Alu	31854	NM_001101561	621697	Mm.440587	NM_001101561		Gm6251	EG621697	predicted gene 6251	protein-coding	chr10	19959995	19960203	209	*	3.77267	5.27137	1.8818	3.38957	5.6585e-06	0.0029539
chr10	20832402	20833397	+	0	NA	Intergenic	Intergenic	47891	NM_001198914	17863	Mm.473872	NM_033597	ENSMUSG00000019982	Myb	AI550390|M16449|c-myb	myeloblastosis oncogene	protein-coding	chr10	20832401	20833397	997	*	5.16329	6.15798	4.43338	1.72459	0.000360363	0.0386253
chr10	21308373	21308616	+	0	NA	Intergenic	(GAATG)n|Simple_repeat|Simple_repeat	-4457	NR_027968	67692	Mm.54306	NR_027968		1700020N01Rik	-	RIKEN cDNA 1700020N01 gene	ncRNA	chr10	21308372	21308616	245	*	6.58853	8.33817	2.40154	5.93664	2.7205e-09	7.66896e-06
chr10	21478130	21478344	+	0	NA	Intergenic	Intergenic	67586	NR_045843	432436	Mm.244553	NM_001004162	ENSMUSG00000056716	Gm5420	EG432436	predicted gene 5420	ncRNA	chr10	21478129	21478344	216	*	3.33143	4.64823	2.02225	2.62598	7.09013e-05	0.0157376
chr10	22569022	22569264	+	0	NA	Intergenic	ORR1B1-int|LTR|MaLR	-29209	NM_011545	21412	Mm.16497	NM_011545	ENSMUSG00000045680	Tcf21	Pod-1|Pod1|bHLHa23|capsulin|epc|epicardin	transcription factor 21	protein-coding	chr10	22569021	22569264	244	*	3.42482	4.76478	2.05679	2.70799	0.000235546	0.0302502
chr10	27317121	27317320	+	0	NA	intron (NM_008481, intron 1 of 63)	(GAATG)n|Simple_repeat|Simple_repeat	19528	NM_008481	16773	Mm.256087	XM_006512566	ENSMUSG00000019899	Lama2	5830440B04|dy|mKIAA4087|mer|merosin	laminin, alpha 2	protein-coding	chr10	27317120	27317320	201	*	5.35503	7.10185	1.23542	5.86644	1.39055e-08	2.47626e-05
chr10	33946151	33946432	+	0	NA	Intergenic	MTB-int|LTR|MaLR	-18934	NM_172508	212898	Mm.34557	XM_006512651	ENSMUSG00000039497	Dse	6030499O08|AI480506|B130024B19Rik|Sart2	dermatan sulfate epimerase	protein-coding	chr10	33946150	33946432	283	*	3.6838	4.80957	2.76003	2.04953	0.000551698	0.0483252
chr10	34114245	34115808	+	0	NA	exon (NM_009925, exon 3 of 3)	exon (NM_009925, exon 3 of 3)	5239	NM_009925	12813	Mm.443177	NM_009925	ENSMUSG00000039462	Col10a1	Col10|Col10a-1	collagen, type X, alpha 1	protein-coding	chr10	34114244	34115808	1565	*	5.52303	6.40815	4.92627	1.48188	7.85211e-06	0.00388265
chr10	36983416	36983698	+	0	NA	Intergenic	(CATTC)n|Simple_repeat|Simple_repeat	-124825	NM_008538	17118	Mm.30059	NM_008538	ENSMUSG00000069662	Marcks	Macs|PKCSL	myristoylated alanine rich protein kinase C substrate	protein-coding	chr10	36983415	36983698	284	*	4.91529	6.60172	1.76418	4.83753	1.01843e-08	1.93624e-05
chr10	37064936	37065135	+	0	NA	Intergenic	Intergenic	-206303	NM_008538	17118	Mm.30059	NM_008538	ENSMUSG00000069662	Marcks	Macs|PKCSL	myristoylated alanine rich protein kinase C substrate	protein-coding	chr10	37064935	37065135	201	*	3.67553	4.99389	2.36251	2.63138	5.81041e-05	0.0138807
chr10	39719241	39719602	+	0	NA	Intergenic	Intergenic	-12969	NM_001001489	215928	Mm.31744	NM_001001489	ENSMUSG00000038528	BC021785	Naglt1c	cDNA sequence BC021785	protein-coding	chr10	39719240	39719602	363	*	3.73117	4.77455	2.93427	1.84028	0.000584654	0.0493816
chr10	41961816	41962034	+	0	NA	intron (NM_019740, intron 2 of 3)	intron (NM_019740, intron 2 of 3)	34623	NM_019740	56484	Mm.466459	XM_006512806	ENSMUSG00000048756	Foxo3	1110048B16Rik|2010203A17Rik|C76856|FKHRL1|Fkhr2|Foxo3a	forkhead box O3	protein-coding	chr10	41961815	41962034	220	*	2.8508	4.05898	1.77929	2.27969	1.02739e-05	0.00445565
chr10	55877015	55877214	+	0	NA	intron (NM_001033385, intron 17 of 32)	B1F2|SINE|Alu	50391	NM_001163833	73390	Mm.181475	XM_006512876	ENSMUSG00000047669	Msl3l2	1700060H10Rik	male-specific lethal 3-like 2 (Drosophila)	protein-coding	chr10	55877014	55877214	201	*	3.77828	5.32076	1.68795	3.63281	6.67604e-05	0.0150799
chr10	58898488	58898687	+	0	NA	intron (NM_010959, intron 4 of 8)	intron (NM_010959, intron 4 of 8)	5940	NM_010959	18302	Mm.123013	NM_010959	ENSMUSG00000009654	Oit3	EF-9|LZP	oncoprotein induced transcript 3	protein-coding	chr10	58898487	58898687	201	*	3.54285	4.75178	2.46988	2.2819	8.68353e-05	0.018032
chr10	59758518	59759036	+	0	NA	intron (NM_001146122, intron 7 of 13)	intron (NM_001146122, intron 7 of 13)	11568	NM_001146124	19156	Mm.277498	NM_001146120	ENSMUSG00000004207	Psap	AI037048|SGP-1	prosaposin	protein-coding	chr10	59758517	59759036	520	*	4.36997	5.2975	3.72429	1.57321	0.000199888	0.0278449
chr10	61294878	61295144	+	0	NA	Intergenic	Intergenic	-48399	NM_207000	404634	Mm.272870	XM_006513833	ENSMUSG00000020086	H2afy2	macroH2A2	H2A histone family, member Y2	protein-coding	chr10	61294877	61295144	268	*	3.86534	5.13366	2.66932	2.46434	0.000463931	0.0441163
chr10	61457045	61457620	+	0	NA	Intergenic	ORR1A2|LTR|MaLR	-15476	NM_007731	12817	Mm.300931	XM_006513166	ENSMUSG00000058806	Col13a1	-	collagen, type XIII, alpha 1	protein-coding	chr10	61457044	61457620	577	*	4.69708	5.60544	4.0739	1.53154	0.000510814	0.0463755
chr10	61562890	61563396	+	0	NA	Intergenic	Intergenic	10618	NM_027251	69894	Mm.294126	XM_006514063	ENSMUSG00000020083	2010107G23Rik	AA545165	RIKEN cDNA 2010107G23 gene	protein-coding	chr10	61562889	61563396	508	*	3.90331	4.87878	3.19843	1.68035	0.000240487	0.0306405
chr10	61853403	61853692	+	0	NA	intron (NM_145419, intron 16 of 17)	intron (NM_145419, intron 16 of 17)	-10891	NM_010438	15275	Mm.196605	XM_006513242	ENSMUSG00000037012	Hk1	BB404130|Hk-1|Hk1-s|dea|mHk1-s	hexokinase 1	protein-coding	chr10	61853402	61853692	291	*	3.55563	4.89356	2.1929	2.70066	0.00016963	0.0258126
chr10	61885045	61885244	+	0	NA	promoter-TSS (NM_145419)	promoter-TSS (NM_145419)	61	NM_145419	216019	Mm.213213	XM_006513473	ENSMUSG00000020080	Hkdc1	BC016235	hexokinase domain containing 1	protein-coding	chr10	61885044	61885244	201	*	3.58173	4.78735	2.51517	2.27217	0.000229672	0.0299217
chr10	62650274	62650825	+	0	NA	intron (NM_182992, intron 2 of 19)	intron (NM_182992, intron 2 of 19)	16151	NM_182992	68802	Mm.259767	NM_182992	ENSMUSG00000020067	Mypn	1110056A04Rik|9830112J03|AI853556|mKIAA4170	myopalladin	protein-coding	chr10	62650273	62650825	553	*	4.03352	4.99539	3.34587	1.64952	0.000118515	0.0212796
chr10	62684866	62685066	+	0	NA	Intergenic	PB1|SINE|Alu	-18266	NM_182992	68802	Mm.259767	NM_182992	ENSMUSG00000020067	Mypn	1110056A04Rik|9830112J03|AI853556|mKIAA4170	myopalladin	protein-coding	chr10	62684865	62685066	202	*	3.35246	4.82049	1.58356	3.23693	1.88801e-05	0.00680155
chr10	66288515	66288814	+	0	NA	Intergenic	MIRb|SINE|MIR	271072	NM_001204915	28193	Mm.41272	XM_006513726	ENSMUSG00000019873	Reep3	D10Ucla1	receptor accessory protein 3	protein-coding	chr10	66288514	66288814	301	*	3.45467	4.48849	2.67134	1.81715	0.000146167	0.0239808
chr10	74533090	74533354	+	0	NA	intron (NM_001081412, intron 1 of 22)	intron (NM_001081412, intron 1 of 22)	9581	NM_001081412	110279	Mm.333722	XM_006513060	ENSMUSG00000009681	Bcr	5133400C09Rik|AI561783|AI853148|mKIAA3017	breakpoint cluster region	protein-coding	chr10	74533089	74533354	266	*	3.62246	4.61809	2.89131	1.72678	0.000401991	0.041207
chr10	76764079	76764368	+	0	NA	intron (NM_001024837, intron 9 of 10)	intron (NM_001024837, intron 9 of 10)	42178	NM_030262	80294	Mm.203556	XR_380457	ENSMUSG00000020260	Pofut2	2310011G23Rik|AI256847|BC003494|C21orf80|FUT13	protein O-fucosyltransferase 2	protein-coding	chr10	76764078	76764368	291	*	2.87324	3.89667	2.10445	1.79222	0.000285317	0.0334079
chr10	76949637	76950433	+	0	NA	3' UTR (NM_133998, exon 6 of 6)	3' UTR (NM_133998, exon 6 of 6)	28523	NM_133998	108707	Mm.259547	XM_006513033	ENSMUSG00000032977	Fam207a	1810008A18Rik|AI303072	family with sequence similarity 207, member A	protein-coding	chr10	76949636	76950433	798	*	6.12336	7.64821	4.11742	3.53079	2.6659e-08	4.06218e-05
chr10	77372754	77373022	+	0	NA	3' UTR (NM_138301, exon 34 of 34)	3' UTR (NM_138301, exon 34 of 34)	-7607	NM_145152	237387	Mm.133301	NM_145152	ENSMUSG00000051652	Lrrc3	1300011L04Rik|C21orf102	leucine rich repeat containing 3	protein-coding	chr10	77372753	77373022	270	*	3.96237	5.11091	3.00009	2.11082	4.03681e-05	0.0111564
chr10	79197780	79198024	+	0	NA	TTS (NM_172551)	TTS (NM_172551)	11424	NM_172551	216151	Mm.39001	XM_006513484	ENSMUSG00000020329	Polrmt	1110018N15Rik|4932416K13	polymerase (RNA) mitochondrial (DNA directed)	protein-coding	chr10	79197779	79198024	246	*	3.39103	4.58715	2.34263	2.24452	0.000524761	0.0471106
chr10	79951636	79952032	+	0	NA	Intergenic	Intergenic	-5817	NM_139226	246086	Mm.250572	NM_139226	ENSMUSG00000045518	Onecut3	OC-3|Oc3	one cut domain, family member 3	protein-coding	chr10	79951635	79952032	398	*	4.0166	5.25071	2.89336	2.35735	1.10544e-05	0.00466823
chr10	80281027	80281242	+	0	NA	Intergenic	HAL1-2a_MD|LINE|L1	-4891	NM_028001	71912	Mm.45137	XM_006514169	ENSMUSG00000020216	Jsrp1	2300003C06Rik|2310032K21Rik|JP-45|JP45	junctional sarcoplasmic reticulum protein 1	protein-coding	chr10	80281026	80281242	217	*	3.37808	4.48651	2.48258	2.00394	0.000124831	0.0218567
chr10	80538782	80539096	+	0	NA	intron (NM_022653, intron 3 of 12)	intron (NM_022653, intron 3 of 12)	6111	NM_022653	50492	Mm.26995	NM_022653	ENSMUSG00000004929	Thop1	AI131655|AI327041|EP24.15	thimet oligopeptidase 1	protein-coding	chr10	80538781	80539096	316	*	3.09002	4.29533	2.02407	2.27125	1.94402e-05	0.00691493
chr10	80797266	80797465	+	0	NA	exon (NM_009325, exon 4 of 4)	exon (NM_009325, exon 4 of 4)	5917	NM_001277265	21390	Mm.4545	XM_006513460	ENSMUSG00000034881	Tbxa2r	TP|TXA2-R	thromboxane A2 receptor	protein-coding	chr10	80797265	80797465	201	*	3.74137	4.91569	2.73342	2.18227	6.0852e-05	0.0143247
chr10	82204310	82204509	+	0	NA	TTS (NM_001081218)	TTS (NM_001081218)	22477	NM_010914	18045	Mm.245998	XM_006513336	ENSMUSG00000020248	Nfyb	AA985999|Cbf-A	nuclear transcription factor-Y beta	protein-coding	chr10	82204309	82204509	201	*	3.08269	4.47057	1.58136	2.88921	0.000445642	0.0435646
chr10	82576703	82577037	+	0	NA	intron (NM_021439, intron 2 of 2)	intron (NM_021439, intron 2 of 2)	128628	NM_021439	58250	Mm.360747	XM_006513908	ENSMUSG00000034612	Chst11	1110020P09Rik|C4ST|C4ST-1|C4ST1|C4s	carbohydrate sulfotransferase 11	protein-coding	chr10	82576702	82577037	336	*	3.25219	4.3676	2.3454	2.0222	0.000134282	0.0226328
chr10	82723914	82724574	+	0	NA	intron (NM_177388, intron 8 of 10)	L1MA6|LINE|L1	76318	NM_177388	338365	Mm.67073	XM_006513811	ENSMUSG00000034591	Slc41a2	A230035L05Rik|SLC41A1-L1	solute carrier family 41, member 2	protein-coding	chr10	82723913	82724574	662	*	4.42572	5.5195	3.55341	1.96609	0.000424507	0.0424116
chr10	83858273	83858540	+	0	NA	intron (NM_001004363, intron 2 of 6)	intron (NM_001004363, intron 2 of 6)	44810	NM_001004363	77976	Mm.25874	NM_001004363	ENSMUSG00000020032	Nuak1	AU014801|AW494241|B230104P22Rik|Omphk1	NUAK family, SNF1-like kinase, 1	protein-coding	chr10	83858272	83858540	269	*	3.72029	4.86055	2.7722	2.08835	0.000472223	0.0444553
chr10	85201747	85202102	+	0	NA	Intergenic	Intergenic	-132652	NM_133993	103136	Mm.18834	NM_133993	ENSMUSG00000001785	Pwp1	2310058A11Rik|2610205J09Rik|AI098170|AL022879|AV083409|AW550690	PWP1 homolog (S. cerevisiae)	protein-coding	chr10	85201746	85202102	357	*	3.72438	4.9446	2.6292	2.3154	0.000256734	0.0318469
chr10	87771689	87772047	+	0	NA	Intergenic	Intergenic	47952	NM_027878	71712	Mm.35450	XM_006514149	ENSMUSG00000020057	Dram1	1200002N14Rik|Dram	DNA-damage regulated autophagy modulator 1	protein-coding	chr10	87771688	87772047	360	*	4.38825	5.32085	3.73652	1.58433	0.000366752	0.0387938
chr10	88642690	88642952	+	0	NA	intron (NM_001277188, intron 1 of 27)	intron (NM_001277188, intron 1 of 27)	77714	NM_001277188	320091	Mm.417681	XM_006513755	ENSMUSG00000035189	Ano4	A330096O15Rik|Gm65|Tmem16d	anoctamin 4	protein-coding	chr10	88642689	88642952	264	*	3.51215	4.80322	2.26461	2.5386	0.000419582	0.0424031
chr10	91158321	91158532	+	0	NA	Intergenic	MLT1A1|LTR|MaLR	376504	NR_029812	723955		NR_029812	ENSMUSG00000065524	Mir135a-2	Mirn135a-2	microRNA 135a-2	ncRNA	chr10	91158320	91158532	213	*	5.28884	7.05253	0.70651	6.34602	1.99123e-10	1.4033e-06
chr10	92225512	92226315	+	0	NA	Intergenic	RLTR26|LTR|ERVK	-40750	NM_008682	17997	Mm.2998	XM_006513334	ENSMUSG00000019988	Nedd1	-	neural precursor cell expressed, developmentally down-regulated gene 1	protein-coding	chr10	92225511	92226315	805	*	4.4495	5.38879	3.7897	1.5991	8.38425e-05	0.0176521
chr10	93685388	93685655	+	0	NA	Intergenic	Intergenic	23767	NM_025551	66414	Mm.461501	NM_025551	ENSMUSG00000020022	Ndufa12	2410011G03Rik|AW112974	NADH dehydrogenase (ubiquinone) 1 alpha subcomplex, 12	protein-coding	chr10	93685387	93685655	269	*	3.40877	4.80162	1.89259	2.90904	0.000120807	0.0214207
chr10	100733913	100735691	+	0	NA	Intergenic	Intergenic	-409319	NM_001205098	67569	Mm.403713	XM_006514002	ENSMUSG00000019888	Mgat4c	9130411I17Rik|GntIVh	mannosyl (alpha-1,3-)-glycoprotein beta-1,4-N-acetylglucosaminyltransferase, isozyme C (putative)	protein-coding	chr10	100733912	100735691	1780	*	5.57368	6.75555	4.55193	2.20361	1.03337e-07	0.000126653
chr10	100797815	100798136	+	0	NA	Intergenic	Intergenic	-346146	NM_001205098	67569	Mm.403713	XM_006514002	ENSMUSG00000019888	Mgat4c	9130411I17Rik|GntIVh	mannosyl (alpha-1,3-)-glycoprotein beta-1,4-N-acetylglucosaminyltransferase, isozyme C (putative)	protein-coding	chr10	100797814	100798136	323	*	3.73589	4.9519	2.64904	2.30286	5.06864e-06	0.00272832
chr10	101041001	101041272	+	0	NA	Intergenic	L1_Mus2|LINE|L1	-102985	NM_001205098	67569	Mm.403713	XM_006514002	ENSMUSG00000019888	Mgat4c	9130411I17Rik|GntIVh	mannosyl (alpha-1,3-)-glycoprotein beta-1,4-N-acetylglucosaminyltransferase, isozyme C (putative)	protein-coding	chr10	101041000	101041272	273	*	3.43	4.85442	1.8146	3.03981	9.59536e-05	0.0190704
chr10	110374976	110375175	+	0	NA	intron (NM_007792, intron 4 of 5)	(CA)n|Simple_repeat|Simple_repeat	17843	NM_007792	13008	Mm.2020	NM_007792	ENSMUSG00000020186	Csrp2	AW551867|Crp2|SmLim	cysteine and glycine-rich protein 2	protein-coding	chr10	110374975	110375175	201	*	3.31682	4.36329	2.51547	1.84782	0.000230914	0.0299877
chr10	110415128	110415327	+	0	NA	intron (NM_172554, intron 3 of 16)	(TG)n|Simple_repeat|Simple_repeat	31895	NM_172554	320150	Mm.339281	XM_006513761	ENSMUSG00000035798	Zdhhc17	A230053P19Rik|BB187739|D130071N24Rik|Hip14	zinc finger, DHHC domain containing 17	protein-coding	chr10	110415127	110415327	201	*	3.06228	4.72697	0.138904	4.58806	7.34162e-09	1.59197e-05
chr10	110435718	110436029	+	0	NA	intron (NM_172554, intron 1 of 16)	intron (NM_172554, intron 1 of 16)	11249	NM_172554	320150	Mm.339281	XM_006513761	ENSMUSG00000035798	Zdhhc17	A230053P19Rik|BB187739|D130071N24Rik|Hip14	zinc finger, DHHC domain containing 17	protein-coding	chr10	110435717	110436029	313	*	3.24608	4.28852	2.45052	1.83801	0.000270456	0.0323985
chr10	114781743	114782013	+	0	NA	intron (NM_133683, intron 5 of 6)	MTE2a|LTR|MaLR	17440	NM_133683	67226	Mm.29647	XM_006513974	ENSMUSG00000069520	Tmem19	2810428F02Rik|AW125171	transmembrane protein 19	protein-coding	chr10	114781742	114782013	272	*	3.39228	4.50408	2.49135	2.01273	0.000172491	0.0260056
chr10	115201240	115201457	+	0	NA	Intergenic	B1_Mus2|SINE|Alu	-52992	NM_001168680	216350	Mm.22270	XM_006513542	ENSMUSG00000034127	Tspan8	C76990|E330007O21Rik|Tm4sf3	tetraspanin 8	protein-coding	chr10	115201239	115201457	219	*	5.53907	7.24193	2.18522	5.05672	5.49572e-10	2.81676e-06
chr10	117410567	117410832	+	0	NA	Intergenic	Intergenic	48184	NR_045342	71067	Mm.410793	NR_045342		4933411E08Rik	-	RIKEN cDNA 4933411E08 gene	ncRNA	chr10	117410566	117410832	267	*	2.90385	3.86372	2.21871	1.64501	0.000536583	0.0477538
chr10	117482043	117482705	+	0	NA	Intergenic	Intergenic	-96469	NM_001162904	17245	Mm.442618	XM_006513305	ENSMUSG00000020212	Mdm1	Arrd2|Mdm-1	transformed mouse 3T3 cell double minute 1	protein-coding	chr10	117482042	117482705	664	*	4.30388	5.15989	3.73896	1.42093	0.000576061	0.0491167
chr10	117653306	117653622	+	0	NA	Intergenic	(GA)n|Simple_repeat|Simple_repeat	11444	NM_016971	50929	Mm.103585	XM_006513865	ENSMUSG00000074695	Il22	IL-22|IL-22a|ILTIFa|Iltif	interleukin 22	protein-coding	chr10	117653305	117653622	318	*	3.72185	4.81115	2.8565	1.95465	0.000110108	0.0205556
chr10	117824586	117824785	+	0	NA	Intergenic	Intergenic	-53418	NM_008337	15978	Mm.240327	NM_008337	ENSMUSG00000055170	Ifng	IFN-g|Ifg	interferon gamma	protein-coding	chr10	117824585	117824785	201	*	3.20925	4.47457	2.01981	2.45476	0.000243278	0.0308885
chr10	118291677	118292017	+	0	NA	Intergenic	Intergenic	14112	NM_001014390	69181	Mm.458174	XM_006514046	ENSMUSG00000028630	Dyrk2	1810038L18Rik	dual-specificity tyrosine-(Y)-phosphorylation regulated kinase 2	protein-coding	chr10	118291676	118292017	342	*	4.0001	5.15616	3.02474	2.13142	8.70107e-06	0.00410509
chr10	120737973	120738172	+	0	NA	intron (NM_029057, intron 5 of 11)	(TG)n|Simple_repeat|Simple_repeat	10173	NM_029057	74694	Mm.233833	XM_006514253	ENSMUSG00000052302	Tbc1d30	4930505D03Rik	TBC1 domain family, member 30	protein-coding	chr10	120737972	120738172	201	*	2.96872	4.29966	1.62398	2.67568	0.000368619	0.0388093
chr10	120836155	120837198	+	0	NA	Intergenic	Intergenic	34530	NM_029364	75612	Mm.207683	NM_029364	ENSMUSG00000034707	Gns	2610016K11Rik|AU042285|C87209|G6S|N28088	glucosamine (N-acetyl)-6-sulfatase	protein-coding	chr10	120836154	120837198	1045	*	5.36845	6.39712	4.59234	1.80479	0.000227615	0.0297743
chr10	120849669	120850133	+	0	NA	3' UTR (NM_138956, exon 5 of 5)	3' UTR (NM_138956, exon 5 of 5)	47755	NM_029364	75612	Mm.207683	NM_029364	ENSMUSG00000034707	Gns	2610016K11Rik|AU042285|C87209|G6S|N28088	glucosamine (N-acetyl)-6-sulfatase	protein-coding	chr10	120849668	120850133	466	*	4.5114	5.69415	3.48801	2.20614	2.5552e-05	0.00824315
chr10	125100635	125100834	+	0	NA	Intergenic	Intergenic	-302541	NM_177152	320398	Mm.275586	NM_177152	ENSMUSG00000020105	Lrig3	9030421L11Rik|9130004I02Rik|9430095K15Rik|mKIAA3016	leucine-rich repeats and immunoglobulin-like domains 3	protein-coding	chr10	125100634	125100834	201	*	2.55392	3.71375	1.5719	2.14186	5.33685e-05	0.0130254
chr10	126189788	126190147	+	0	NA	Intergenic	Intergenic	148460	NM_026858	68876	Mm.276769	XM_006514037	ENSMUSG00000025436	Xrcc6bp1	1110068E08Rik|2410012H02Rik	XRCC6 binding protein 1	protein-coding	chr10	126189787	126190147	361	*	3.86051	5.16103	2.59075	2.57028	0.000130896	0.022431
chr10	127797366	127798076	+	0	NA	intron (NM_026444, intron 10 of 10)	B4A|SINE|B4	9372	NM_001081040	210582	Mm.296876	XM_006513450	ENSMUSG00000039914	Coq10a	Gm1	coenzyme Q10 homolog A (yeast)	protein-coding	chr10	127797365	127798076	712	*	4.48686	5.49039	3.74518	1.74521	0.000271878	0.032475
chr10	127949034	127949451	+	0	NA	promoter-TSS (NR_105881)	promoter-TSS (NR_105881)	-156	NR_105881	102465552		NR_105881		Mir6916	mmu-mir-6916	microRNA mir-6916	ncRNA	chr10	127949033	127949451	419	*	4.5752	5.7361	3.5913	2.14479	0.000499368	0.0457666
chr10	128419100	128419302	+	0	NA	Intergenic	MIR|SINE|MIR	-7769	NM_146861	18373	Mm.377111	NM_146861	ENSMUSG00000069430	Olfr9	MOR269-3	olfactory receptor 9	protein-coding	chr10	128419099	128419302	204	*	3.72488	4.82519	2.84229	1.9829	0.00058232	0.0493693
chr10	129112068	129112494	+	0	NA	Intergenic	Lx4B|LINE|L1	-4708	NM_146285	258282	Mm.222982	NM_146285	ENSMUSG00000058513	Olfr801	MOR110-10	olfactory receptor 801	protein-coding	chr10	129112067	129112494	428	*	3.43702	4.74032	2.16062	2.5797	2.24481e-05	0.00767032
chr11	4179464	4179742	+	0	NA	Intergenic	Intergenic	12804	NM_001039537	16878	Mm.4964	XM_006514542	ENSMUSG00000034394	Lif	-	leukemia inhibitory factor	protein-coding	chr11	4179463	4179742	280	*	3.632	4.74032	2.73666	2.00367	3.06565e-05	0.00940722
chr11	4340987	4341459	+	0	NA	promoter-TSS (NM_029458)	promoter-TSS (NM_029458)	-138	NM_029458	75828	Mm.159592	XM_006514876	ENSMUSG00000020419	Hormad2	4930529M09Rik	HORMA domain containing 2	protein-coding	chr11	4340986	4341459	474	*	5.33181	6.74022	3.76784	2.97238	2.60444e-06	0.00169132
chr11	5046971	5047203	+	0	NA	intron (NM_080595, intron 1 of 14)	(CA)n|Simple_repeat|Simple_repeat	5138	NM_080595	140703	Mm.840	XM_006514514	ENSMUSG00000034164	Emid1	AW122071|CO-5|Emu1	EMI domain containing 1	protein-coding	chr11	5046970	5047203	234	*	3.7035	4.97717	2.4956	2.48157	0.000196822	0.0276724
chr11	5460137	5460432	+	0	NA	Intergenic	Intergenic	-9403	NM_023816	76389	Mm.67300	XM_006514883	ENSMUSG00000020481	Ankrd36	1700008J08Rik|1700012M14Rik|Ankrd48	ankyrin repeat domain 36	protein-coding	chr11	5460136	5460432	297	*	3.50318	4.48849	2.78558	1.70292	0.00021519	0.0288862
chr11	5697632	5698369	+	0	NA	intron (NM_001146309, intron 9 of 12)	intron (NM_001146309, intron 9 of 12)	5799	NM_018870	56012	Mm.219627	NM_018870	ENSMUSG00000020475	Pgam2	-	phosphoglycerate mutase 2	protein-coding	chr11	5697631	5698369	739	*	4.92507	5.76647	4.37563	1.39085	0.000270931	0.0323985
chr11	6430922	6431638	+	0	NA	Intergenic	MTC|LTR|MaLR	-2517	NR_045893	100041286	Mm.459507	NR_045893	ENSMUSG00000085156	Gm11974	OTTMUSG00000005115	predicted gene 11974	ncRNA	chr11	6430921	6431638	718	*	5.32387	6.60056	4.10918	2.49138	3.81229e-07	0.000370575
chr11	8456673	8458719	+	0	NA	intron (NM_001083587, intron 4 of 30)	intron (NM_001083587, intron 4 of 30)	106842	NM_001083587	319939	Mm.337820	XM_006514735	ENSMUSG00000020422	Tns3	BC023928|F830010I22Rik|TEM6|Tens1	tensin 3	protein-coding	chr11	8456672	8458719	2048	*	6.73542	7.46091	6.29831	1.1626	0.000576897	0.0491312
chr11	9286003	9286912	+	0	NA	intron (NM_178259, intron 31 of 61)	intron (NM_178259, intron 31 of 61)	194512	NM_178259	268379	Mm.39270	XM_006514705	ENSMUSG00000004668	Abca13	9830132L24|A930002G16Rik|AI956815	ATP-binding cassette, sub-family A (ABC1), member 13	protein-coding	chr11	9286002	9286912	911	*	4.63729	5.60635	3.94057	1.66579	4.96727e-05	0.0124644
chr11	11014589	11014835	+	0	NA	intron (NM_177033, intron 1 of 3)	intron (NM_177033, intron 1 of 3)	693	NM_177033	319922	Mm.487612	XM_006514733	ENSMUSG00000050830	Vwc2	A930041G11Rik|G11|PSST739|UNQ739|cradin	von Willebrand factor C domain containing 2	protein-coding	chr11	11014588	11014835	248	*	3.4007	4.60719	2.33244	2.27475	0.000398834	0.0409579
chr11	19817819	19818491	+	0	NA	Intergenic	Intergenic	-6290	NM_033523	114716	Mm.266627	XM_006514456	ENSMUSG00000045671	Spred2	C79158	sprouty-related, EVH1 domain containing 2	protein-coding	chr11	19817818	19818491	674	*	4.79617	5.7993	4.05503	1.74427	0.000135745	0.0227242
chr11	19952406	19952706	+	0	NA	Intergenic	Intergenic	60398	NM_146243	66713	Mm.259045	XM_006514780	ENSMUSG00000020152	Actr2	4921510D23Rik|AA409782|Arp2|D6Ertd746e	ARP2 actin-related protein 2	protein-coding	chr11	19952405	19952706	302	*	3.30437	4.34172	2.51606	1.82566	0.000290877	0.0337783
chr11	20820773	20821009	+	0	NA	Intergenic	Intergenic	-89780	NM_173752	216551	Mm.76694	XM_006514627	ENSMUSG00000042363	Lgalsl	1110067D22Rik|A530071M23|Grpa|Hspc159|Lgalsla	lectin, galactoside binding-like	protein-coding	chr11	20820772	20821009	238	*	3.44294	4.62876	2.4139	2.21486	0.00042465	0.0424116
chr11	24324586	24324989	+	0	NA	Intergenic	Intergenic	-57122	NR_045857	71316	Mm.79162	NR_045857	ENSMUSG00000086892	4933430M04Rik	-	RIKEN cDNA 4933430M04 gene	ncRNA	chr11	24324585	24324989	405	*	3.82381	4.81904	3.09318	1.72586	0.000161292	0.0252231
chr11	24364321	24364599	+	0	NA	Intergenic	Intergenic	-17449	NR_045857	71316	Mm.79162	NR_045857	ENSMUSG00000086892	4933430M04Rik	-	RIKEN cDNA 4933430M04 gene	ncRNA	chr11	24364320	24364599	280	*	3.59886	4.79696	2.54671	2.25025	5.05191e-06	0.00272832
chr11	24420801	24421000	+	0	NA	intron (NR_045857, intron 1 of 3)	Lx9|LINE|L1	38991	NR_045857	71316	Mm.79162	NR_045857	ENSMUSG00000086892	4933430M04Rik	-	RIKEN cDNA 4933430M04 gene	ncRNA	chr11	24420800	24421000	201	*	3.0699	4.46857	1.53612	2.93245	0.000434122	0.0430263
chr11	24999997	25000287	+	0	NA	Intergenic	(CATTC)n|Simple_repeat|Simple_repeat	-225965	NR_045853	71234	Mm.158627	NR_045853	ENSMUSG00000033015	4933427E13Rik	-	RIKEN cDNA 4933427E13 gene	ncRNA	chr11	24999996	25000287	292	*	6.6844	8.42494	2.7041	5.72084	1.27179e-10	1.10311e-06
chr11	30037263	30037592	+	0	NA	exon (NM_175836, exon 15 of 35)	exon (NM_175836, exon 15 of 35)	60830	NM_009260	20742	Mm.466085	XM_006514599	ENSMUSG00000020315	Sptbn1	9930031C03Rik|AL033301|SPTB2|Spnb-2|Spnb2|elf1|elf3|mKIAA4049	spectrin beta, non-erythrocytic 1	protein-coding	chr11	30037262	30037592	331	*	4.23277	5.41272	3.21455	2.19817	0.000346403	0.0378119
chr11	31536071	31536460	+	0	NA	Intergenic	Intergenic	35597	NM_001024919	69556	Mm.34183	NM_001024919	ENSMUSG00000044502	Bod1	2310022M17Rik|BOD2.1|Fam44b	biorientation of chromosomes in cell division 1	protein-coding	chr11	31536070	31536460	391	*	3.91399	4.9688	3.10054	1.86826	0.00010651	0.0201845
chr11	31960565	31961208	+	0	NA	Intergenic	Intergenic	60427	NM_008741	18197	Mm.3304	XM_006514579	ENSMUSG00000020297	Nsg2	8.5|AA989750|R75287	neuron specific gene family member 2	protein-coding	chr11	31960564	31961208	645	*	4.23352	5.31313	3.38307	1.93006	3.83826e-06	0.00225414
chr11	32028086	32028339	+	0	NA	Intergenic	Intergenic	72067	NM_001134458	16199	Mm.384	XM_006514533	ENSMUSG00000020279	Il9r	-	interleukin 9 receptor	protein-coding	chr11	32028085	32028339	255	*	4.32945	5.72445	2.80679	2.91765	0.000423858	0.0424116
chr11	32827550	32828094	+	0	NA	Intergenic	ORR1C1|LTR|MaLR	-103228	NM_027050	69351	Mm.65488	NM_027050	ENSMUSG00000020270	1700008A04Rik	-	RIKEN cDNA 1700008A04 gene	protein-coding	chr11	32827549	32828094	546	*	3.50536	4.7453	2.37009	2.37521	4.42984e-07	0.000416338
chr11	32989059	32989270	+	0	NA	Intergenic	Intergenic	58236	NM_008005	14172	Mm.339812	XM_006514526		Fgf18	D130055P09Rik|FGF-18	fibroblast growth factor 18	protein-coding	chr11	32989058	32989270	213	*	3.62534	4.87866	2.46189	2.41677	0.000109666	0.020541
chr11	33160294	33160493	+	0	NA	intron (NM_023146, intron 24 of 27)	intron (NM_023146, intron 24 of 27)	-56805	NM_019916	27140	Mm.25362	NM_019916	ENSMUSG00000040610	Tlx3	Hox11l2|Rnx|Tlx1l2	T cell leukemia, homeobox 3	protein-coding	chr11	33160293	33160493	201	*	3.11473	4.40129	1.87759	2.5237	0.000480924	0.0447795
chr11	33236639	33237015	+	0	NA	intron (NM_023146, intron 14 of 27)	intron (NM_023146, intron 14 of 27)	-133239	NM_019916	27140	Mm.25362	NM_019916	ENSMUSG00000040610	Tlx3	Hox11l2|Rnx|Tlx1l2	T cell leukemia, homeobox 3	protein-coding	chr11	33236638	33237015	378	*	4.19637	5.31639	3.28207	2.03432	0.00023239	0.0301194
chr11	34843410	34843609	+	0	NA	Intergenic	Intergenic	-91449	NM_011412	20564	Mm.478604	NM_011412	ENSMUSG00000056427	Slit3	Slil2|Slit1	slit homolog 3 (Drosophila)	protein-coding	chr11	34843409	34843609	201	*	3.27519	4.74848	1.48626	3.26221	4.8463e-06	0.00268784
chr11	46880530	46881229	+	0	NA	intron (NM_011891, intron 6 of 7)	intron (NM_011891, intron 6 of 7)	256578	NM_178759	276891	Mm.69002	XM_006533479	ENSMUSG00000055546	Timd4	B430010N18Rik|TIM-4|Tim4	T cell immunoglobulin and mucin domain containing 4	protein-coding	chr11	46880529	46881229	701	*	4.27315	5.49426	3.17619	2.31807	0.000512886	0.0464887
chr11	48580168	48580946	+	0	NA	Intergenic	RMER1C|Other|Other	-33305	NM_008143	14694	Mm.5305	NM_008143	ENSMUSG00000020372	Gnb2l1	AL033335|GB-like|Gnb2-rs1|Rack1|p205	guanine nucleotide binding protein (G protein), beta polypeptide 2 like 1	protein-coding	chr11	48580167	48580946	780	*	4.60559	5.62883	3.83706	1.79177	9.50077e-05	0.0190569
chr11	49000278	49000619	+	0	NA	intron (NM_172793, intron 1 of 9)	intron (NM_172793, intron 1 of 9)	143	NM_172793	237754	Mm.130787	NM_172793		Btnl9	B430208I01|Btn3|D330012D11Rik	butyrophilin-like 9	protein-coding	chr11	49000277	49000619	343	*	3.64403	4.61989	2.93862	1.68127	0.000565992	0.04869
chr11	50210225	50210646	+	0	NA	intron (NM_172557, intron 14 of 17)	intron (NM_172557, intron 14 of 17)	19214	NM_021510	59013	Mm.21740	XM_006533875	ENSMUSG00000007850	Hnrnph1	AI642080|E430005G16Rik|Hnrnph|Hnrph1	heterogeneous nuclear ribonucleoprotein H1	protein-coding	chr11	50210224	50210646	423	*	4.01473	4.93748	3.37473	1.56275	0.00053899	0.0478547
chr11	50255310	50255509	+	0	NA	Intergenic	MLT1J2|LTR|MaLR	-10796	NM_172557	216724	Mm.390400	XM_006532841	ENSMUSG00000020375	Rufy1	3000002E04Rik|Rabip4|ZFYVE12	RUN and FYVE domain containing 1	protein-coding	chr11	50255309	50255509	201	*	3.15188	4.45056	1.88648	2.56408	0.000200563	0.027851
chr11	52557542	52557788	+	0	NA	Intergenic	Intergenic	-20543	NM_177059	320027	Mm.445446	XM_006533539		Fstl4	B230374F23Rik|SPIG1|mKIAA1061	follistatin-like 4	protein-coding	chr11	52557541	52557788	248	*	3.80433	4.81589	3.05181	1.76407	0.000240878	0.0306556
chr11	53535386	53535587	+	0	NA	intron (NM_010558, intron 2 of 3)	PB1|SINE|Alu	1190	NM_010558	16191	Mm.4461	NM_010558	ENSMUSG00000036117	Il5	Il-5	interleukin 5	protein-coding	chr11	53535385	53535587	203	*	5.3775	7.09445	1.82169	5.27276	4.15391e-08	6.00496e-05
chr11	55084502	55085500	+	0	NA	intron (NM_001029988, intron 12 of 22)	MLT1A0|LTR|MaLR	40758	NM_001029988	245827	Mm.339363	XM_006533322	ENSMUSG00000055333	Fat2	EMI2|Fath2|Gm523|mKIAA0811	FAT tumor suppressor homolog 2 (Drosophila)	protein-coding	chr11	55084501	55085500	1000	*	5.05242	6.01728	4.36101	1.65627	0.000447244	0.0435871
chr11	59611340	59611615	+	0	NA	intron (NM_001271357, intron 8 of 12)	intron (NM_001271357, intron 8 of 12)	-10318	NM_183139	194908	Mm.344651	XM_006532599		Pld6	4933433K01Rik|Gm10|Zuc|mZuc|mitoPLD	phospholipase D family, member 6	protein-coding	chr11	59611339	59611615	277	*	3.34171	4.36545	2.57247	1.79298	0.00035969	0.038621
chr11	60084451	60084764	+	0	NA	intron (NM_001039093, intron 3 of 11)	MIR|SINE|MIR	-50501	NM_011480	20787	Mm.278701	XM_006532713	ENSMUSG00000020538	Srebf1	ADD-1|ADD1|D630008H06|SREBP-1|SREBP-1a|SREBP-1c|SREBP1|SREBP1c|bHLHd1	sterol regulatory element binding transcription factor 1	protein-coding	chr11	60084450	60084764	315	*	3.77365	4.96454	2.73513	2.2294	0.00030083	0.034578
chr11	60855788	60856367	+	0	NA	intron (NM_001267593, intron 1 of 1)	MIRc|SINE|MIR	20011	NM_001267593	16515	Mm.4970	XM_006532318		Kcnj12	IRK-2|IRK2|Kir2.2|MB-IRK2	potassium inwardly-rectifying channel, subfamily J, member 12	protein-coding	chr11	60855787	60856367	581	*	4.91819	5.76	4.36831	1.39168	0.000164248	0.0254548
chr11	60876442	60876918	+	0	NA	intron (NM_001267593, intron 1 of 1)	intron (NM_001267593, intron 1 of 1)	-2626	NM_010603	16515	Mm.4970	XM_006532318		Kcnj12	IRK-2|IRK2|Kir2.2|MB-IRK2	potassium inwardly-rectifying channel, subfamily J, member 12	protein-coding	chr11	60876441	60876918	478	*	4.28285	5.11732	3.74065	1.37667	0.000565269	0.04869
chr11	61061040	61061306	+	0	NA	intron (NM_007437, intron 9 of 9)	intron (NM_007437, intron 9 of 9)	19456	NM_007437	11671	Mm.398221	XM_006532029	ENSMUSG00000010025	Aldh3a2	AI194803|Ahd-3|Ahd-3r|Ahd3|Ahd3-r|Aldh4|Aldh4-r|FALDH	aldehyde dehydrogenase family 3, subfamily A2	protein-coding	chr11	61061039	61061306	268	*	3.09764	4.23329	2.15737	2.07592	0.000125947	0.0219838
chr11	61118024	61119316	+	0	NA	intron (NM_001033542, intron 14 of 16)	intron (NM_001033542, intron 14 of 16)	37692	NM_001033542	380701	Mm.340166	XM_006533616	ENSMUSG00000069855	Slc47a2	4933429E10Rik	solute carrier family 47, member 2	protein-coding	chr11	61118023	61119316	1294	*	6.07519	6.95617	5.48303	1.47314	7.24238e-05	0.0160125
chr11	66715706	66716025	+	0	NA	Intergenic	Intergenic	-9628	NM_178656	193003	Mm.440256	XM_006532579		Pirt	A530088H08Rik	phosphoinositide-interacting regulator of transient receptor potential channels	protein-coding	chr11	66715705	66716025	321	*	3.31586	4.60719	2.0677	2.53949	0.000209384	0.028305
chr11	67533725	67534377	+	0	NA	intron (NM_175681, intron 11 of 12)	intron (NM_175681, intron 11 of 12)	25223	NM_009038	19674	Mm.439726	NM_009038	ENSMUSG00000020907	Rcvrn	CAR|S-modulin	recoverin	protein-coding	chr11	67533724	67534377	654	*	4.1862	5.37815	3.14568	2.23247	0.000555949	0.0483328
chr11	68705894	68706454	+	0	NA	exon (NM_177060, exon 3 of 3)	exon (NM_177060, exon 3 of 3)	4119	NM_177060	320040	Mm.305696	XM_006533540		Rnf222	9930039A11Rik	ring finger protein 222	protein-coding	chr11	68705893	68706454	562	*	3.89455	4.92741	3.11256	1.81485	0.000243529	0.0308885
chr11	69548978	69549282	+	0	NA	intron (NM_009089, intron 27 of 27)	intron (NM_009089, intron 27 of 27)	22595	NM_009089	20020	Mm.16533	XM_006532611	ENSMUSG00000005198	Polr2a	220kDa|Rpb1|Rpo2-1	polymerase (RNA) II (DNA directed) polypeptide A	protein-coding	chr11	69548977	69549282	306	*	3.84544	4.97999	2.907	2.07299	0.00035257	0.0382431
chr11	70412660	70412859	+	0	NA	intron (NM_001045964, intron 4 of 32)	intron (NM_001045964, intron 4 of 32)	-16637	NM_001145537	668433	Mm.425687	XM_006533966	ENSMUSG00000087279	4930544D05Rik	-	RIKEN cDNA 4930544D05 gene	protein-coding	chr11	70412659	70412859	201	*	3.32119	4.56307	2.18186	2.38122	0.000464767	0.0441163
chr11	73768377	73768702	+	0	NA	Intergenic	Intergenic	-9573	NM_146346	258343	Mm.377443	NM_146346	ENSMUSG00000057050	Olfr397	MOR135-28	olfactory receptor 397	protein-coding	chr11	73768376	73768702	327	*	4.69256	5.66321	3.99383	1.66939	1.16642e-05	0.00481768
chr11	75339183	75339401	+	0	NA	exon (NM_001004157, exon 11 of 11)	exon (NM_001004157, exon 11 of 11)	-5904	NM_001199284	215113	Mm.11186	XM_006532819	ENSMUSG00000038178	Slc43a2	7630402D21Rik|BC042513|Lat4	solute carrier family 43, member 2	protein-coding	chr11	75339182	75339401	220	*	3.92583	5.13745	2.8476	2.28985	2.39337e-05	0.00800808
chr11	75620942	75621263	+	0	NA	Intergenic	Intergenic	-11543	NM_007873	13447	Mm.5137	NM_007873	ENSMUSG00000020848	Doc2b	-	double C2, beta	protein-coding	chr11	75620941	75621263	323	*	3.94845	4.95609	3.20123	1.75486	9.10712e-05	0.018566
chr11	76517198	76517481	+	0	NA	Intergenic	Intergenic	23964	NM_177709	237858	Mm.127006	NM_177709	ENSMUSG00000046275	Tusc5	C130069F04Rik|DSPB1|Lost1	tumor suppressor candidate 5	protein-coding	chr11	76517197	76517481	285	*	3.83284	5.13366	2.56238	2.57128	0.00025003	0.0313254
chr11	79310004	79310203	+	0	NA	intron (NM_010897, intron 36 of 57)	PB1D7|SINE|Alu	7481	NM_019409	18377	Mm.93335	NM_019409	ENSMUSG00000049612	Omg	-	oligodendrocyte myelin glycoprotein	protein-coding	chr11	79310003	79310203	201	*	3.50616	4.87412	2.06226	2.81186	0.000114731	0.0210013
chr11	82227063	82227262	+	0	NA	intron (NM_023438, intron 1 of 9)	intron (NM_023438, intron 1 of 9)	24760	NM_023438	270893	Mm.341593	XM_006533449	ENSMUSG00000020701	Tmem132e	Gm644	transmembrane protein 132E	protein-coding	chr11	82227062	82227262	201	*	3.41808	4.74848	2.07474	2.67373	7.60161e-05	0.0166113
chr11	82341078	82341277	+	0	NA	Intergenic	Intergenic	-105678	NR_033582	791422	Mm.341562	NR_033582	ENSMUSG00000069796	Gm11426	OTTMUSG00000000913	predicted gene 11426	ncRNA	chr11	82341077	82341277	201	*	3.83367	4.99528	2.84853	2.14675	0.000380422	0.0397763
chr11	83524554	83524830	+	0	NA	3' UTR (NM_007969, exon 3 of 3)	3' UTR (NM_007969, exon 3 of 3)	2186	NM_007969	14038	Mm.1650	NM_007969	ENSMUSG00000000983	Wfdc18	Expi|Kal1|WDNM1	WAP four-disulfide core domain 18	protein-coding	chr11	83524553	83524830	278	*	2.90658	3.92887	2.13934	1.78953	0.000475694	0.0446242
chr11	85315704	85315903	+	0	NA	intron (NM_138681, intron 15 of 25)	intron (NM_138681, intron 15 of 25)	149137	NM_001166643	192197	Mm.287663	XM_006532536	ENSMUSG00000059439	Bcas3	1500019F07Rik|2610028P08Rik|AU021018|BC028339|K20D4|rudhira	breast carcinoma amplified sequence 3	protein-coding	chr11	85315703	85315903	201	*	3.13444	4.22856	2.26159	1.96697	0.000553691	0.0483252
chr11	87384038	87384409	+	0	NA	Intergenic	Intergenic	-7668	NM_001284398	18952	Mm.2214	XM_006532493	ENSMUSG00000020486	2012-09-03	ARTS|Bh5|OTTMUSG00000001265|Pnutl2	septin 4	protein-coding	chr11	87384037	87384409	373	*	3.72384	4.6217	3.11271	1.50899	0.000440427	0.043395
chr11	89216444	89217047	+	0	NA	Intergenic	Intergenic	-52872	NM_008711	18121	Mm.135266	NM_008711	ENSMUSG00000048616	Nog	-	noggin	protein-coding	chr11	89216443	89217047	605	*	3.77745	5.02538	2.62544	2.39994	0.00043424	0.0430263
chr11	89219962	89220523	+	0	NA	Intergenic	Intergenic	-56369	NM_008711	18121	Mm.135266	NM_008711	ENSMUSG00000048616	Nog	-	noggin	protein-coding	chr11	89219961	89220523	563	*	4.38608	5.60537	3.29274	2.31263	0.000454727	0.0439139
chr11	93607699	93607968	+	0	NA	Intergenic	RMER13B|LTR|ERVK	139247	NM_001013375	217109	Mm.379350	NM_001013375	ENSMUSG00000054079	Utp18	6230425C22Rik|6430513M13|Wdr50	UTP18, small subunit (SSU) processome component, homolog (yeast)	protein-coding	chr11	93607698	93607968	271	*	3.67724	4.71869	2.88309	1.83559	0.000236343	0.030318
chr11	96136843	96137047	+	0	NA	3' UTR (NM_008270, exon 2 of 2)	3' UTR (NM_008270, exon 2 of 2)	4301	NM_008270	15417	Mm.258271	NM_008270	ENSMUSG00000020875	Hoxb9	Hox-2.5	homeobox B9	protein-coding	chr11	96136842	96137047	206	*	3.39528	4.71023	2.09066	2.61957	5.55796e-05	0.0134198
chr11	97793671	97793888	+	0	NA	intron (NM_001163608, intron 10 of 13)	PB1|SINE|Alu	-48311	NM_001081435	72973	Mm.245939	XM_006534328		Fbxo47	2900052P03Rik|Gm1562	F-box protein 47	protein-coding	chr11	97793670	97793888	219	*	5.55517	7.2685	2.05434	5.21415	7.78371e-09	1.59577e-05
chr11	100381632	100381831	+	0	NA	intron (NM_001199296, intron 3 of 28)	intron (NM_001199296, intron 3 of 28)	7583	NM_134037	104112	Mm.282039	XM_006531934	ENSMUSG00000020917	Acly	A730098H14Rik|AW538652	ATP citrate lyase	protein-coding	chr11	100381631	100381831	201	*	3.4304	4.76478	2.07688	2.6879	0.000287198	0.0335236
chr11	101603500	101603804	+	0	NA	intron (NM_144831, intron 9 of 22)	intron (NM_144831, intron 9 of 22)	9382	NM_144831	217207	Mm.28186	NM_144831	ENSMUSG00000034931	Dhx8	Ddx8|mDEAH6|mKIAA4096	DEAH (Asp-Glu-Ala-His) box polypeptide 8	protein-coding	chr11	101603499	101603804	306	*	3.42912	4.84066	1.85529	2.98537	1.86035e-05	0.00674499
chr11	101782138	101782339	+	0	NA	Intergenic	Intergenic	-26570	NM_010791	17285	Mm.3404	XM_006532396	ENSMUSG00000001493	Meox1	AI385561|D330041M02Rik|Mox-1|Mox1	mesenchyme homeobox 1	protein-coding	chr11	101782137	101782339	203	*	3.36442	4.60901	2.21944	2.38957	0.000362835	0.0387283
chr11	103167333	103168465	+	0	NA	Intergenic	Intergenic	38117	NM_133715	544817	Mm.397197	XM_006533754	ENSMUSG00000034255	Arhgap27	2310069I04Rik|5730442P18Rik|Gm21552|Sh3d20	Rho GTPase activating protein 27	protein-coding	chr11	103167332	103168465	1134	*	5.21106	6.08064	4.63146	1.44918	1.38016e-05	0.00546048
chr11	105656015	105656214	+	0	NA	intron (NM_181071, intron 6 of 25)	intron (NM_181071, intron 6 of 25)	149347	NM_007805	13056	Mm.149403	XM_006532129	ENSMUSG00000019590	Cyb561	-	cytochrome b-561	protein-coding	chr11	105656014	105656214	201	*	4.81955	6.50836	1.64076	4.8676	3.99844e-09	1.02467e-05
chr11	106256893	106257158	+	0	NA	Intergenic	Intergenic	-13070	NM_010494	15896	Mm.394	XM_006532303	ENSMUSG00000001029	Icam2	CD102|Icam-2|Ly-60	intercellular adhesion molecule 2	protein-coding	chr11	106256892	106257158	267	*	3.41471	4.64305	2.3032	2.33985	9.61022e-06	0.00431725
chr11	107215966	107216406	+	0	NA	intron (NM_145823, intron 1 of 9)	ID_B1|SINE|B4	115848	NM_145823	71795	Mm.476186	XM_006534262	ENSMUSG00000040430	Pitpnc1	1110020B03Rik|5830436L09Rik|AI662802|AI851387|C330017I21Rik|Dnr411|RDGBB|RDGBB1|rdgB-beta	phosphatidylinositol transfer protein, cytoplasmic 1	protein-coding	chr11	107215965	107216406	442	*	3.90249	4.88619	3.18698	1.69921	0.000248343	0.0312076
chr11	111097240	111097439	+	0	NA	Intergenic	Intergenic	169861	NM_008425	16518	Mm.4951	XM_006532319	ENSMUSG00000041695	Kcnj2	IRK1|Kcnf1|Kir2.1	potassium inwardly-rectifying channel, subfamily J, member 2	protein-coding	chr11	111097239	111097439	201	*	3.07616	4.39919	1.75149	2.6477	0.000361763	0.0386805
chr11	113351086	113351387	+	0	NA	intron (NM_001166503, intron 4 of 9)	intron (NM_001166503, intron 4 of 9)	75893	NM_001166503	69806	Mm.341021	XM_006534123	ENSMUSG00000041654	Slc39a11	1810074D23Rik	solute carrier family 39 (metal ion transporter), member 11	protein-coding	chr11	113351085	113351387	303	*	3.12193	4.20726	2.26271	1.94455	0.000205617	0.0282068
chr11	113520516	113520775	+	0	NA	exon (NM_013581, exon 11 of 14)	exon (NM_013581, exon 11 of 14)	9802	NM_013581	16834	Mm.351688	XM_006532343	ENSMUSG00000018661	Cog1	6030445I15|Ldlb|mKIAA1381	component of oligomeric golgi complex 1	protein-coding	chr11	113520515	113520775	261	*	3.41016	4.61989	2.33561	2.28429	3.2783e-06	0.00202753
chr11	114371193	114371528	+	0	NA	Intergenic	ORR1E|LTR|MaLR	-61186	NR_027643	319819	Mm.50754	NR_027643	ENSMUSG00000062391	4932435O22Rik	-	RIKEN cDNA 4932435O22 gene	ncRNA	chr11	114371192	114371528	337	*	3.98111	5.29966	2.66758	2.63208	4.85912e-05	0.0123402
chr11	114397045	114397392	+	0	NA	Intergenic	B4A|SINE|B4	-87044	NR_027643	319819	Mm.50754	NR_027643	ENSMUSG00000062391	4932435O22Rik	-	RIKEN cDNA 4932435O22 gene	ncRNA	chr11	114397044	114397392	349	*	4.13764	5.0981	3.45177	1.64633	0.00045352	0.0438735
chr11	115809469	115810542	+	0	NA	intron (NM_020483, intron 3 of 10)	intron (NM_020483, intron 3 of 10)	15032	NM_020483	57230	Mm.267810	XM_006533823		Sap30bp	2700016D05Rik|Hcngp	SAP30 binding protein	protein-coding	chr11	115809468	115810542	1075	*	5.08685	5.83768	4.62667	1.211	0.00044624	0.0435646
chr11	117120491	117121170	+	0	NA	intron (NM_001113486, intron 2 of 11)	intron (NM_001113486, intron 2 of 11)	-6730	NM_001113487	53860	Mm.451420	XM_006533744	ENSMUSG00000059248	2012-09-08	MSF1|Msf|PNUTL4|Sint1	septin 9	protein-coding	chr11	117120490	117121170	681	*	5.13363	5.98005	4.57891	1.40114	0.000258106	0.0319118
chr11	117704383	117704588	+	0	NA	Intergenic	B1_Mus2|SINE|Alu	-6066	NM_001012273	11799	Mm.8552	NM_001012273	ENSMUSG00000017716	Birc5	AAC-11|Api4|TIAP|survivin40	baculoviral IAP repeat-containing 5	protein-coding	chr11	117704382	117704588	207	*	6.17084	7.90185	2.37816	5.5237	4.36882e-10	2.43586e-06
chr11	119559415	119560329	+	0	NA	intron (NM_028898, intron 3 of 33)	intron (NM_028898, intron 3 of 33)	95563	NM_028898	74370	Mm.209933	XM_006534361	ENSMUSG00000025583	Rptor	4932417H02Rik|Rap|Raptor|mKIAA1303	regulatory associated protein of MTOR, complex 1	protein-coding	chr11	119559414	119560329	916	*	4.48126	5.32528	3.92907	1.39621	0.000313034	0.0354032
chr11	121815354	121815618	+	0	NA	Intergenic	Lx6|LINE|L1	123954	NM_029049	74675	Mm.61213	XM_006534383	ENSMUSG00000039198	Ptchd3	4930451E13Rik|4933440L20Rik|RNDEu-3	patched domain containing 3	protein-coding	chr11	121815353	121815618	266	*	3.79778	4.84839	2.99045	1.85793	0.000202367	0.0279982
chr12	3487218	3487537	+	0	NA	intron (NM_001270988, intron 8 of 11)	B1_Mus2|SINE|Alu	60520	NM_172421	75302	Mm.120475	XM_006515238	ENSMUSG00000037486	Asxl2	4930556B16Rik|mKIAA1685	additional sex combs like 2 (Drosophila)	protein-coding	chr12	3487217	3487537	321	*	2.80865	3.82375	2.05129	1.77246	0.000411618	0.0419271
chr12	3546838	3547291	+	0	NA	Intergenic	Intergenic	-25327	NM_001162465	13528	Mm.286202	XM_006514958	ENSMUSG00000071454	Dtnb	-	dystrobrevin, beta	protein-coding	chr12	3546837	3547291	455	*	4.34791	5.40863	3.5258	1.88283	9.15474e-05	0.018566
chr12	3733972	3734173	+	0	NA	intron (NM_001162465, intron 11 of 17)	PB1D7|SINE|Alu	-72908	NM_007872	13435	Mm.470389	XM_006514953	ENSMUSG00000020661	Dnmt3a	MmuIIIA	DNA methyltransferase 3A	protein-coding	chr12	3733971	3734173	203	*	3.60917	5.15855	1.48406	3.67449	7.47122e-05	0.0164218
chr12	3901482	3902838	+	0	NA	intron (NM_153743, intron 12 of 17)	intron (NM_153743, intron 12 of 17)	10416	NM_153743	13435	Mm.470389	XM_006514953	ENSMUSG00000020661	Dnmt3a	MmuIIIA	DNA methyltransferase 3A	protein-coding	chr12	3901481	3902838	1358	*	5.8299	6.92876	4.94962	1.97914	9.55164e-05	0.0190569
chr12	4384781	4385143	+	0	NA	intron (NM_010881, intron 2 of 22)	MTEa|LTR|MaLR	99098	NM_010881	17977	Mm.301039	XM_006515005	ENSMUSG00000020647	Ncoa1	KAT13A|SRC-1|SRC1|bHLHe74	nuclear receptor coactivator 1	protein-coding	chr12	4384780	4385143	364	*	3.79934	4.97999	2.77984	2.20015	0.000166915	0.0255366
chr12	4417639	4417991	+	0	NA	intron (NM_010881, intron 1 of 22)	L1MA6|LINE|L1	66245	NM_010881	17977	Mm.301039	XM_006515005	ENSMUSG00000020647	Ncoa1	KAT13A|SRC-1|SRC1|bHLHe74	nuclear receptor coactivator 1	protein-coding	chr12	4417638	4417991	354	*	4.5802	6.1153	2.52592	3.58938	2.10356e-07	0.000221675
chr12	4726009	4727488	+	0	NA	intron (NM_029107, intron 6 of 7)	BGLII_B|LTR|ERVK	18441	NM_029107	74855	Mm.269534	XM_006515233	ENSMUSG00000079177	Fam228a	4930417G10Rik	family with sequence similarity 228, member A	protein-coding	chr12	4726008	4727488	1481	*	7.16916	8.0061	6.62439	1.38171	0.000234475	0.0302046
chr12	5126521	5127208	+	0	NA	intron (NM_001164493, intron 5 of 13)	intron (NM_001164493, intron 5 of 13)	202705	NM_001099628	320817	Mm.210966	XM_006515115		Atad2b	1110014E10Rik|BC032887|C79189|D530031C13Rik	ATPase family, AAA domain containing 2B	protein-coding	chr12	5126520	5127208	689	*	5.05985	6.29528	3.93387	2.36141	1.32027e-09	4.82315e-06
chr12	5202710	5202912	+	0	NA	intron (NM_001164493, intron 3 of 13)	intron (NM_001164493, intron 3 of 13)	179677	NM_001164493	208439	Mm.388281	NM_001164493	ENSMUSG00000020627	Klhl29	A230106N14Rik|Gm68|Kbtbd9|mKIAA1921	kelch-like 29	protein-coding	chr12	5202709	5202912	204	*	3.29309	4.74682	1.57683	3.16999	1.09066e-05	0.00464077
chr12	8050715	8051163	+	0	NA	Intergenic	Intergenic	66456	NM_009693	238055	Mm.221239	XM_006515078	ENSMUSG00000020609	Apob	AI315052|Apo B-100|apob-100|apob-48	apolipoprotein B	protein-coding	chr12	8050714	8051163	450	*	4.31925	5.44954	3.38796	2.06158	0.000465477	0.0441163
chr12	9067750	9068023	+	0	NA	Intergenic	L2a|LINE|L2	31083	NM_029321	75516	Mm.37581	XM_006515243	ENSMUSG00000066637	Ttc32	1700013G20Rik	tetratricopeptide repeat domain 32	protein-coding	chr12	9067749	9068023	275	*	3.64561	4.91127	2.45544	2.45582	8.36609e-05	0.0176521
chr12	12068937	12069186	+	0	NA	Intergenic	Lx4B|LINE|L1	-179356	NR_003964	627110	Mm.194735	NR_003964		Tubb2a-ps2	C79445	tubulin, beta 2a, pseudogene 2	pseudo	chr12	12068936	12069186	251	*	3.21399	4.60172	1.71311	2.88861	0.000462208	0.0441163
chr12	16497577	16497924	+	0	NA	Intergenic	B1_Mus1|SINE|Alu	98826	NM_015763	14245	Mm.153625	XM_006514975	ENSMUSG00000020593	Lpin1	4631420P06|Kiaa0188|Lipin1|fld|mKIAA0188	lipin 1	protein-coding	chr12	16497576	16497924	349	*	3.61298	4.92584	2.31347	2.61237	0.000421476	0.0424116
chr12	17166097	17166296	+	0	NA	Intergenic	Intergenic	17498	NM_201531	382571	Mm.40173	NM_201531	ENSMUSG00000051726	Kcnf1	Gm1182|Kv5.1	potassium voltage-gated channel, subfamily F, member 1	protein-coding	chr12	17166096	17166296	201	*	3.19311	4.5816	1.68997	2.89163	0.000458217	0.0439351
chr12	17246180	17246401	+	0	NA	Intergenic	B1F|SINE|Alu	-27111	NM_027959	71853	Mm.222825	NM_027959	ENSMUSG00000020571	Pdia6	1700015E05Rik|AL023058|C77895|CaBP5|P5|Txndc7	protein disulfide isomerase associated 6	protein-coding	chr12	17246179	17246401	223	*	4.62013	6.13677	2.65154	3.48523	2.61885e-06	0.00169132
chr12	19294111	19294501	+	0	NA	Intergenic	CpG	772990	NM_001201330	236366	Mm.352227	NM_001033157		5730507C01Rik	-	RIKEN cDNA 5730507C01 gene	protein-coding	chr12	19294110	19294501	392	*	4.90945	6.35942	3.20663	3.1528	0.000153049	0.0245046
chr12	20820996	20822123	+	0	NA	promoter-TSS (NR_015521)	promoter-TSS (NR_015521)	81	NR_015521	69513	Mm.273972	NR_015521		1700030C10Rik	-	RIKEN cDNA 1700030C10 gene	ncRNA	chr12	20820995	20822123	1129	*	6.69133	8.23457	4.59716	3.63741	4.59302e-06	0.00262629
chr12	21484161	21484360	+	0	NA	Intergenic	B1_Mm|SINE|Alu	-60963	NM_011739	22630	Mm.289630	NM_011739	ENSMUSG00000076432	Ywhaq	2700028P07Rik|AA409740|AU021156|R74690	tyrosine 3-monooxygenase/tryptophan 5-monooxygenase activation protein, theta polypeptide	protein-coding	chr12	21484160	21484360	201	*	6.02239	7.77062	1.86951	5.90112	1.0271e-09	4.2894e-06
chr12	21489429	21489837	+	0	NA	Intergenic	Intergenic	-66336	NM_011739	22630	Mm.289630	NM_011739	ENSMUSG00000076432	Ywhaq	2700028P07Rik|AA409740|AU021156|R74690	tyrosine 3-monooxygenase/tryptophan 5-monooxygenase activation protein, theta polypeptide	protein-coding	chr12	21489428	21489837	410	*	3.63495	4.77941	2.67967	2.09973	0.000163084	0.0253992
chr12	21526835	21527087	+	0	NA	Intergenic	URR1B|DNA|MER1_type	-103664	NM_011739	22630	Mm.289630	NM_011739	ENSMUSG00000076432	Ywhaq	2700028P07Rik|AA409740|AU021156|R74690	tyrosine 3-monooxygenase/tryptophan 5-monooxygenase activation protein, theta polypeptide	protein-coding	chr12	21526834	21527087	254	*	3.45059	4.81891	2.00568	2.81323	0.000280694	0.0331072
chr12	21575330	21575529	+	0	NA	Intergenic	Intergenic	-152132	NM_011739	22630	Mm.289630	NM_011739	ENSMUSG00000076432	Ywhaq	2700028P07Rik|AA409740|AU021156|R74690	tyrosine 3-monooxygenase/tryptophan 5-monooxygenase activation protein, theta polypeptide	protein-coding	chr12	21575329	21575529	201	*	2.82764	4.16103	1.47663	2.6844	0.000558583	0.0484498
chr12	26801253	26801452	+	0	NA	Intergenic	Intergenic	-94780	NR_046278	74930	Mm.398932	NR_046278		4930480M12Rik	-	RIKEN cDNA 4930480M12 gene	ncRNA	chr12	26801252	26801452	201	*	2.88501	4.02685	1.93422	2.09264	0.000106259	0.020171
chr12	28925263	28925491	+	0	NA	Intergenic	Intergenic	307825	NM_001177964	68511	Mm.310284	XM_006515179		Dcdc2c	1110015M06Rik	doublecortin domain containing 2C	protein-coding	chr12	28925262	28925491	230	*	3.54802	4.8391	2.30043	2.53867	0.000193624	0.0274971
chr12	29880739	29881020	+	0	NA	Intergenic	Intergenic	-332370	NM_001093775	17933	Mm.418721	XM_006514994	ENSMUSG00000061911	Myt1l	2900046C06Rik|2900093J19Rik|C630034G21Rik|Nztf1|Pmng1|Png-1|mKIAA1106	myelin transcription factor 1-like	protein-coding	chr12	29880738	29881020	283	*	3.66157	5.05487	2.14406	2.9108	7.55004e-05	0.0165306
chr12	31275403	31275657	+	0	NA	3' UTR (NM_172049, exon 5 of 5)	3' UTR (NM_172049, exon 5 of 5)	6222	NM_172049	211986	Mm.34035	NM_172049	ENSMUSG00000043061	Tmem18	BC024093	transmembrane protein 18	protein-coding	chr12	31275402	31275657	256	*	3.15928	4.64646	1.31573	3.33073	6.95828e-06	0.00353424
chr12	33700776	33700975	+	0	NA	Intergenic	Intergenic	61824	NM_198710	19027	Mm.246304	XR_381179	ENSMUSG00000020570	Sypl	AI314763|AI604763|D12Ertd446e|PanI|Pphn|Sypl1	synaptophysin-like protein	protein-coding	chr12	33700775	33700975	201	*	3.14347	4.62876	1.30755	3.32121	6.60768e-07	0.000568755
chr12	36061436	36061635	+	0	NA	Intergenic	MERVL_2A-int|LTR|ERVL	158126	NM_013464	11622	Mm.341377	NM_013464	ENSMUSG00000019256	Ahr	Ah|Ahh|Ahre|In|bHLHe76	aryl-hydrocarbon receptor	protein-coding	chr12	36061435	36061635	201	*	3.25141	4.56495	1.95022	2.61473	0.000116715	0.0210225
chr12	41152571	41152770	+	0	NA	intron (NM_172575, intron 1 of 12)	intron (NM_172575, intron 1 of 12)	19707	NM_172575	246196	Mm.26852	NM_172575	ENSMUSG00000055917	Zfp277	2410017E24Rik|NIRF4	zinc finger protein 277	protein-coding	chr12	41152570	41152770	201	*	3.25661	4.62336	1.81614	2.80722	0.000592471	0.049818
chr12	52100629	52100955	+	0	NA	Intergenic	Intergenic	-348425	NM_001167964	217558	Mm.253264	NM_001015099	ENSMUSG00000035293	G2e3	6030408C04Rik|9030416F18|AW046379|D930034K21Rik|mKIAA1333	G2/M-phase specific E3 ubiquitin ligase	protein-coding	chr12	52100628	52100955	328	*	4.43477	5.4324	3.70097	1.73143	8.47244e-06	0.00405229
chr12	52848262	52848461	+	0	NA	intron (NM_144788, intron 38 of 42)	intron (NM_144788, intron 38 of 42)	-55460	NM_052973	94186	Mm.65979	XM_006516410	ENSMUSG00000020954	Strn3	Gs2na|SG2NA	striatin, calmodulin binding protein 3	protein-coding	chr12	52848261	52848461	201	*	3.80012	5.15979	2.37927	2.78052	6.46786e-05	0.0147932
chr12	53077543	53077823	+	0	NA	Intergenic	Intergenic	-5375	NM_177171	320487	Mm.131941	XM_006516009	ENSMUSG00000035181	Heatr5a	C230081H03Rik|D930036F22Rik|mKIAA1316	HEAT repeat containing 5A	protein-coding	chr12	53077542	53077823	282	*	4.24341	5.38135	3.29926	2.08209	4.37425e-05	0.0116454
chr12	53084673	53084880	+	0	NA	Intergenic	Lx4B|LINE|L1	-12468	NM_177171	320487	Mm.131941	XM_006516009	ENSMUSG00000035181	Heatr5a	C230081H03Rik|D930036F22Rik|mKIAA1316	HEAT repeat containing 5A	protein-coding	chr12	53084672	53084880	209	*	3.41407	4.43848	2.64391	1.79457	0.00016817	0.0256596
chr12	53448737	53449137	+	0	NA	Intergenic	Intergenic	-168127	NM_009706	11855	Mm.474991	XM_006515438	ENSMUSG00000035133	Arhgap5	p190-B|p190B	Rho GTPase activating protein 5	protein-coding	chr12	53448736	53449137	402	*	3.45548	4.5982	2.50321	2.09499	0.000282498	0.0332157
chr12	55077340	55077583	+	0	NA	intron (NM_013780, intron 6 of 11)	intron (NM_013780, intron 6 of 11)	227400	NM_028133	112407	Mm.133037	NM_028133	ENSMUSG00000035105	Egln3	2610021G09Rik|AI505553|AI648162|Hif-p4h-3|Phd3|SM-20	EGL nine homolog 3 (C. elegans)	protein-coding	chr12	55077339	55077583	245	*	3.11736	4.43438	1.80765	2.62673	1.00619e-05	0.00441464
chr12	57791184	57791570	+	0	NA	Intergenic	Intergenic	-5249	NM_011041	18511	Mm.5035	XM_006515579	ENSMUSG00000001497	Pax9	Pax-9	paired box 9	protein-coding	chr12	57791183	57791570	388	*	4.18792	5.2941	3.296	1.99811	6.31689e-05	0.0146134
chr12	59851227	59851521	+	0	NA	Intergenic	L1M2|LINE|L1	261630	NM_009147	20334	Mm.491137	XM_006515628	ENSMUSG00000020986	Sec23a	Msec23|Sec23r	SEC23A (S. cerevisiae)	protein-coding	chr12	59851226	59851521	296	*	3.47001	4.78412	2.16742	2.61671	0.00022221	0.0294664
chr12	60363880	60364764	+	0	NA	Intergenic	Intergenic	-43852	NM_001033156	70611	Mm.311026	NM_001033156	ENSMUSG00000035329	Fbxo33	5730501N20Rik|AI642135	F-box protein 33	protein-coding	chr12	60363879	60364764	886	*	7.43469	8.77893	6.05541	2.72352	2.21309e-09	6.74441e-06
chr12	71503378	71503800	+	0	NA	Intergenic	Intergenic	-50552	NM_028339	72736	Mm.204670	NM_028339	ENSMUSG00000021072	Tmx1	2810425A04Rik|AI465319|Txndc1	thioredoxin-related transmembrane protein 1	protein-coding	chr12	71503377	71503800	424	*	3.86224	4.97163	2.96517	2.00646	1.63652e-05	0.00621317
chr12	72358610	72358809	+	0	NA	Intergenic	Intergenic	-52162	NM_021532	59036	Mm.46662	NM_001190466	ENSMUSG00000044548	Dact1	4921528D17Rik|AI115603|DAPPER|DAPPER1|FRODO|Frd1|Frodo1|MDpr1|MTNG3|THYEX3	dapper homolog 1, antagonist of beta-catenin (xenopus)	protein-coding	chr12	72358609	72358809	201	*	3.03421	4.0904	2.21876	1.87164	0.000441424	0.043395
chr12	72819444	72820118	+	0	NA	Intergenic	RLTRETN_Mm|LTR|ERVK	-112274	NM_026102	208846	Mm.474935	XM_006515642	ENSMUSG00000034574	Daam1	-	dishevelled associated activator of morphogenesis 1	protein-coding	chr12	72819443	72820118	676	*	4.37089	5.32426	3.69384	1.63042	0.000244178	0.030936
chr12	73542593	73543503	+	0	NA	promoter-TSS (NM_001142729)	promoter-TSS (NM_001142729)	-188	NM_001142729	78257	Mm.266280	XM_006516375	ENSMUSG00000021090	Lrrc9	4921529O18Rik|4930432K16Rik	leucine rich repeat containing 9	protein-coding	chr12	73542592	73543503	912	*	6.62418	7.29865	6.23129	1.06736	0.000566654	0.04869
chr12	76542234	76542570	+	0	NA	Intergenic	Intergenic	-24634	NM_175644	217674	Mm.252250	XM_006515681	ENSMUSG00000048982	Gphb5	Zlut1	glycoprotein hormone beta 5	protein-coding	chr12	76542233	76542570	338	*	3.32469	4.33953	2.56769	1.77183	0.000493135	0.0453547
chr12	77676753	77677124	+	0	NA	exon (NM_153804, exon 18 of 19)	exon (NM_153804, exon 18 of 19)	-28026	NR_046044	100504549	Mm.440349	NR_046044		AI463170	-	expressed sequence AI463170	ncRNA	chr12	77676752	77677124	373	*	3.80367	5.0602	2.63334	2.42686	6.80462e-05	0.0153149
chr12	78362473	78362693	+	0	NA	intron (NR_045554, intron 1 of 11)	PB1|SINE|Alu	22857	NR_045554	53618	Mm.489686	NM_001252614	ENSMUSG00000021065	Fut8	-	fucosyltransferase 8	protein-coding	chr12	78362472	78362693	222	*	5.87536	7.59533	2.27192	5.32342	5.06699e-08	6.80171e-05
chr12	78888956	78889375	+	0	NA	Intergenic	Intergenic	378037	NM_001252616	53618	Mm.489686	NM_001252614	ENSMUSG00000021065	Fut8	-	fucosyltransferase 8	protein-coding	chr12	78888955	78889375	421	*	4.01228	5.27482	2.82893	2.44589	4.08536e-05	0.011181
chr12	81688837	81689042	+	0	NA	intron (NM_001081421, intron 9 of 14)	ID_B1|SINE|B4	55909	NM_007951	13877	Mm.378913	XM_006515469		Erh	Mer|Prei1	enhancer of rudimentary homolog (Drosophila)	protein-coding	chr12	81688836	81689042	207	*	3.38171	4.92438	1.2904	3.63398	1.96187e-05	0.00695649
chr12	81790372	81791382	+	0	NA	intron (NR_037995, intron 1 of 1)	intron (NR_037995, intron 1 of 1)	2576	NR_037995	68354	Mm.46194	NR_037995		Plekhd1os	0610009B14Rik	pleckstrin homology domain containing, family D (with coiled-coil domains) member 1, opposite strand	ncRNA	chr12	81790371	81791382	1012	*	5.89236	7.39814	3.97149	3.42664	1.2837e-07	0.000153925
chr12	83404674	83405212	+	0	NA	intron (NM_001167983, intron 3 of 23)	intron (NM_001167983, intron 3 of 23)	-7393	NM_172579	217692	Mm.261333	XM_006515684	ENSMUSG00000042700	Sipa1l1	4931426N11Rik|AW213287|Spar|mKIAA0440	signal-induced proliferation-associated 1 like 1	protein-coding	chr12	83404673	83405212	540	*	3.98966	4.94038	3.31589	1.62448	0.000153344	0.0245046
chr12	85580133	85580421	+	0	NA	Intergenic	Intergenic	-20446	NM_001163501	238317	Mm.31256	XM_006515843	ENSMUSG00000042507	Elmsan1	9430029N19Rik|C130039O16Rik|Gm260	ELM2 and Myb/SANT-like domain containing 1	protein-coding	chr12	85580132	85580421	290	*	3.44819	4.46672	2.68615	1.78056	0.00013327	0.0226069
chr12	85919582	85919879	+	0	NA	intron (NM_007701, intron 3 of 4)	MIRc|SINE|MIR	8928	NM_007701	12677	Mm.4405	XM_006515453	ENSMUSG00000021239	Vsx2	Chx10|Hox-10|Hox10|or	visual system homeobox 2	protein-coding	chr12	85919581	85919879	299	*	3.66454	4.73866	2.82244	1.91622	4.92389e-05	0.012393
chr12	86430478	86431016	+	0	NA	intron (NM_175198, intron 2 of 4)	intron (NM_175198, intron 2 of 4)	16634	NM_175198	73422	Mm.445281	XM_006516278	ENSMUSG00000042320	Prox2	1700058C01Rik	prospero homeobox 2	protein-coding	chr12	86430477	86431016	540	*	4.23438	5.35572	3.3179	2.03781	0.000290745	0.0337783
chr12	86637422	86637778	+	0	NA	exon (NM_172414, exon 3 of 3)	exon (NM_172414, exon 3 of 3)	8059	NM_172414	72350	Mm.158810	XM_006516269	ENSMUSG00000045064	Zc2hc1c	2810002I04Rik|AV046379|Fam164c	zinc finger, C2HC-type containing 1C	protein-coding	chr12	86637421	86637778	358	*	3.8798	4.83612	3.19909	1.63703	0.000187349	0.027153
chr12	87444859	87445472	+	0	NA	intron (NM_029601, intron 2 of 7)	intron (NM_029601, intron 2 of 7)	21654	NM_001199843	76411	Mm.292345	XM_006516359	ENSMUSG00000007867	Ift43	1700019E19Rik|R75064	intraflagellar transport 43 homolog (Chlamydomonas)	protein-coding	chr12	87444858	87445472	615	*	4.38103	5.38667	3.63651	1.75016	0.000208986	0.028305
chr12	88333054	88333600	+	0	NA	Intergenic	Intergenic	-3701	NM_001080943	238331	Mm.185890	XM_006515851	ENSMUSG00000048483	Zdhhc22	Gm262	zinc finger, DHHC-type containing 22	protein-coding	chr12	88333053	88333600	548	*	4.12029	5.36213	2.98107	2.38106	0.000228044	0.0297959
chr12	88527760	88527959	+	0	NA	intron (NM_001033475, intron 1 of 5)	PB1|SINE|Alu	13320	NM_001033475	382620	Mm.374912	XM_006516049	ENSMUSG00000034111	Tmed8	6430595O10Rik|AI447224|Gm1184|Mem1	transmembrane emp24 domain containing 8	protein-coding	chr12	88527759	88527959	201	*	3.70506	5.30969	1.25917	4.05052	3.55307e-07	0.000351436
chr12	88791679	88791889	+	0	NA	TTS (NM_026958)	TTS (NM_026958)	-6817	NM_001013372	654309	Mm.442579	NM_001013372	ENSMUSG00000021041	Nrp	-	neural regeneration protein	protein-coding	chr12	88791678	88791889	212	*	3.23035	4.56307	1.88107	2.68201	0.000184121	0.0269149
chr12	89531615	89531877	+	0	NA	intron (NM_001270722, intron 2 of 2)	RMER19A|LTR|ERVK	-6232	NR_033570	633093	Mm.482503	NR_033570		Gm7104	-	REX1, RNA exonuclease 1 homolog pseudogene	pseudo	chr12	89531614	89531877	264	*	3.84287	4.72374	3.25084	1.4729	0.000447204	0.0435871
chr12	92790250	92790555	+	0	NA	Intergenic	Intergenic	-4117	NR_038088	100568459		NR_038088		Bc1	Gm24367	brain cytoplasmic RNA 1	ncRNA	chr12	92790249	92790555	307	*	3.71212	4.99389	2.48596	2.50793	0.000209606	0.028305
chr12	93062910	93063288	+	0	NA	intron (NM_001039089, intron 10 of 20)	intron (NM_001039089, intron 10 of 20)	24498	NM_001039089	20338	Mm.250605	NM_001039089	ENSMUSG00000020964	Sel1l	AW493766|Sel1h|mKIAA4137	sel-1 suppressor of lin-12-like (C. elegans)	protein-coding	chr12	93062909	93063288	380	*	3.66923	4.77617	2.7761	2.00007	0.000159397	0.0251375
chr12	94165635	94165954	+	0	NA	Intergenic	Intergenic	-999704	NR_106201	102466888		NR_106201	ENSMUSG00000098498	Mir8099-2	mmu-mir-8099-2	microRNA mir-8099-2	ncRNA	chr12	94165634	94165954	321	*	3.90121	5.17821	2.68584	2.49238	4.51104e-05	0.0117401
chr12	96695672	96696967	+	0	NA	Intergenic	Intergenic	-234117	NM_201518	399558	Mm.341948	XM_006516055	ENSMUSG00000047414	Flrt2	-	fibronectin leucine rich transmembrane protein 2	protein-coding	chr12	96695671	96696967	1297	*	5.85616	7.16154	4.5748	2.58674	4.09159e-06	0.00239046
chr12	96705037	96705720	+	0	NA	Intergenic	Intergenic	-225058	NM_201518	399558	Mm.341948	XM_006516055	ENSMUSG00000047414	Flrt2	-	fibronectin leucine rich transmembrane protein 2	protein-coding	chr12	96705036	96705720	685	*	5.2163	6.34126	4.29387	2.04739	0.00011329	0.0208374
chr12	100855483	100855682	+	0	NA	Intergenic	B4|SINE|B4	10602	NR_045288	73457	Mm.383439	NR_045288		1700064M15Rik	-	RIKEN cDNA 1700064M15 gene	ncRNA	chr12	100855482	100855682	201	*	2.60835	3.71036	1.72309	1.98728	0.000173413	0.0260056
chr12	101006008	101006207	+	0	NA	intron (NM_030172, intron 5 of 5)	intron (NM_030172, intron 5 of 5)	115545	NM_030172	78767	Mm.235920	XM_006516383	ENSMUSG00000021176	Efcab11	2610021K21Rik|2610110A13Rik	EF-hand calcium binding domain 11	protein-coding	chr12	101006007	101006207	201	*	3.37871	4.70683	2.0412	2.66563	0.000396869	0.0408851
chr12	101540037	101540643	+	0	NA	intron (NM_001033213, intron 19 of 19)	intron (NM_001033213, intron 19 of 19)	25521	NR_045741	100038713	Mm.470751	NR_045741		Gm10432	ENSMUSG00000072882	predicted gene 10432	ncRNA	chr12	101540036	101540643	608	*	4.39726	5.45664	3.57712	1.87952	0.000160762	0.0252231
chr12	103379094	103379501	+	0	NA	intron (NM_172152, intron 2 of 16)	intron (NM_172152, intron 2 of 16)	11668	NM_172152	238384	Mm.312448	XM_006515854	ENSMUSG00000041771	Slc24a4	A930002M03Rik|AW492432|NCKX4	solute carrier family 24 (sodium/potassium/calcium exchanger), member 4	protein-coding	chr12	103379093	103379501	409	*	4.16813	5.38871	3.07221	2.31649	0.000202967	0.0280468
chr12	109308284	109309556	+	0	NA	Intergenic	Intergenic	-67296	NM_021399	58208	Mm.392694	XM_006516110	ENSMUSG00000048251	Bcl11b	9130430L19Rik|AI604821|B630002E05Rik|BCL-11B|Ctip2|Rit1	B cell leukemia/lymphoma 11B	protein-coding	chr12	109308283	109309556	1274	*	6.51752	7.21409	6.10583	1.10826	0.000455541	0.0439139
chr12	109465282	109465707	+	0	NA	intron (NM_001159910, intron 1 of 5)	intron (NM_001159910, intron 1 of 5)	47546	NM_009832	12454	Mm.474441	XM_006515443	ENSMUSG00000021258	Ccnk	AW123198|AW413594|CPR4|CycK	cyclin K	protein-coding	chr12	109465281	109465707	427	*	4.21521	5.1574	3.55188	1.60553	0.000239282	0.030556
chr12	109629647	109630474	+	0	NA	intron (NM_001286346, intron 1 of 21)	intron (NM_001286346, intron 1 of 21)	-18783	NM_001043336	68519	Mm.236645	NM_001043335	ENSMUSG00000058070	Eml1	1110008N23Rik|A930030P13Rik|AA171013|AI847476|AI853955|ELP79|EMAP|EMAPL	echinoderm microtubule associated protein like 1	protein-coding	chr12	109629646	109630474	829	*	4.9398	6.01454	4.09676	1.91777	3.08396e-05	0.00942387
chr12	109932997	109933276	+	0	NA	intron (NM_001171002, intron 1 of 2)	intron (NM_001171002, intron 1 of 2)	7380	NM_001171002	70059	Mm.207605	NM_001171002	ENSMUSG00000021263	Degs2	2210008A03Rik|AI852933|DES2	degenerative spermatocyte homolog 2 (Drosophila), lipid desaturase	protein-coding	chr12	109932996	109933276	281	*	3.93578	4.81746	3.34284	1.47462	0.000545596	0.0482512
chr12	112739472	112739986	+	0	NA	Intergenic	Intergenic	-15695	NM_001033248	212539	Mm.81916	NM_001033248	ENSMUSG00000010529	Gm266	-	predicted gene 266	protein-coding	chr12	112739471	112739986	516	*	3.77458	4.82061	2.97387	1.84674	0.000149881	0.0242472
chr12	112745366	112745586	+	0	NA	Intergenic	B3|SINE|B2	-21442	NM_001033248	212539	Mm.81916	NM_001033248	ENSMUSG00000010529	Gm266	-	predicted gene 266	protein-coding	chr12	112745365	112745586	222	*	3.76658	4.89655	2.83582	2.06073	0.000472407	0.0444553
chr12	113152283	113152653	+	0	NA	Intergenic	Intergenic	-6202	NM_011625	21981	Mm.313076	XM_006515794	ENSMUSG00000021285	Ppp1r13b	AI449786|ASPP1|AW545810|Tp53bp2|Trp53bp2|p85	protein phosphatase 1, regulatory (inhibitor) subunit 13B	protein-coding	chr12	113152282	113152653	372	*	4.53474	5.61083	3.68963	1.9212	9.13137e-05	0.018566
chr12	120174664	120175148	+	0	NA	intron (NM_029961, intron 7 of 27)	intron (NM_029961, intron 7 of 27)	29988	NM_029961	77706	Mm.261496	XM_006516370	ENSMUSG00000072791	Abcb5	9230106F14Rik	ATP-binding cassette, sub-family B (MDR/TAP), member 5	protein-coding	chr12	120174663	120175148	486	*	4.03547	5.20476	3.03661	2.16815	0.000441131	0.043395
chr13	13552724	13553090	+	0	NA	intron (NM_010917, intron 1 of 19)	intron (NM_010917, intron 1 of 19)	23038	NM_010917	18073	Mm.4691	NM_010917	ENSMUSG00000005397	Nid1	A630025O17|Nid|entactin|entactin-1|nidogen-1	nidogen 1	protein-coding	chr13	13552723	13553090	368	*	4.22685	5.35463	3.29974	2.05489	0.000135038	0.0226633
chr13	13952788	13953342	+	0	NA	Intergenic	(TTGGGG)n|Simple_repeat|Simple_repeat	76259	NM_010317	14706	Mm.215394	XM_006516555	ENSMUSG00000021303	Gng4	-	guanine nucleotide binding protein (G protein), gamma 4	protein-coding	chr13	13952787	13953342	556	*	5.02167	6.0509	4.24477	1.80613	0.00059044	0.0497549
chr13	13973380	13973579	+	0	NA	Intergenic	Intergenic	-73462	NM_178640	97884	Mm.21686	XM_006516818	ENSMUSG00000039242	B3galnt2	A930105D20Rik|C80633|D230016N13Rik	UDP-GalNAc:betaGlcNAc beta 1,3-galactosaminyltransferase, polypeptide 2	protein-coding	chr13	13973379	13973579	201	*	2.85368	3.92887	2.00994	1.91893	0.000229804	0.0299217
chr13	21921465	21921678	+	0	NA	Intergenic	Intergenic	2456	NM_175657	319161	Mm.261664	NM_175657		Hist1h4n	-	histone cluster 1, H4n	protein-coding	chr13	21921464	21921678	215	*	2.95634	4.02957	2.11555	1.91402	0.000361908	0.0386805
chr13	27297872	27298083	+	0	NA	Intergenic	(AATAG)n|Simple_repeat|Simple_repeat	7205	NM_001163218	27372	Mm.291456	NM_013766	ENSMUSG00000017922	Prl3c1	PLP-J|Prlpi|Prlpj|decidualin	prolactin family 3, subfamily c, member 1	protein-coding	chr13	27297871	27298083	213	*	4.74433	6.42044	1.70623	4.71421	6.99664e-07	0.000588752
chr13	34022093	34022310	+	0	NA	intron (NM_001164117, intron 3 of 7)	intron (NM_001164117, intron 3 of 7)	-5700	NR_040707	68808	Mm.443347	NR_040707	ENSMUSG00000085457	1110046J04Rik	-	RIKEN cDNA 1110046J04 gene	ncRNA	chr13	34022092	34022310	219	*	2.52583	3.5873	1.70261	1.88469	0.000318066	0.0358286
chr13	35600475	35600675	+	0	NA	Intergenic	LTR33A|LTR|ERVL	-151156	NM_009881	12593	Mm.29002	XM_006516536	ENSMUSG00000059288	Cdyl	AI325931	chromodomain protein, Y chromosome-like	protein-coding	chr13	35600474	35600675	202	*	3.63893	4.94892	2.34644	2.60248	1.13495e-05	0.00472232
chr13	37598428	37598633	+	0	NA	Intergenic	PB1D10|SINE|Alu	161316	NM_010745	17084	Mm.2639	NM_010745	ENSMUSG00000021423	Ly86	MD-1|MD1	lymphocyte antigen 86	protein-coding	chr13	37598427	37598633	207	*	5.18789	6.83214	2.44772	4.38442	2.36752e-08	3.70773e-05
chr13	38340470	38340774	+	0	NA	Intergenic	Intergenic	43814	NM_026382	67797	Mm.250783	XM_006516734	ENSMUSG00000021431	Snrnp48	1110050F08Rik|6530403A03Rik|C6orf151	small nuclear ribonucleoprotein 48 (U11/U12)	protein-coding	chr13	38340469	38340774	306	*	3.26586	4.41593	2.30093	2.115	1.62262e-05	0.00620217
chr13	38771494	38772023	+	0	NA	Intergenic	Lx|LINE|L1	-20861	NM_025380	66143	Mm.490319	NM_025380	ENSMUSG00000001707	Eef1e1	1110003A02Rik	eukaryotic translation elongation factor 1 epsilon 1	protein-coding	chr13	38771493	38772023	531	*	3.89214	4.83768	3.22473	1.61295	0.000322917	0.0361584
chr13	39515655	39515875	+	0	NA	Intergenic	PB1|SINE|Alu	-463021	NM_001170431	108652	Mm.255506	XM_006516527	ENSMUSG00000021432	Slc35b3	4921526O06Rik|AI428480|CGI-19|PABST2|PAPST2	solute carrier family 35, member B3	protein-coding	chr13	39515654	39515875	222	*	6.0567	7.82183	1.42648	6.39535	2.11534e-11	2.65024e-07
chr13	41085059	41085274	+	0	NA	Intergenic	PB1D10|SINE|Alu	-11213	NM_026550	68083	Mm.24789	NM_026550	ENSMUSG00000038683	Pak1ip1	5830431I15Rik|5930415H02Rik|AA419825|AI314040|AW556169|Gdpd1|PIP1	PAK1 interacting protein 1	protein-coding	chr13	41085058	41085274	217	*	5.89424	7.59305	2.59321	4.99984	1.40549e-08	2.47626e-05
chr13	43982202	43982628	+	0	NA	Intergenic	Intergenic	101939	NM_009856	12522	Mm.57175	XM_006516847	ENSMUSG00000015396	Cd83	-	CD83 antigen	protein-coding	chr13	43982201	43982628	428	*	3.32891	4.46068	2.39516	2.06552	0.000120821	0.0214207
chr13	51370173	51370849	+	0	NA	Intergenic	Intergenic	104117	NM_029173	75124	Mm.179243	XM_006516959	ENSMUSG00000021396	Nxnl2	4930519N16Rik|Rdcvf2	nucleoredoxin-like 2	protein-coding	chr13	51370172	51370849	678	*	4.9456	5.89729	4.27062	1.62668	0.000556958	0.0483832
chr13	53493245	53493452	+	0	NA	non-coding (NR_037991, exon 4 of 8)	non-coding (NR_037991, exon 4 of 8)	4290	NR_037991	100040421	Mm.83967	NR_037991		Gm2762	1700025I17Rik	predicted gene 2762	ncRNA	chr13	53493244	53493452	209	*	3.41661	4.80481	1.91432	2.89049	1.97327e-05	0.00696872
chr13	54731838	54732116	+	0	NA	intron (NM_178397, intron 1 of 10)	intron (NM_178397, intron 1 of 10)	8832	NM_178397	76577	Mm.194459	XM_006517452	ENSMUSG00000025873	Faf2	2210404D11Rik|AI462440|Ubxd8|mKIAA0887	Fas associated factor family member 2	protein-coding	chr13	54731837	54732116	280	*	3.51568	4.89356	2.04357	2.84999	2.11614e-05	0.00729698
chr13	54904442	54905130	+	0	NA	Intergenic	RSINE1|SINE|B4	14020	NM_028841	74257	Mm.32883	XM_006517414	ENSMUSG00000025875	Tspan17	2210021G21Rik|AI047581|Fbxo23|Tm4sf17	tetraspanin 17	protein-coding	chr13	54904441	54905130	690	*	4.48834	5.36221	3.90403	1.45819	0.000345953	0.0377993
chr13	58223935	58224321	+	0	NA	Intergenic	B3|SINE|B2	5789	NM_029872	77134	Mm.490274	NM_029872	ENSMUSG00000007836	Hnrnpa0	1110055B05Rik|3010025E17Rik|Hnrpa0|hnRNP A0	heterogeneous nuclear ribonucleoprotein A0	protein-coding	chr13	58223934	58224321	388	*	4.28076	5.61802	2.91979	2.69822	5.26356e-06	0.00278295
chr13	58869710	58869935	+	0	NA	Intergenic	7SLRNA|srpRNA|srpRNA	-6150	NR_045469	67585	Mm.84751	NR_045469		4930455J16Rik	-	RIKEN cDNA 4930455J16 gene	ncRNA	chr13	58869709	58869935	227	*	6.06713	7.7877	2.45418	5.33352	2.29376e-10	1.52141e-06
chr13	71133521	71133752	+	0	NA	Intergenic	MTC|LTR|MaLR	111810	NM_029873	77166	Mm.159859	XM_006517458	ENSMUSG00000021600	8030423J24Rik	-	RIKEN cDNA 8030423J24 gene	protein-coding	chr13	71133520	71133752	233	*	3.25912	4.5195	2.08048	2.43902	0.000489669	0.0452265
chr13	73459503	73460029	+	0	NA	intron (NR_033306, intron 2 of 3)	intron (NR_033306, intron 2 of 3)	6164	NR_033306	407785	Mm.29897	NM_010888	ENSMUSG00000021606	Ndufs6	BC059730|IP13	NADH dehydrogenase (ubiquinone) Fe-S protein 6	protein-coding	chr13	73459502	73460029	528	*	4.03031	5.25653	2.92308	2.33345	5.13687e-07	0.000463378
chr13	73500628	73500829	+	0	NA	Intergenic	Intergenic	-15896	NR_045293	432777	Mm.415319	NR_045293		D630045M09Rik	AU019512	RIKEN cDNA D630045M09 gene	ncRNA	chr13	73500627	73500829	203	*	2.94526	4.02685	2.09179	1.93506	0.000262179	0.0320638
chr13	74433046	74433699	+	0	NA	Intergenic	Intergenic	-3615	NM_009644	11624	Mm.290446	XM_006517048	ENSMUSG00000021575	Ahrr	mKIAA1234	aryl-hydrocarbon receptor repressor	protein-coding	chr13	74433045	74433699	655	*	4.45355	5.49918	3.65341	1.84577	0.000385064	0.0401141
chr13	89710165	89710374	+	0	NA	intron (NM_013500, intron 1 of 4)	Lx9|LINE|L1	30028	NM_013500	12950	Mm.266790	XM_006517075	ENSMUSG00000021613	Hapln1	BB099155|CLP|Crtl1|Crtl1l|LP|LP-1	hyaluronan and proteoglycan link protein 1	protein-coding	chr13	89710164	89710374	211	*	5.79698	7.52737	2.0156	5.51177	1.04747e-08	1.93624e-05
chr13	93814565	93814867	+	0	NA	intron (NM_023821, intron 12 of 12)	intron (NM_023821, intron 12 of 12)	-28543	NR_036451	100502942	Mm.441946	NM_177623		Gm4814	C920025J10|EG218444	predicted gene 4814	ncRNA	chr13	93814564	93814867	304	*	3.24636	4.28852	2.45118	1.83734	0.000365897	0.0387938
chr13	94422006	94422240	+	0	NA	Intergenic	Intergenic	-14410	NM_016668	12116	Mm.423099	NM_016668	ENSMUSG00000074768	Bhmt	-	betaine-homocysteine methyltransferase	protein-coding	chr13	94422005	94422240	236	*	3.26978	4.62696	1.85576	2.7712	0.000177813	0.0263814
chr13	94524023	94524222	+	0	NA	Intergenic	Lx2|LINE|L1	-17512	NM_009712	11881	Mm.472255	NM_009712	ENSMUSG00000042082	Arsb	1110007C02Rik|AI480648|As-1|As-1r|As-1s|As-1t|As1|As1-r|As1-s|As1-t|Asr-1|Ast-1	arylsulfatase B	protein-coding	chr13	94524022	94524222	201	*	3.71778	4.91863	2.66038	2.25825	9.27326e-06	0.00427309
chr13	96787881	96788156	+	0	NA	intron (NM_029210, intron 4 of 12)	intron (NM_029210, intron 4 of 12)	114514	NM_029210	75209	Mm.40436	NM_029210	ENSMUSG00000051111	Sv2c	4930527L09Rik|AI841971	synaptic vesicle glycoprotein 2c	protein-coding	chr13	96787880	96788156	277	*	3.61345	5.02674	2.03405	2.99269	1.44004e-05	0.0056541
chr13	98348629	98348900	+	0	NA	intron (NR_046157, intron 2 of 2)	intron (NR_046157, intron 2 of 2)	18809	NR_046157	328314	Mm.138047	NR_046157		Gm5086	B230311A21|EG328314	predicted gene 5086	ncRNA	chr13	98348628	98348900	273	*	4.04973	5.00638	3.36862	1.63776	0.000420867	0.0424103
chr13	103654148	103654601	+	0	NA	intron (NM_175171, intron 4 of 28)	intron (NM_175171, intron 4 of 28)	170736	NM_008533	17079	Mm.373974	XM_006517540	ENSMUSG00000021624	Cd180	F630107B15|Ly78|RP105	CD180 antigen	protein-coding	chr13	103654147	103654601	455	*	3.67825	4.66233	2.96225	1.70009	0.000464457	0.0441163
chr13	104754646	104755156	+	0	NA	Intergenic	Intergenic	-44307	NM_021563	59079	Mm.277354	NM_021563	ENSMUSG00000021709	Erbb2ip	1700028E05Rik|Erbin|mKIAA1225	Erbb2 interacting protein	protein-coding	chr13	104754645	104755156	512	*	4.30932	5.20245	3.70356	1.49889	0.000490136	0.0452265
chr13	107518982	107519410	+	0	NA	Intergenic	Intergenic	207799	NM_029665	76582	Mm.482687	XM_006517786	ENSMUSG00000042590	Ipo11	1700081H05Rik|2510001A17Rik|AI314624|AW555235|E330021B14Rik|Ranbp11	importin 11	protein-coding	chr13	107518981	107519410	430	*	3.399	4.41593	2.63914	1.77679	0.000138383	0.0229649
chr13	108669723	108669981	+	0	NA	intron (NM_145456, intron 2 of 14)	intron (NM_145456, intron 2 of 14)	10406	NM_145456	67263	Mm.490418	NM_145456	ENSMUSG00000032846	Zswim6	2900036G02Rik|mKIAA1577	zinc finger SWIM-type containing 6	protein-coding	chr13	108669722	108669981	260	*	2.78787	3.93469	1.82854	2.10615	8.39098e-05	0.0176521
chr13	110911249	110911449	+	0	NA	intron (NM_023852, intron 3 of 4)	intron (NM_023852, intron 3 of 4)	159065	NM_023852	67295	Mm.151600	XM_006517740	ENSMUSG00000021700	Rab3c	2700062I01Rik|3110015B08Rik|3110037E15Rik|AI850886	RAB3C, member RAS oncogene family	protein-coding	chr13	110911248	110911449	202	*	3.3846	4.66745	2.15599	2.51146	0.000517554	0.0466922
chr13	114559649	114560048	+	0	NA	Intergenic	PB1D10|SINE|Alu	-24868	NM_172595	218639	Mm.79837	XM_006517628	ENSMUSG00000042348	Arl15	A430036I03|Arfrp2|C230032K13Rik	ADP-ribosylation factor-like 15	protein-coding	chr13	114559648	114560048	401	*	3.71911	4.99667	2.50247	2.4942	3.61371e-05	0.0104749
chr13	115773042	115773349	+	0	NA	intron (NM_001033228, intron 18 of 28)	intron (NM_001033228, intron 18 of 28)	-50946	NM_008396	16398	Mm.5007	NM_008396	ENSMUSG00000015533	Itga2	CD49B|DX5	integrin alpha 2	protein-coding	chr13	115773041	115773349	309	*	2.7653	3.93179	1.77147	2.16032	3.21271e-05	0.00968872
chr13	115951342	115951541	+	0	NA	Intergenic	Intergenic	-59269	NM_001033228	109700	Mm.317280	NM_001033228	ENSMUSG00000042284	Itga1	CD49A|E130012M19Rik|Vla1	integrin alpha 1	protein-coding	chr13	115951341	115951541	201	*	3.76107	4.86208	2.87738	1.9847	0.000489374	0.0452265
chr13	116446676	116446914	+	0	NA	Intergenic	Lx7|LINE|L1	-554623	NM_001033228	109700	Mm.317280	NM_001033228	ENSMUSG00000042284	Itga1	CD49A|E130012M19Rik|Vla1	integrin alpha 1	protein-coding	chr13	116446675	116446914	240	*	2.58321	3.67977	1.70655	1.97322	0.000443785	0.0434755
chr13	117362742	117362941	+	0	NA	Intergenic	Lx5|LINE|L1	-262945	NM_021459	16392	Mm.42242	XM_006517533	ENSMUSG00000042258	Isl1	-	ISL1 transcription factor, LIM/homeodomain	protein-coding	chr13	117362741	117362941	201	*	3.5063	4.69158	2.47824	2.21334	0.000357655	0.0385181
chr14	9054789	9055123	+	0	NA	exon (NM_027782, exon 3 of 3)	exon (NM_027782, exon 3 of 3)	8294	NM_027782	71393	Mm.292712	XM_006518104	ENSMUSG00000021752	Kctd6	5430433B02Rik|AU044285	potassium channel tetramerisation domain containing 6	protein-coding	chr14	9054788	9055123	336	*	3.51746	4.94171	1.9026	3.03911	0.000109942	0.0205556
chr14	13700412	13700611	+	0	NA	Intergenic	Intergenic	-44918	NM_012061	27062	Mm.260881	XM_006518024	ENSMUSG00000054423	Cadps	AU067781|CAPS|CAPS1|mKIAA1121	Ca2+-dependent secretion activator	protein-coding	chr14	13700411	13700611	201	*	2.96045	4.422	1.2157	3.20629	0.000244518	0.0309443
chr14	15844863	15845318	+	0	NA	Intergenic	Intergenic	191761	NM_001195229	674895	Mm.317563	XM_006518092	ENSMUSG00000042567	Nek10	Gm282	NIMA (never in mitosis gene a)- related kinase 10	protein-coding	chr14	15844862	15845318	457	*	3.94438	5.12996	2.91578	2.21418	1.30784e-06	0.00100319
chr14	19080497	19080714	+	0	NA	Intergenic	ORR1C1|LTR|MaLR	-8985	NM_011584	353187	Mm.26587	NM_011584	ENSMUSG00000021775	Nr1d2	RVR|Rev-erb	nuclear receptor subfamily 1, group D, member 2	protein-coding	chr14	19080496	19080714	219	*	3.24039	4.34172	2.35618	1.98554	4.3387e-05	0.0116454
chr14	19210540	19211009	+	0	NA	Intergenic	Intergenic	-46416	NM_009455	22194	Mm.4429	NM_009455	ENSMUSG00000021774	Ube2e1	UbcM3|Ubce5|ubcM2	ubiquitin-conjugating enzyme E2E 1	protein-coding	chr14	19210539	19211009	471	*	4.48654	5.49434	3.73911	1.75523	2.28524e-05	0.00778486
chr14	21586168	21586476	+	0	NA	intron (NM_178597, intron 5 of 20)	L1MA6|LINE|L1	26988	NM_001039138	12325	Mm.235182	XM_006518488	ENSMUSG00000021820	Camk2g	Camkg	calcium/calmodulin-dependent protein kinase II gamma	protein-coding	chr14	21586167	21586476	310	*	5.13159	6.74351	2.63638	4.10713	1.88578e-08	3.12702e-05
chr14	23742385	23742663	+	0	NA	intron (NM_028275, intron 6 of 6)	(TCC)n|Simple_repeat|Simple_repeat	171269	NR_033550	791307	Mm.364384	NR_033550	ENSMUSG00000068680	Gm10248	ENSMUSG00000068680	predicted gene 10248	ncRNA	chr14	23742384	23742663	280	*	3.53443	4.82363	2.29121	2.53242	0.000237806	0.030402
chr14	28102641	28102975	+	0	NA	intron (NM_027871, intron 2 of 10)	B4A|SINE|B4	51583	NM_027871	71704	Mm.248606	XM_006519571	ENSMUSG00000021895	Arhgef3	1200004I24Rik|9830169H03Rik|C76747|Xpln	Rho guanine nucleotide exchange factor (GEF) 3	protein-coding	chr14	28102640	28102975	336	*	3.47152	4.92584	1.75314	3.1727	3.42089e-05	0.0101509
chr14	28523975	28524174	+	0	NA	intron (NM_177814, intron 2 of 15)	MER89-int|LTR|ERV1	88446	NM_177814	238988	Mm.318004	XM_006518930	ENSMUSG00000040640	Erc2	6430531D06|CAST|CAST1/ERC2|D14Ertd171e|ELKS2alpha	ELKS/RAB6-interacting/CAST family member 2	protein-coding	chr14	28523974	28524174	201	*	2.9428	4.37173	1.31245	3.05928	0.000516984	0.0466922
chr14	28572373	28572968	+	0	NA	intron (NM_177814, intron 2 of 15)	intron (NM_177814, intron 2 of 15)	137042	NM_177814	238988	Mm.318004	XM_006518930	ENSMUSG00000040640	Erc2	6430531D06|CAST|CAST1/ERC2|D14Ertd171e|ELKS2alpha	ELKS/RAB6-interacting/CAST family member 2	protein-coding	chr14	28572372	28572968	597	*	4.25538	5.51562	3.07703	2.4386	0.000314655	0.0355154
chr14	30665573	30665839	+	0	NA	Intergenic	Intergenic	-115860	NM_019979	80795	Mm.104491	NM_019979	ENSMUSG00000042682	Selk	1110001C03Rik|AA673253|HSPC030|Hsp30	selenoprotein K	protein-coding	chr14	30665572	30665839	268	*	3.72961	4.91127	2.70825	2.20302	0.000579869	0.0492727
chr14	31333246	31333493	+	0	NA	intron (NM_133761, intron 7 of 9)	intron (NM_133761, intron 7 of 9)	-28948	NM_009388	21881	Mm.290692	NM_009388	ENSMUSG00000021957	Tkt	p68	transketolase	protein-coding	chr14	31333245	31333493	249	*	3.42432	4.9273	1.51542	3.41188	2.35145e-06	0.00157006
chr14	31990008	31990943	+	0	NA	exon (NM_022656, exon 16 of 21)	exon (NM_022656, exon 16 of 21)	-8648	NM_138672	192187	Mm.220821	XM_006518721	ENSMUSG00000042286	Stab1	FEEL-1|FELE-1|MFEEL-1|MS-1|STAB-1|mKIAA0246	stabilin 1	protein-coding	chr14	31990007	31990943	937	*	5.29212	6.23206	4.63153	1.60053	0.00015459	0.0246553
chr14	32075558	32076350	+	0	NA	intron (NM_001033668, intron 73 of 77)	intron (NM_001033668, intron 73 of 77)	11279	NM_027088	104416	Mm.3779	XR_383122	ENSMUSG00000021901	Bap1	2300006C11Rik|AA989761|AW553466|mKIAA0272|uch-x4	Brca1 associated protein 1	protein-coding	chr14	32075557	32076350	794	*	4.89963	5.77617	4.31239	1.46378	0.000300009	0.0345188
chr14	32510553	32510928	+	0	NA	Intergenic	Intergenic	56497	NM_025295	26363	Mm.282679	XM_006519029	ENSMUSG00000021900	Btd	-	biotinidase	protein-coding	chr14	32510552	32510928	377	*	4.26008	5.39506	3.32092	2.07413	4.15079e-05	0.0113326
chr14	32740054	32740262	+	0	NA	Intergenic	L1MA6|LINE|L1	-96557	NM_001024604	105522	Mm.37660	XM_006518369	ENSMUSG00000014496	Ankrd28	AI465466|AI604979|E430019N21Rik|mKIAA0379	ankyrin repeat domain 28	protein-coding	chr14	32740053	32740262	210	*	4.37963	6.00558	1.78381	4.22176	9.16551e-07	0.000748902
chr14	32955136	32955434	+	0	NA	promoter-TSS (NM_020597)	promoter-TSS (NM_020597)	76	NM_020597	17695	Mm.2540	XM_006518676	ENSMUSG00000021907	Msmb	PIP|PSP94|beta-MSP	beta-microseminoprotein	protein-coding	chr14	32955135	32955434	300	*	3.70281	4.69844	2.97165	1.72679	0.000555354	0.0483252
chr14	33667310	33667538	+	0	NA	Intergenic	PB1|SINE|Alu	-2518	NM_178791	320736	Mm.187910	XM_006519132	ENSMUSG00000050666	Vstm4	E130203B14Rik	V-set and transmembrane domain containing 4	protein-coding	chr14	33667309	33667538	230	*	4.88116	6.53096	2.09364	4.43732	7.55398e-08	9.57047e-05
chr14	33795765	33796105	+	0	NA	intron (NM_001146022, intron 48 of 58)	intron (NM_001146022, intron 48 of 58)	-8633	NM_001146021	67580	Mm.46115	XM_006519457	ENSMUSG00000041673	Lrrc18	4930442L21Rik|MTLR1	leucine rich repeat containing 18	protein-coding	chr14	33795764	33796105	342	*	3.78446	4.96454	2.76602	2.19852	0.000113461	0.0208374
chr14	45717951	45718150	+	0	NA	Intergenic	L1_Mus4|LINE|L1	110264	NM_008964	19217	Mm.4630	XM_006518720	ENSMUSG00000037759	Ptger2	EP2|Ptgerep2	prostaglandin E receptor 2 (subtype EP2)	protein-coding	chr14	45717950	45718150	201	*	2.92083	4.20486	1.6895	2.51536	4.83178e-06	0.00268784
chr14	47373988	47374439	+	0	NA	Intergenic	RLTRETN_Mm|LTR|ERVK	-6003	NM_028222	72391	Mm.272394	XM_006519592	ENSMUSG00000037628	Cdkn3	2410006H10Rik|KAP	cyclin-dependent kinase inhibitor 3	protein-coding	chr14	47373987	47374439	453	*	4.91597	5.89661	4.20442	1.69219	2.95746e-05	0.00916146
chr14	49209542	49210413	+	0	NA	Intergenic	Intergenic	72570	NM_144841	18424	Mm.487292	XM_006518689	ENSMUSG00000021848	Otx2	E130306E05Rik	orthodenticle homolog 2	protein-coding	chr14	49209541	49210413	873	*	5.57797	6.37346	5.07517	1.2983	0.00034526	0.0377602
chr14	49242448	49242799	+	0	NA	Intergenic	RLTR45|LTR|ERVK	39924	NM_144841	18424	Mm.487292	XM_006518689	ENSMUSG00000021848	Otx2	E130306E05Rik	orthodenticle homolog 2	protein-coding	chr14	49242447	49242799	353	*	4.65129	5.47265	4.12257	1.35009	0.000562269	0.0486248
chr14	49278636	49278876	+	0	NA	exon (NM_001286482, exon 5 of 5)	exon (NM_001286482, exon 5 of 5)	3791	NM_144841	18424	Mm.487292	XM_006518689	ENSMUSG00000021848	Otx2	E130306E05Rik	orthodenticle homolog 2	protein-coding	chr14	49278635	49278876	242	*	3.66286	4.93021	2.46896	2.46126	4.79902e-05	0.0122651
chr14	52172447	52172691	+	0	NA	5' UTR (NM_001013816, exon 1 of 5)	5' UTR (NM_001013816, exon 1 of 5)	104	NM_001013816	434459	Mm.359230	XM_006519216	ENSMUSG00000079244	Gm5622	EG434459	predicted gene 5622	protein-coding	chr14	52172446	52172691	246	*	3.64706	4.7713	2.72582	2.04548	0.000477998	0.0446917
chr14	52824784	52824983	+	0	NA	exon (NM_201637, exon 31 of 37)	exon (NM_201637, exon 31 of 37)	4676	NR_028542	100217445		NR_028542		Snord8	MBII-28	small nucleolar RNA, C/D box 8	snoRNA	chr14	52824783	52824983	201	*	2.92537	4.02685	2.04095	1.9859	0.000419011	0.0424031
chr14	56121324	56121539	+	0	NA	intron (NM_001024645, intron 31 of 39)	PB1|SINE|Alu	-7854	NM_001146183	12891	Mm.5249	XM_006518506	ENSMUSG00000022212	Cpne6	AU067659|BB076446	copine VI	protein-coding	chr14	56121323	56121539	217	*	4.46375	6.09285	1.84423	4.24862	7.05437e-08	9.03906e-05
chr14	56450225	56451252	+	0	NA	intron (NM_023699, intron 7 of 9)	intron (NM_023699, intron 7 of 9)	7106	NM_023699	73181	Mm.27908	NM_001168346	ENSMUSG00000023411	Nfatc4	3110041H08Rik|AW107667|AW546455|Nfat3	nuclear factor of activated T cells, cytoplasmic, calcineurin dependent 4	protein-coding	chr14	56450224	56451252	1029	*	5.28106	6.21022	4.63343	1.57679	3.87751e-05	0.0109035
chr14	56676713	56676912	+	0	NA	Intergenic	Intergenic	4335	NM_010779	17227	Mm.439684	NM_010779	ENSMUSG00000061068	Mcpt4	MMCP-4|MMCP-4A|MMCP-4B|Mcp-4|Mcp4	mast cell protease 4	protein-coding	chr14	56676712	56676912	201	*	3.16808	4.33953	2.16534	2.17419	4.42343e-05	0.0116626
chr14	57130983	57131372	+	0	NA	intron (NM_001033043, intron 32 of 36)	intron (NM_001033043, intron 32 of 36)	59506	NM_001014996	219103	Mm.212525	XM_006518847	ENSMUSG00000064128	Cenpj	4932437H03Rik|CPAP|Gm81|LAP|LIP1	centromere protein J	protein-coding	chr14	57130982	57131372	391	*	4.35867	5.49434	3.41836	2.07598	2.80461e-06	0.00178668
chr14	58540564	58540763	+	0	NA	intron (NM_028643, intron 9 of 11)	LTR40a|LTR|ERVL	-31564	NM_029492	75965	Mm.29044	XM_006519657	ENSMUSG00000021969	Zdhhc20	5033406L14Rik|AI448102|B230110O18Rik|HK11	zinc finger, DHHC domain containing 20	protein-coding	chr14	58540563	58540763	201	*	3.04023	4.39919	1.62134	2.77784	0.000265645	0.0322776
chr14	58558158	58558385	+	0	NA	intron (NM_028643, intron 6 of 11)	intron (NM_028643, intron 6 of 11)	-49172	NM_029492	75965	Mm.29044	XM_006519657	ENSMUSG00000021969	Zdhhc20	5033406L14Rik|AI448102|B230110O18Rik|HK11	zinc finger, DHHC domain containing 20	protein-coding	chr14	58558157	58558385	229	*	3.3088	4.62696	1.99626	2.6307	0.000107511	0.0203401
chr14	60268124	60269351	+	0	NA	intron (NM_015803, intron 35 of 35)	intron (NM_015803, intron 35 of 35)	24619	NM_145463	219134	Mm.275409	NM_145463	ENSMUSG00000044461	Shisa2	9430059P22Rik|MAd2|Tmem46|mShisa|shisa	shisa homolog 2 (Xenopus laevis)	protein-coding	chr14	60268123	60269351	1229	*	5.27673	6.08648	4.75976	1.32672	0.000171539	0.0259629
chr14	60592184	60592580	+	0	NA	intron (NM_015803, intron 23 of 35)	intron (NM_015803, intron 23 of 35)	113289	NM_015803	50769	Mm.319599	XM_006519232	ENSMUSG00000021983	Atp8a2	AI415030|Atpc1b|wl	ATPase, aminophospholipid transporter-like, class I, type 8A, member 2	protein-coding	chr14	60592183	60592580	398	*	4.0378	5.08124	3.24079	1.84045	9.89282e-05	0.0193662
chr14	61773549	61774208	+	0	NA	intron (NM_172809, intron 2 of 9)	intron (NM_172809, intron 2 of 9)	16584	NM_172809	50720	Mm.446687	XM_006519226	ENSMUSG00000048279	Sacs	A230052M14|DNAJC29|E130115J16Rik|mKIAA0730	sacsin	protein-coding	chr14	61773548	61774208	661	*	4.40014	5.5224	3.48215	2.04026	0.000190438	0.0273136
chr14	62753660	62753859	+	0	NA	Intergenic	Intergenic	158057	NM_173419	239133	Mm.127330	NM_173419	ENSMUSG00000048281	Dleu7	BC038059	deleted in lymphocytic leukemia, 7	protein-coding	chr14	62753659	62753859	201	*	3.20673	4.78251	0.938677	3.84383	1.01953e-06	0.000799338
chr14	63827579	63828000	+	0	NA	intron (NM_008092, intron 2 of 6)	intron (NM_008092, intron 2 of 6)	-15427	NM_201610	382913	Mm.239490	XM_006519199	ENSMUSG00000035121	Neil2	Gm1212|NEH2	nei like 2 (E. coli)	protein-coding	chr14	63827578	63828000	423	*	4.22254	5.30754	3.36384	1.94369	0.000110748	0.0205728
chr14	64643960	64644159	+	0	NA	intron (NM_146246, intron 2 of 3)	intron (NM_146246, intron 2 of 3)	32791	NM_146246	271209	Mm.300655	NM_146246	ENSMUSG00000046049	Rp1l1	BC031365|BE983540|Dcdc4|Rp1hl1	retinitis pigmentosa 1 homolog (human)-like 1	protein-coding	chr14	64643959	64644159	201	*	2.99496	4.35028	1.586	2.76428	0.000226739	0.0297743
chr14	64749526	64749841	+	0	NA	intron (NM_026322, intron 10 of 10)	intron (NM_026322, intron 10 of 10)	26523	NM_028525	73382	Mm.481055	XM_006519610	ENSMUSG00000021966	Prss52	1700049K14Rik|Tesp3	protease, serine 52	protein-coding	chr14	64749525	64749841	317	*	3.64474	4.82676	2.6227	2.20406	0.000200025	0.0278449
chr14	64789637	64789940	+	0	NA	intron (NM_026322, intron 10 of 10)	intron (NM_026322, intron 10 of 10)	66628	NM_028525	73382	Mm.481055	XM_006519610	ENSMUSG00000021966	Prss52	1700049K14Rik|Tesp3	protease, serine 52	protein-coding	chr14	64789636	64789940	305	*	3.18126	4.31982	2.23605	2.08377	6.28402e-05	0.0145797
chr14	66788118	66788377	+	0	NA	exon (NM_001162366, exon 20 of 30)	exon (NM_001162366, exon 20 of 30)	28450	NM_144803	110902	Mm.57350	XM_006518434	ENSMUSG00000022041	Chrna2	Acra-2|Acra2|BC011490	cholinergic receptor, nicotinic, alpha polypeptide 2 (neuronal)	protein-coding	chr14	66788117	66788377	261	*	3.56822	4.80481	2.43987	2.36493	0.000237639	0.030402
chr14	68471259	68471553	+	0	NA	intron (NM_177780, intron 5 of 51)	intron (NM_177780, intron 5 of 51)	6396	NR_105857	102465310		NR_105857		Mir6539	mmu-mir-6539	microRNA mir-6539	ncRNA	chr14	68471258	68471553	296	*	3.6378	4.61628	2.92904	1.68723	0.000449054	0.0436503
chr14	71053434	71053646	+	0	NA	promoter-TSS (NM_181345)	promoter-TSS (NM_181345)	-649	NM_181345	328440	Mm.347749	XM_006519143	ENSMUSG00000047911	Npm2	-	nucleophosmin/nucleoplasmin 2	protein-coding	chr14	71053433	71053646	214	*	4.68183	6.38973	1.25925	5.13048	1.87038e-07	0.000198962
chr14	74024793	74025142	+	0	NA	Intergenic	Intergenic	72374	NM_011506	20916	Mm.38951	XM_006518757	ENSMUSG00000022110	Sucla2	4930547K18Rik	succinate-Coenzyme A ligase, ADP-forming, beta subunit	protein-coding	chr14	74024792	74025142	351	*	3.5741	4.57617	2.83438	1.74179	0.000176236	0.026251
chr14	78722916	78723564	+	0	NA	Intergenic	Intergenic	-15390	NM_011613	21943	Mm.249221	NM_011613	ENSMUSG00000022015	Tnfsf11	Ly109l|ODF|OPG|OPGL|RANKL|Trance	tumor necrosis factor (ligand) superfamily, member 11	protein-coding	chr14	78722915	78723564	650	*	4.05261	5.10069	3.24894	1.85175	1.2373e-05	0.00501855
chr14	79582741	79583455	+	0	NA	intron (NM_027906, intron 42 of 44)	intron (NM_027906, intron 42 of 44)	64076	NM_001033215	105590	Mm.486536	NM_001033215	ENSMUSG00000071262	Zfp957	AU017455	zinc finger protein 957	protein-coding	chr14	79582740	79583455	716	*	4.36277	5.55844	3.31522	2.24323	7.0559e-05	0.0157163
chr14	79649459	79650393	+	0	NA	Intergenic	Intergenic	-2752	NM_001033215	105590	Mm.486536	NM_001033215	ENSMUSG00000071262	Zfp957	AU017455	zinc finger protein 957	protein-coding	chr14	79649458	79650393	936	*	4.96974	5.73949	4.49182	1.24767	0.000594566	0.0498988
chr14	98493001	98493200	+	0	NA	intron (NM_007826, intron 1 of 11)	intron (NM_007826, intron 1 of 11)	75884	NM_001038610	13134	Mm.320593	XM_006518509	ENSMUSG00000055639	Dach1	Dac|Dach	dachshund 1 (Drosophila)	protein-coding	chr14	98493000	98493200	201	*	3.16991	4.70683	1.10681	3.60002	2.96978e-06	0.00188127
chr14	101864214	101864420	+	0	NA	intron (NM_001081278, intron 11 of 18)	intron (NM_001081278, intron 11 of 18)	144091	NM_001081278	210789	Mm.320639	XM_006518759	ENSMUSG00000033083	Tbc1d4	5930406J04Rik|A930035N22|AV295684|As160	TBC1 domain family, member 4	protein-coding	chr14	101864213	101864420	208	*	3.04779	4.47257	1.4312	3.04137	3.14797e-05	0.00956763
chr14	102728811	102729039	+	0	NA	Intergenic	Lx6|LINE|L1	599780	NM_201529	380928	Mm.218981	XM_006519176	ENSMUSG00000033060	Lmo7	C78582|FBXO20|Gm914|mKIAA0858	LIM domain only 7	protein-coding	chr14	102728810	102729039	230	*	5.01	6.72319	1.51121	5.21197	1.03361e-08	1.93624e-05
chr14	104736092	104736328	+	0	NA	Intergenic	(CGGAA)n|Simple_repeat|Simple_repeat	131006	NM_011143	18996	Mm.246550	XM_006518705		Pou4f1	Brn-3|Brn-3.0|Brn3|Brn3.0|Brn3a|E130119J07Rik	POU domain, class 4, transcription factor 1	protein-coding	chr14	104736091	104736328	238	*	6.32931	8.05651	2.60507	5.45144	9.0103e-10	4.06394e-06
chr14	110210911	110211110	+	0	NA	Intergenic	IAPEY3-int|LTR|ERVK	-897554	NM_199065	76965	Mm.257268	NM_199065	ENSMUSG00000075478	Slitrk1	3200001I04Rik	SLIT and NTRK-like family, member 1	protein-coding	chr14	110210910	110211110	201	*	3.18667	4.64291	1.46136	3.18155	0.000216696	0.0289849
chr14	118319697	118319910	+	0	NA	intron (NM_001079844, intron 7 of 9)	MLT1C|LTR|MaLR	33266	NR_105747	102465148		NR_105747	ENSMUSG00000098648	Mir6239	mmu-mir-6239	microRNA mir-6239	ncRNA	chr14	118319696	118319910	215	*	3.48993	4.72864	2.35718	2.37147	0.000401563	0.0412006
chr14	118914452	118914651	+	0	NA	intron (NM_001033336, intron 26 of 30)	intron (NM_001033336, intron 26 of 30)	77143	NR_105815	102465208		NR_105815		Mir6391	mmu-mir-6391	microRNA mir-6391	ncRNA	chr14	118914451	118914651	201	*	2.91202	3.99678	2.05368	1.9431	0.000108618	0.0204126
chr14	120660734	120660975	+	0	NA	Intergenic	Intergenic	-14037	NM_207515	105559	Mm.238266	XM_006518371	ENSMUSG00000022139	Mbnl2	1110002M11Rik|AI047808|AI837313|AI849185|AL118326|MBLL|R75232|mKIAA4072	muscleblind-like 2	protein-coding	chr14	120660733	120660975	243	*	3.82122	4.91569	2.94783	1.96786	0.000441218	0.043395
chr14	121084810	121085560	+	0	NA	Intergenic	ORR1E|LTR|MaLR	207502	NM_029519	76108	Mm.261448	NM_029519	ENSMUSG00000051615	Rap2a	5830461H18Rik	RAS related protein 2a	protein-coding	chr14	121084809	121085560	752	*	5.78412	6.59908	5.2619	1.33718	0.000261993	0.0320638
chr14	121154657	121155484	+	0	NA	Intergenic	Intergenic	-155346	NM_023579	70572	Mm.221452	XM_006519537	ENSMUSG00000030662	Ipo5	1110011C18Rik|5730478E03Rik|AA409333|C76941|IMB3|Kpnb3|Ranbp5	importin 5	protein-coding	chr14	121154656	121155484	829	*	5.08418	5.8276	4.63083	1.19677	0.000561276	0.0486086
chr14	122180789	122181358	+	0	NA	intron (NM_134074, intron 1 of 52)	intron (NM_134074, intron 1 of 52)	15883	NM_134074	105445	Mm.441054	XM_006518344	ENSMUSG00000025558	Dock9	AA959601|AW538057|B230309H04Rik|D14Wsu89e|Zizimin1|mKIAA1058	dedicator of cytokinesis 9	protein-coding	chr14	122180788	122181358	571	*	4.34213	5.19286	3.78283	1.41003	0.000247153	0.031138
chr14	123409402	123409603	+	0	NA	Intergenic	(TG)n|Simple_repeat|Simple_repeat	-27019	NM_028651	70551	Mm.271988	XM_006519509	ENSMUSG00000041594	Tmtc4	4930403J22Rik|5730419O14Rik	transmembrane and tetratricopeptide repeat containing 4	protein-coding	chr14	123409401	123409603	203	*	3.33575	4.6692	1.98461	2.68459	0.000115405	0.0210225
chr15	6137668	6137873	+	0	NA	Intergenic	RLTR11A2|LTR|ERVK	-112019	NM_001008702	13132	Mm.240830	XM_006519960	ENSMUSG00000022150	Dab2	5730435J12Rik|AA960054|AI957090|D15Wsu122e|D630005B22Rik|Doc-2|Doc2|p96	disabled 2, mitogen-responsive phosphoprotein	protein-coding	chr15	6137667	6137873	207	*	3.42782	4.50799	2.57651	1.93148	0.000172362	0.0260056
chr15	8988587	8988949	+	0	NA	intron (NM_198024, intron 9 of 11)	intron (NM_198024, intron 9 of 11)	-12241	NM_001286255	68646	Mm.468219	NM_001040395	ENSMUSG00000022253	Nadk2	MNADK|Nadkd1	NAD kinase 2, mitochondrial	protein-coding	chr15	8988586	8988949	364	*	3.84863	4.99945	2.8824	2.11705	4.37898e-05	0.0116454
chr15	10110356	10110611	+	0	NA	intron (NM_011169, intron 1 of 9)	MIRb|SINE|MIR	3490	NM_011169	19116	Mm.442446	XM_006520034	ENSMUSG00000005268	Prlr	AI987712|Pr-1|Pr-3|Prlr-rs1	prolactin receptor	protein-coding	chr15	10110355	10110611	257	*	3.47736	4.8391	2.05081	2.78829	6.11718e-05	0.01437
chr15	11789778	11789992	+	0	NA	intron (NM_001039181, intron 3 of 7)	intron (NM_001039181, intron 3 of 7)	45544	NM_008728	18162	Mm.25259	XM_006520028	ENSMUSG00000022206	Npr3	ANP-C|ANPR-C|EF-2|NPR-C|lgj|stri	natriuretic peptide receptor 3	protein-coding	chr15	11789777	11789992	216	*	3.26975	4.76151	1.40766	3.35384	0.00012927	0.0222878
chr15	12233735	12233960	+	0	NA	Intergenic	Intergenic	-17404	NM_025673	66629	Mm.157655	XM_006520143	ENSMUSG00000022200	Golph3	4733401N08Rik|5730410D03Rik|AW413496	golgi phosphoprotein 3	protein-coding	chr15	12233734	12233960	227	*	3.2408	4.68641	1.55341	3.133	2.06568e-05	0.00716392
chr15	25680895	25681614	+	0	NA	intron (NM_019472, intron 19 of 40)	BC1_Mm|scRNA|scRNA	-91799	NM_001034851	66270	Mm.25311	XM_006520134	ENSMUSG00000022270	Fam134b	1810015C04Rik|AU015349	family with sequence similarity 134, member B	protein-coding	chr15	25680894	25681614	721	*	4.78157	5.61181	4.24374	1.36808	0.000367125	0.0387968
chr15	27299491	27299711	+	0	NA	Intergenic	PB1|SINE|Alu	-96831	NM_020332	11732	Mm.265264	NM_020332	ENSMUSG00000022265	Ank	Ankh|D15Ertd221e|ank|mKIAA1581	progressive ankylosis	protein-coding	chr15	27299490	27299711	222	*	5.69359	7.4409	1.56264	5.87825	3.65748e-08	5.42645e-05
chr15	27718516	27718718	+	0	NA	intron (NM_001081302, intron 34 of 56)	intron (NM_001081302, intron 34 of 56)	-107320	NM_001242423	223433	Mm.266485	XR_383826	ENSMUSG00000056069	Fam105a	9830126M18	family with sequence similarity 105, member A	protein-coding	chr15	27718515	27718718	204	*	3.21785	4.38879	2.21601	2.17278	3.65541e-05	0.0105416
chr15	27819979	27820648	+	0	NA	intron (NM_001081302, intron 8 of 56)	intron (NM_001081302, intron 8 of 56)	135290	NM_001081302	223435	Mm.485422	XM_006520050	ENSMUSG00000022263	Trio	6720464I07Rik|AA408740|Solo	triple functional domain (PTPRF interacting)	protein-coding	chr15	27819978	27820648	671	*	4.65975	5.54811	4.05935	1.48876	0.000548478	0.0483252
chr15	27821706	27821905	+	0	NA	intron (NM_001081302, intron 7 of 56)	intron (NM_001081302, intron 7 of 56)	133798	NM_001081302	223435	Mm.485422	XM_006520050	ENSMUSG00000022263	Trio	6720464I07Rik|AA408740|Solo	triple functional domain (PTPRF interacting)	protein-coding	chr15	27821705	27821905	201	*	2.86392	4.3263	1.11608	3.21022	1.34689e-05	0.00534764
chr15	31653523	31654459	+	0	NA	Intergenic	MLT1E|LTR|MaLR	122120	NM_026546	68073	Mm.119185	XM_006520173	ENSMUSG00000039065	Fam173b	A930016P21Rik|AA987072	family with sequence similarity 173, member B	protein-coding	chr15	31653522	31654459	938	*	5.21791	6.2658	4.41452	1.85128	4.66349e-07	0.000431022
chr15	34501074	34501454	+	0	NA	Intergenic	Intergenic	76198	NM_152894	67724	Mm.248779	XM_006520158	ENSMUSG00000022325	Pop1	4932434G09Rik	processing of precursor 1, ribonuclease P/MRP family, (S. cerevisiae)	protein-coding	chr15	34501073	34501454	382	*	3.79155	4.93167	2.84371	2.08796	0.000471985	0.0444553
chr15	34650760	34651087	+	0	NA	Intergenic	Intergenic	-42462	NM_145469	223473	Mm.258402	XM_006520055	ENSMUSG00000038879	Nipal2	9330161F08Rik|Npal2	NIPA-like domain containing 2	protein-coding	chr15	34650759	34651087	329	*	3.43644	4.60003	2.44776	2.15227	4.8078e-05	0.0122651
chr15	38183144	38183839	+	0	NA	Intergenic	Intergenic	34533	NM_008757	18285	Mm.252830	NM_008757	ENSMUSG00000061923	Odf1	-	outer dense fiber of sperm tails 1	protein-coding	chr15	38183143	38183839	697	*	3.98917	4.89218	3.37215	1.52004	0.000268586	0.032287
chr15	38349132	38350174	+	0	NA	Intergenic	Intergenic	70649	NR_105916	102465574		NR_105916		Mir6951	mmu-mir-6951	microRNA mir-6951	ncRNA	chr15	38349131	38350174	1044	*	4.74588	5.53395	4.25034	1.28362	0.000245117	0.0309854
chr15	38499905	38500104	+	0	NA	intron (NR_045757, intron 2 of 2)	intron (NR_045757, intron 2 of 2)	24685	NR_045757	69679	Mm.416890	NR_045757		2310043O21Rik	-	RIKEN cDNA 2310043O21 gene	ncRNA	chr15	38499904	38500104	201	*	5.53903	7.19694	2.67934	4.51759	1.78453e-08	3.00329e-05
chr15	39551102	39551861	+	0	NA	Intergenic	(TA)n|Simple_repeat|Simple_repeat	-25997	NM_029422	75766	Mm.159563	XM_006521518	ENSMUSG00000022303	Dcstamp	4833414I07Rik|DC-STAMP|FIND|Tm7sf4|mDC-STAMP	dentrocyte expressed seven transmembrane protein	protein-coding	chr15	39551101	39551861	761	*	4.35142	5.23211	3.75958	1.47252	0.000562757	0.0486248
chr15	41532648	41532847	+	0	NA	intron (NM_001130166, intron 3 of 16)	intron (NM_001130166, intron 3 of 16)	-87833	NM_001130165	170719	Mm.254267	XM_006520524	ENSMUSG00000022307	Oxr1	2210416C20Rik|C7|C7B	oxidation resistance 1	protein-coding	chr15	41532647	41532847	201	*	3.34536	4.5853	2.21007	2.37523	0.000415409	0.0421989
chr15	57515651	57515966	+	0	NA	Intergenic	MLT1G|LTR|MaLR	-10414	NM_199449	387609	Mm.36557	NM_199449	ENSMUSG00000071757	Zhx2	Afr-1|Afr1|Raf|mKIAA0854	zinc fingers and homeoboxes 2	protein-coding	chr15	57515650	57515966	317	*	4.43148	5.42104	3.70831	1.71273	0.000348801	0.0379268
chr15	72796645	72796901	+	0	NA	intron (NM_029640, intron 8 of 21)	L1MB1|LINE|L1	89469	NM_029640	76510	Mm.158902	XM_006521527	ENSMUSG00000047921	Trappc9	1810044A24Rik|2900005P22Rik|4632408O18Rik|Ibp|Nibp|TRS130|mKIAA1882	trafficking protein particle complex 9	protein-coding	chr15	72796644	72796901	258	*	3.48435	4.85595	2.03021	2.82575	0.000276919	0.0328317
chr15	72844513	72844934	+	0	NA	intron (NM_029640, intron 6 of 21)	intron (NM_029640, intron 6 of 21)	41519	NM_029640	76510	Mm.158902	XM_006521527	ENSMUSG00000047921	Trappc9	1810044A24Rik|2900005P22Rik|4632408O18Rik|Ibp|Nibp|TRS130|mKIAA1882	trafficking protein particle complex 9	protein-coding	chr15	72844512	72844934	423	*	3.89735	4.99121	3.02491	1.96629	1.23107e-05	0.00501129
chr15	73520850	73521589	+	0	NA	Intergenic	Intergenic	16716	NM_173365	239530	Mm.122997	XM_006520927	ENSMUSG00000045281	Gpr20	A430106B11Rik	G protein-coupled receptor 20	protein-coding	chr15	73520849	73521589	741	*	4.76965	5.67877	4.14559	1.53318	0.00033283	0.0368657
chr15	76148442	76148641	+	0	NA	Intergenic	Lx5|LINE|L1	-9286	NM_175399	109075	Mm.322752	NM_175399	ENSMUSG00000034259	Exosc4	1110039I09Rik|1500001N04Rik|Rrp41	exosome component 4	protein-coding	chr15	76148441	76148641	201	*	2.36104	3.40775	1.55935	1.8484	0.000511707	0.0464192
chr15	77104258	77105167	+	0	NA	intron (NM_053104, intron 1 of 13)	intron (NM_053104, intron 1 of 13)	32771	NM_001110827	93686	Mm.202774	XM_006521564	ENSMUSG00000033565	Rbfox2	Fbm2|Fxh|Hrnbp2|Rbm9	RNA binding protein, fox-1 homolog (C. elegans) 2	protein-coding	chr15	77104257	77105167	911	*	4.38136	5.67007	3.13928	2.53079	3.57488e-06	0.00214413
chr15	78616543	78616795	+	0	NA	intron (NM_130859, intron 12 of 20)	intron (NM_130859, intron 12 of 20)	-12794	NM_008595	17305	Mm.149235	XM_006520551	ENSMUSG00000018169	Mfng	AW546563	MFNG O-fucosylpeptide 3-beta-N-acetylglucosaminyltransferase	protein-coding	chr15	78616542	78616795	254	*	3.5703	4.55758	2.85013	1.70745	0.000463517	0.0441163
chr15	78820914	78821131	+	0	NA	intron (NM_001024716, intron 2 of 13)	ID_B1|SINE|B4	7536	NM_001024716	110253	Mm.123714	XM_006520284	ENSMUSG00000033088	Triobp	AI428493|EST478828|Tara|mKIAA1662	TRIO and F-actin binding protein	protein-coding	chr15	78820913	78821131	219	*	3.46992	4.67094	2.41219	2.25875	0.000293703	0.0339665
chr15	79356883	79357868	+	0	NA	TTS (NM_152806)	TTS (NM_152806)	5972	NM_152806	67040	Mm.29644	XM_006521288	ENSMUSG00000055065	Ddx17	2610007K22Rik|A430025E01Rik|AI047725|C80929|Gm926|p72	DEAD (Asp-Glu-Ala-Asp) box polypeptide 17	protein-coding	chr15	79356882	79357868	987	*	5.32715	6.27429	4.65778	1.61652	6.58255e-05	0.0149343
chr15	79646249	79646459	+	0	NA	intron (NM_001013360, intron 4 of 7)	intron (NM_001013360, intron 4 of 7)	-11215	NM_030689	73340	Mm.38438	NM_030689	ENSMUSG00000022421	Nptxr	1200009K17Rik|1700036C17Rik|5730406O18Rik|AI452369|AI785356|D15Bwg0580e|NPR|Npcd	neuronal pentraxin receptor	protein-coding	chr15	79646248	79646459	212	*	2.65927	3.78264	1.73945	2.04319	0.000177197	0.0263402
chr15	80335599	80335911	+	0	NA	intron (NM_001163189, intron 4 of 5)	MLT1G3|LTR|MaLR	55145	NM_001163189	383075	Mm.297626	XM_006521133	ENSMUSG00000050439	Enthd1	Gm1242|Gm86	ENTH domain containing 1	protein-coding	chr15	80335598	80335911	314	*	3.58572	4.60003	2.82945	1.77058	0.000325641	0.0363551
chr15	81613272	81613474	+	0	NA	intron (NM_001081016, intron 15 of 22)	intron (NM_001081016, intron 15 of 22)	-19730	NM_153484	21685	Mm.270278	XM_006520743	ENSMUSG00000022389	Tef	2310028D20Rik	thyrotroph embryonic factor	protein-coding	chr15	81613271	81613474	204	*	3.34389	4.54431	2.28732	2.25699	0.000195327	0.0275999
chr15	83174403	83174693	+	0	NA	intron (NM_025445, intron 1 of 15)	MLT1F|LTR|MaLR	6129	NM_025445	66251	Mm.258910	XM_006521253	ENSMUSG00000054277	Arfgap3	0610009H19Rik|1810004P07Rik|1810035F16Rik|9130416J18Rik|Arfgap1	ADP-ribosylation factor GTPase activating protein 3	protein-coding	chr15	83174402	83174693	292	*	3.98187	4.90398	3.34262	1.56136	0.000540463	0.0479477
chr15	83791673	83791979	+	0	NA	intron (NM_029946, intron 10 of 31)	intron (NM_029946, intron 10 of 31)	-25301	NM_001161628	77627	Mm.196288	XM_006521531	ENSMUSG00000022441	Efcab6	4931407K02Rik|4932408N08Rik|bM150J22.2|mKIAA1672	EF-hand calcium binding domain 6	protein-coding	chr15	83791672	83791979	308	*	3.89715	5.07335	2.88579	2.18756	0.000550534	0.0483252
chr15	83875779	83876616	+	0	NA	intron (NM_029946, intron 2 of 31)	B3|SINE|B2	19582	NM_029946	77627	Mm.196288	XM_006521531	ENSMUSG00000022441	Efcab6	4931407K02Rik|4932408N08Rik|bM150J22.2|mKIAA1672	EF-hand calcium binding domain 6	protein-coding	chr15	83875778	83876616	839	*	4.51319	5.746	3.39261	2.35338	0.000128149	0.0221953
chr15	83946208	83946457	+	0	NA	intron (NM_029427, intron 6 of 9)	intron (NM_029427, intron 6 of 9)	7273	NM_029427	75772	Mm.159565	XM_006521520	ENSMUSG00000018868	Pnpla5	4833426H19Rik|GS2L	patatin-like phospholipase domain containing 5	protein-coding	chr15	83946207	83946457	251	*	3.65861	4.75836	2.77693	1.98142	0.000257761	0.031904
chr15	84291417	84292030	+	0	NA	Intergenic	Intergenic	-14196	NM_001163145	72301	Mm.275387	XM_006521439	ENSMUSG00000062760	1810041L15Rik	Kiaa1644	RIKEN cDNA 1810041L15 gene	protein-coding	chr15	84291416	84292030	615	*	4.16538	5.27147	3.27363	1.99783	1.59399e-05	0.00613431
chr15	84637855	84638054	+	0	NA	intron (NM_001081166, intron 3 of 12)	intron (NM_001081166, intron 3 of 12)	48605	NM_001081166	271305	Mm.101022	XM_006521033	ENSMUSG00000016624	Phf21b	A730032D07Rik	PHD finger protein 21B	protein-coding	chr15	84637854	84638054	201	*	3.46329	4.50604	2.66728	1.83876	0.00050148	0.0458604
chr15	84839882	84840170	+	0	NA	Intergenic	Intergenic	-7545	NM_023478	22270	Mm.46214	NM_023478	ENSMUSG00000022435	Upk3a	1110017C07Rik|UP3a|UPIII|Upk3	uroplakin 3A	protein-coding	chr15	84839881	84840170	290	*	3.78335	5.02674	2.64087	2.38588	0.000286781	0.0335096
chr15	85121265	85121464	+	0	NA	Intergenic	Intergenic	-45447	NM_016843	54138	Mm.248906	NM_016843	ENSMUSG00000016541	Atxn10	AI325283|C77170|E46|Sca10|TEG-169|Tex169	ataxin 10	protein-coding	chr15	85121264	85121464	201	*	3.13014	4.26117	2.1976	2.06357	4.99159e-05	0.0124644
chr15	86268579	86268802	+	0	NA	intron (NM_145476, intron 11 of 12)	intron (NM_145476, intron 11 of 12)	223801	NM_145476	223754	Mm.28904	XM_006520832	ENSMUSG00000051864	Tbc1d22a	BC023106|D15Ertd781e	TBC1 domain family, member 22a	protein-coding	chr15	86268578	86268802	225	*	3.41175	4.50799	2.53559	1.9724	0.000146764	0.0239808
chr15	86523210	86523506	+	0	NA	Intergenic	Intergenic	478469	NM_145476	223754	Mm.28904	XM_006520832	ENSMUSG00000051864	Tbc1d22a	BC023106|D15Ertd781e	TBC1 domain family, member 22a	protein-coding	chr15	86523209	86523506	298	*	3.08752	4.17339	2.22748	1.94591	0.000453684	0.0438735
chr15	86609490	86610011	+	0	NA	Intergenic	Intergenic	564861	NM_145476	223754	Mm.28904	XM_006520832	ENSMUSG00000051864	Tbc1d22a	BC023106|D15Ertd781e	TBC1 domain family, member 22a	protein-coding	chr15	86609489	86610011	523	*	3.43717	4.66233	2.33206	2.33027	8.141e-07	0.000670046
chr15	87805991	87806222	+	0	NA	Intergenic	MTC|LTR|MaLR	-179733	NR_105817	102465209		NR_105817	ENSMUSG00000098938	Mir6393	mmu-mir-6393	microRNA mir-6393	ncRNA	chr15	87805990	87806222	233	*	3.39174	4.80162	1.82313	2.97849	0.00011871	0.0212806
chr15	87887305	87887793	+	0	NA	Intergenic	Intergenic	-257755	NR_045281	328579	Mm.146839	NR_045281		B230214G05Rik	B230214G05	RIKEN cDNA B230214G05 gene	ncRNA	chr15	87887304	87887793	490	*	4.05077	5.30079	2.89434	2.40645	0.000423696	0.0424116
chr15	88218288	88218495	+	0	NA	Intergenic	ORR1A0|LTR|MaLR	73087	NR_045281	328579	Mm.146839	NR_045281		B230214G05Rik	B230214G05	RIKEN cDNA B230214G05 gene	ncRNA	chr15	88218287	88218495	209	*	3.28929	4.74517	1.56527	3.1799	2.35758e-05	0.0079354
chr15	92697830	92698041	+	0	NA	Intergenic	Intergenic	270395	NM_001164594	239618	Mm.309826	XM_006520961	ENSMUSG00000036218	Pdzrn4	1110017D07Rik|LNX4|SAMCAP3L|mKIAA3027	PDZ domain containing RING finger 4	protein-coding	chr15	92697829	92698041	213	*	3.29923	4.70513	1.74314	2.96199	0.000197598	0.0277124
chr15	93060913	93061455	+	0	NA	Intergenic	PB1D10|SINE|Alu	44331	NM_001033275	223827	Mm.22819	XM_006520847	ENSMUSG00000036197	Gxylt1	Glt8d3|Gm1228|Gm87	glucoside xylosyltransferase 1	protein-coding	chr15	93060912	93061455	544	*	4.50245	5.52626	3.7331	1.79316	3.73748e-05	0.0106691
chr15	93657462	93657672	+	0	NA	Intergenic	(CATTC)n|Simple_repeat|Simple_repeat	99975	NR_045737	77248	Mm.410768	NR_045737		9430014N10Rik	-	RIKEN cDNA 9430014N10 gene	ncRNA	chr15	93657461	93657672	212	*	6.03402	7.79168	1.63521	6.15647	4.53653e-10	2.43586e-06
chr15	95057383	95058318	+	0	NA	intron (NM_016743, intron 20 of 20)	intron (NM_016743, intron 20 of 20)	-78101	NR_015482	100043315	Mm.159041	NR_015482		LOC100043315	-	uncharacterized LOC100043315	ncRNA	chr15	95057382	95058318	937	*	4.6426	5.72864	3.78229	1.94635	0.000568034	0.0487075
chr15	96918684	96919305	+	0	NA	Intergenic	Intergenic	-32607	NM_027052	69354	Mm.250980	XM_006521346	ENSMUSG00000022464	Slc38a4	1110012E16Rik|1700012A18Rik|Ata3|mATA3|mNAT3	solute carrier family 38, member 4	protein-coding	chr15	96918683	96919305	623	*	4.80409	6.29123	2.96073	3.33049	1.5206e-07	0.000176763
chr15	96985714	96986150	+	0	NA	Intergenic	AT_rich|Low_complexity|Low_complexity	-91606	NM_172293	239647	Mm.130036	XM_006520963	ENSMUSG00000044250	Pced1b	Fam113b	PC-esterase domain containing 1B	protein-coding	chr15	96985713	96986150	438	*	3.43784	4.80162	2.00563	2.79599	0.000128338	0.0221953
chr15	97417786	97417985	+	0	NA	Intergenic	7SLRNA|srpRNA|srpRNA	118368	NM_028003	71919	Mm.12255	NM_028003	ENSMUSG00000022466	Rpap3	2310042P20Rik|D15Ertd682e	RNA polymerase II associated protein 3	protein-coding	chr15	97417785	97417985	201	*	3.9795	5.42303	2.29937	3.12366	9.95281e-05	0.0194286
chr15	99275293	99275730	+	0	NA	intron (NM_001001884, intron 1 of 12)	RMER1B|Other|Other	12668	NM_001001884	380969	Mm.22915	XM_006521122	ENSMUSG00000023009	Nckap5l	C230021P08Rik	NCK-associated protein 5-like	protein-coding	chr15	99275292	99275730	439	*	3.41522	4.50799	2.54449	1.9635	5.37725e-05	0.0130674
chr15	101474152	101474528	+	0	NA	non-coding (NR_003960, exon 6 of 7)	non-coding (NR_003960, exon 6 of 7)	3471	NR_003960	432987	Mm.450174	NR_003960	ENSMUSG00000095241	Gm5478	EG432987	predicted pseudogene 5478	pseudo	chr15	101474151	101474528	378	*	3.67171	4.91422	2.53109	2.38313	3.21359e-05	0.00968872
chr15	102621942	102622926	+	0	NA	Intergenic	Intergenic	-45094	NR_104334	102216269		NR_104334		Cistr-act	-	chondrogenic regulator lncRNA	ncRNA	chr15	102621941	102622926	986	*	4.78331	5.9193	3.84245	2.07685	0.000227095	0.0297743
chr16	5092346	5092939	+	0	NA	intron (NM_008909, intron 19 of 21)	(CAA)n|Simple_repeat|Simple_repeat	39932	NM_008909	19041	Mm.266875	NM_008909	ENSMUSG00000039457	Ppl	AW553870	periplakin	protein-coding	chr16	5092345	5092939	595	*	4.17575	5.05364	3.58702	1.46662	0.000473907	0.0444936
chr16	8617483	8617682	+	0	NA	intron (NM_172961, intron 15 of 15)	RSINE1|SINE|B4	20212	NM_025708	66690	Mm.394528	NM_025708	ENSMUSG00000043140	Tmem186	2810440M13Rik|4432406C05Rik|AI648175|AW210586	transmembrane protein 186	protein-coding	chr16	8617482	8617682	201	*	3.15152	4.55931	1.58949	2.96983	0.000196655	0.0276724
chr16	11072071	11073448	+	0	NA	3' UTR (NM_009223, exon 2 of 2)	3' UTR (NM_009223, exon 2 of 2)	6368	NM_009223	20621	Mm.325800	XM_006521880	ENSMUSG00000037972	Snn	2810407J07Rik|AI848521|AW547286	stannin	protein-coding	chr16	11072070	11073448	1379	*	6.10872	6.99255	5.51339	1.47915	0.000138523	0.0229649
chr16	11521361	11521560	+	0	NA	intron (NM_028964, intron 14 of 20)	intron (NM_028964, intron 14 of 20)	198463	NM_028964	74478	Mm.325831	XM_006522666	ENSMUSG00000071669	Snx29	4933437K13Rik|ENSMUSG00000079738|Gm11170|Gm1737|Gm930|Rundc2a	sorting nexin 29	protein-coding	chr16	11521360	11521560	201	*	3.16243	4.42613	1.97656	2.44958	0.000496981	0.045634
chr16	13827674	13828142	+	0	NA	intron (NM_010946, intron 4 of 9)	ID_B1|SINE|B4	8538	NM_010946	18203	Mm.380410	XM_006521849	ENSMUSG00000022681	Ntan1	-	N-terminal Asn amidase	protein-coding	chr16	13827673	13828142	470	*	3.60569	4.51189	2.985	1.52689	0.000582017	0.0493693
chr16	15642805	15643012	+	0	NA	intron (NM_011159, intron 1 of 85)	B1_Mus1|SINE|Alu	4949	NM_011159	19090	Mm.71	XM_006521857	ENSMUSG00000022672	Prkdc	AI326420|AU019811|DNA-PKcs|DNAPDcs|DNAPK|DNPK1|DOXNPH|HYRC1|XRCC7|dxnph|p460|scid|slip	protein kinase, DNA activated, catalytic polypeptide	protein-coding	chr16	15642804	15643012	209	*	4.28946	6.02128	0.481762	5.53952	8.81562e-09	1.71385e-05
chr16	16422523	16422741	+	0	NA	3' UTR (NM_139232, exon 17 of 17)	3' UTR (NM_139232, exon 17 of 17)	-63508	NM_001025947	74006	Mm.218820	XM_006522628	ENSMUSG00000022789	Dnm1l	6330417M19Rik|AI450666|Dlp1|Dnmlp1|Drp1|python	dynamin 1-like	protein-coding	chr16	16422522	16422741	220	*	2.76397	3.82375	1.94323	1.88052	0.00019203	0.0273973
chr16	19830482	19831219	+	0	NA	Intergenic	Lx3C|LINE|L1	53517	NR_027896	68162	Mm.35159	NR_015488		A930003A15Rik	AI853191	RIKEN cDNA A930003A15 gene	ncRNA	chr16	19830481	19831219	739	*	3.91796	4.92887	3.1663	1.76257	0.000122649	0.0216426
chr16	19906673	19907638	+	0	NA	Intergenic	Intergenic	-22788	NR_015488	68162	Mm.35159	NR_015488		A930003A15Rik	AI853191	RIKEN cDNA A930003A15 gene	ncRNA	chr16	19906672	19907638	967	*	6.58709	7.57588	5.86494	1.71094	2.06576e-05	0.00716392
chr16	21386480	21386871	+	0	NA	Intergenic	Intergenic	-36516	NM_001285893	209018	Mm.235683	XM_006521953	ENSMUSG00000033653	Vps8	AI315068|AU040738|mKIAA0804	vacuolar protein sorting 8 homolog (S. cerevisiae)	protein-coding	chr16	21386479	21386871	393	*	3.87752	5.27597	2.3444	2.93156	3.69109e-06	0.00220212
chr16	30956003	30956202	+	0	NA	3' UTR (NM_198626, exon 4 of 4)	3' UTR (NM_198626, exon 4 of 4)	125416	NM_198626	268880	Mm.286693	XM_006522199	ENSMUSG00000047434	Xxylt1	AI480653	xyloside xylosyltransferase 1	protein-coding	chr16	30956002	30956202	201	*	3.04078	4.35246	1.74417	2.60829	0.000257158	0.0318644
chr16	31243712	31244259	+	0	NA	intron (NR_035427, intron 1 of 2)	intron (NR_035427, intron 1 of 2)	31378	NM_025800	66849	Mm.490810	NM_025800	ENSMUSG00000047714	Ppp1r2	0610025N14Rik|2310007G06Rik|4930440J04Rik|5430408E15Rik|D16Ertd248e|IPP-2	protein phosphatase 1, regulatory (inhibitor) subunit 2	protein-coding	chr16	31243711	31244259	549	*	4.5726	5.66139	3.70806	1.95332	0.000303159	0.0347395
chr16	31887483	31888600	+	0	NA	intron (NM_013900, intron 7 of 15)	intron (NM_013900, intron 7 of 15)	9145	NM_013900	30060	Mm.30988	XM_006522232	ENSMUSG00000022780	Mfi2	CD228|MTf	antigen p97 (melanoma associated) identified by monoclonal antibodies 133.2 and 96.5	protein-coding	chr16	31887482	31888600	1119	*	5.20513	6.01596	4.68707	1.3289	0.000136837	0.022791
chr16	32400512	32401017	+	0	NA	5' UTR (NM_001160402, exon 1 of 5)	5' UTR (NM_001160402, exon 1 of 5)	172	NM_001160402	277203	Mm.484240	XM_006522217	ENSMUSG00000079625	Tm4sf19	EG277203	transmembrane 4 L six family member 19	protein-coding	chr16	32400511	32401017	507	*	5.21495	6.14186	4.57002	1.57184	0.000222387	0.0294664
chr16	33115876	33116075	+	0	NA	intron (NM_172823, intron 15 of 16)	ID_B1|SINE|B4	10528	NR_035469	100316698		NR_035469		Mir1947	mmu-mir-1947	microRNA 1947	ncRNA	chr16	33115875	33116075	201	*	6.11172	7.86429	1.85111	6.01318	1.68252e-09	5.58112e-06
chr16	33471370	33471607	+	0	NA	intron (NM_011749, intron 7 of 8)	intron (NM_011749, intron 7 of 8)	-46927	NM_134251	171286	Mm.35253	XM_006521820	ENSMUSG00000035506	Slc12a8	CCC9|E330020C02Rik	solute carrier family 12 (potassium/chloride transporters), member 8	protein-coding	chr16	33471369	33471607	239	*	3.60564	4.87564	2.40591	2.46973	0.000196486	0.0276724
chr16	33854913	33855816	+	0	NA	intron (NM_001145884, intron 2 of 14)	intron (NM_001145884, intron 2 of 14)	25613	NM_001145884	16419	Mm.6424	NM_001145884	ENSMUSG00000022817	Itgb5	AA475909|AI874634|ESTM23|[b]-5|[b]5|[b]5A|[b]5B|beta-5|beta5	integrin beta 5	protein-coding	chr16	33854912	33855816	905	*	5.09038	6.00223	4.46315	1.53908	0.000165896	0.0254548
chr16	34647246	34647471	+	0	NA	Intergenic	Intergenic	-3939	NM_030744	76378	Mm.23515	XM_006522698	ENSMUSG00000022832	Ropn1	1700008N21Rik|ODF6|RHPNAP1|Rppn|ropporin	ropporin, rhophilin associated protein 1	protein-coding	chr16	34647245	34647471	227	*	3.09775	4.46068	1.66791	2.79277	4.47584e-07	0.000417096
chr16	35230914	35231239	+	0	NA	intron (NM_001012765, intron 1 of 20)	intron (NM_001012765, intron 1 of 20)	75354	NM_001012765	224129	Mm.41137	NM_001012765		Adcy5	AW121902|Ac5	adenylate cyclase 5	protein-coding	chr16	35230913	35231239	327	*	4.11569	5.30754	3.07538	2.23216	6.04321e-05	0.0142855
chr16	35456162	35457096	+	0	NA	exon (NM_028295, exon 4 of 17)	exon (NM_028295, exon 4 of 17)	34330	NM_028295	72599	Mm.71015	XR_384603	ENSMUSG00000022844	Pdia5	2700053F16Rik|AU015525|Pdir	protein disulfide isomerase associated 5	protein-coding	chr16	35456161	35457096	936	*	5.68857	7.04354	4.28055	2.763	7.01679e-06	0.00354798
chr16	43773618	43773832	+	0	NA	intron (NM_007877, intron 1 of 6)	intron (NM_007877, intron 1 of 6)	11370	NM_007877	13490	Mm.439735	XM_006521777	ENSMUSG00000022705	Drd3	D3R	dopamine receptor D3	protein-coding	chr16	43773617	43773832	216	*	3.33782	4.5853	2.18675	2.39856	0.000423715	0.0424116
chr16	46044083	46044690	+	0	NA	intron (NM_032465, intron 11 of 14)	intron (NM_032465, intron 11 of 14)	-33860	NM_001134480	433022	Mm.380993	NM_001134480	ENSMUSG00000087141	Plcxd2	AW494639|EG433022	phosphatidylinositol-specific phospholipase C, X domain containing 2	protein-coding	chr16	46044082	46044690	609	*	3.8822	5.19155	2.59124	2.60031	3.09964e-05	0.00944618
chr16	50414633	50414850	+	0	NA	intron (NM_027444, intron 2 of 16)	(GAATG)n|Simple_repeat|Simple_repeat	17761	NM_027444	70508	Mm.28940	XM_006522543	ENSMUSG00000022641	Bbx	5530401J07Rik|5730403O13Rik	bobby sox homolog (Drosophila)	protein-coding	chr16	50414632	50414850	219	*	4.60393	6.32076	1.0501	5.27066	2.1396e-08	3.39798e-05
chr16	52190306	52190842	+	0	NA	intron (NM_001033238, intron 16 of 17)	PB1D10|SINE|Alu	158912	NM_001033238	208650	Mm.328206	XM_006521947	ENSMUSG00000022637	Cblb	AI429560|AI851073|Cbl-b	Casitas B-lineage lymphoma b	protein-coding	chr16	52190305	52190842	538	*	3.62215	4.57989	2.93967	1.64021	0.00047344	0.0444867
chr16	53087109	53087308	+	0	NA	Intergenic	B4A|SINE|B4	-271351	NR_040495	73820	Mm.60493	NR_040495		4930404A05Rik	-	RIKEN cDNA 4930404A05 gene	ncRNA	chr16	53087108	53087308	201	*	2.82666	4.37387	0.712566	3.66131	9.86479e-06	0.0043621
chr16	53458984	53459205	+	0	NA	Intergenic	Lx2B|LINE|L1	-643237	NR_040495	73820	Mm.60493	NR_040495		4930404A05Rik	-	RIKEN cDNA 4930404A05 gene	ncRNA	chr16	53458983	53459205	223	*	2.48456	3.78908	1.20527	2.58381	1.08288e-05	0.0046369
chr16	55988604	55988806	+	0	NA	intron (NM_173026, intron 3 of 10)	B2_Mm2|SINE|B2	-13975	NR_027965	66391	Mm.472722	NM_133677		2310061J03Rik	-	RIKEN cDNA 2310061J03 gene	ncRNA	chr16	55988603	55988806	204	*	2.77086	3.86067	1.90473	1.95594	0.000488597	0.0452265
chr16	57190960	57191159	+	0	NA	intron (NM_026254, intron 10 of 17)	intron (NM_026254, intron 10 of 17)	-23614	NM_023175	52633	Mm.383203	NM_023175	ENSMUSG00000022751	Nit2	1190017B19Rik|D16Ertd502e	nitrilase family, member 2	protein-coding	chr16	57190959	57191159	201	*	2.68205	3.86067	1.66627	2.1944	6.35338e-05	0.0146494
chr16	57241963	57242165	+	0	NA	Intergenic	(CATTC)n|Simple_repeat|Simple_repeat	-10485	NM_026254	67581	Mm.257819	XM_006522484	ENSMUSG00000022749	Tbc1d23	4930451A13Rik|AU015720|AU043671|AU043778|D030022P07Rik|W51689	TBC1 domain family, member 23	protein-coding	chr16	57241962	57242165	204	*	4.12285	5.59077	2.35433	3.23644	5.0836e-05	0.0125156
chr16	72804529	72804765	+	0	NA	intron (NM_019413, intron 2 of 28)	L1_Mur2|LINE|L1	141253	NM_019413	19876	Mm.310772	XM_006522956	ENSMUSG00000022883	Robo1	AW494633|AW742721|DUTT1|Gm310	roundabout homolog 1 (Drosophila)	protein-coding	chr16	72804528	72804765	238	*	4.16252	5.74434	1.8593	3.88504	1.58611e-07	0.000178767
chr16	84619298	84619537	+	0	NA	Intergenic	Intergenic	-60617	NR_040537	78023	Mm.243853	NR_040537		4930529L06Rik	-	RIKEN cDNA 4930529L06 gene	ncRNA	chr16	84619297	84619537	241	*	3.74963	5.02538	2.53707	2.48831	0.000182855	0.0268468
chr16	84648747	84649465	+	0	NA	Intergenic	Lx9|LINE|L1	-30928	NR_040537	78023	Mm.243853	NR_040537		4930529L06Rik	-	RIKEN cDNA 4930529L06 gene	ncRNA	chr16	84648746	84649465	720	*	3.93913	5.06817	3.00992	2.05825	6.87647e-06	0.00351193
chr16	88698684	88698907	+	0	NA	Intergenic	Intergenic	9412	NM_027155	69661	Mm.58243	NM_027155	ENSMUSG00000050704	2310061N02Rik	-	RIKEN cDNA 2310061N02 gene	protein-coding	chr16	88698683	88698907	225	*	2.82322	4.27022	1.13095	3.13928	0.000141925	0.0234307
chr16	89935058	89935354	+	0	NA	intron (NM_001145886, intron 2 of 27)	intron (NM_001145886, intron 2 of 27)	25866	NM_009384	21844	Mm.310902	XM_006522978	ENSMUSG00000002489	Tiam1	AI847750|D16Ium10|D16Ium10e	T cell lymphoma invasion and metastasis 1	protein-coding	chr16	89935057	89935354	298	*	3.45892	4.84221	1.97111	2.87109	5.68988e-06	0.00295659
chr16	90065275	90066067	+	0	NA	Intergenic	Intergenic	-76811	NR_033476	100038709	Mm.484070	NR_033476		Gm10789	ENSMUSG00000074924	predicted gene 10789	ncRNA	chr16	90065274	90066067	794	*	4.90726	6.27022	3.47732	2.79291	2.83468e-05	0.00890343
chr16	94095270	94095558	+	0	NA	intron (NM_011377, intron 2 of 10)	intron (NM_011377, intron 2 of 10)	9909	NM_011377	20465	Mm.4775	XM_006522966	ENSMUSG00000062713	Sim2	bHLHe15	single-minded homolog 2 (Drosophila)	protein-coding	chr16	94095269	94095558	290	*	3.99379	5.14866	3.0205	2.12816	0.000363042	0.0387283
chr16	96376760	96376960	+	0	NA	intron (NM_207301, intron 4 of 4)	PB1D7|SINE|Alu	9834	NM_207301	71446	Mm.255063	XM_006523090	ENSMUSG00000023147	Wrb	5530402J05Rik|C030018G21Rik|Chd5	tryptophan rich basic protein	protein-coding	chr16	96376759	96376960	202	*	3.44505	4.80322	2.02833	2.77489	0.000138696	0.0229649
chr16	96896523	96896858	+	0	NA	intron (NM_031174, intron 19 of 32)	intron (NM_031174, intron 19 of 32)	207477	NM_008791	18546	Mm.5023	NM_008791	ENSMUSG00000090223	Pcp4	P16Rimb19|Pcp-4|Pep19	Purkinje cell protein 4	protein-coding	chr16	96896522	96896858	337	*	3.77324	5.11722	2.39468	2.72254	0.00022342	0.0295685
chr16	97887652	97887871	+	0	NA	Intergenic	MLT1C|LTR|MaLR	-54959	NM_015775	50528	Mm.276145	XM_006523064	ENSMUSG00000000385	Tmprss2	D16Ertd61e	transmembrane protease, serine 2	protein-coding	chr16	97887651	97887871	221	*	3.20879	4.26117	2.39889	1.86228	0.000595288	0.049906
chr17	3937085	3937530	+	0	NA	Intergenic	Intergenic	145688	NR_045764	75815	Mm.183387	NR_045764		4930470H14Rik	-	RIKEN cDNA 4930470H14 gene	ncRNA	chr17	3937084	3937530	447	*	3.99213	5.28616	2.73767	2.54848	6.23115e-05	0.0144868
chr17	4626109	4626679	+	0	NA	Intergenic	(CATTC)n|Satellite|Satellite	-368680	NM_001085355	239985	Mm.133401	XM_006523221	ENSMUSG00000069729	Arid1b	8030481M12|9330189K18Rik|AI836955|Ardi1b|B230217J03Rik|mKIAA1235	AT rich interactive domain 1B (SWI-like)	protein-coding	chr17	4626108	4626679	572	*	7.51714	9.26326	3.41365	5.84961	3.69328e-11	3.75693e-07
chr17	9173154	9173364	+	0	NA	intron (NM_011866, intron 21 of 21)	intron (NM_011866, intron 21 of 21)	-7939	NM_025851	66931	Mm.67591	XM_006523342	ENSMUSG00000023873	1700010I14Rik	-	RIKEN cDNA 1700010I14 gene	protein-coding	chr17	9173153	9173364	212	*	3.15625	4.26117	2.26635	1.99482	8.95286e-05	0.0183881
chr17	10521341	10521567	+	0	NA	intron (NR_045461, intron 2 of 2)	ID4|SINE|ID	3987	NR_045461	76634	Mm.491052	NR_045461		1700110C19Rik	-	RIKEN cDNA 1700110C19 gene	ncRNA	chr17	10521340	10521567	228	*	3.84477	5.02947	2.8178	2.21167	5.46683e-05	0.0132281
chr17	11345162	11346103	+	0	NA	intron (NM_016694, intron 2 of 11)	MTEa|LTR|MaLR	312382	NM_016694	50873	Mm.311110	XM_006523334		Park2	PRKN	Parkinson disease (autosomal recessive, juvenile) 2, parkin	protein-coding	chr17	11345161	11346103	943	*	4.25004	5.32085	3.41291	1.90794	5.01753e-05	0.0124841
chr17	21163078	21163277	+	0	NA	exon (NM_145483, exon 5 of 5)	exon (NM_145483, exon 5 of 5)	17272	NM_145483	224585	Mm.485670	NM_145483	ENSMUSG00000067942	Zfp160	6720480D16Rik|F11|HKr18|HZF5|KR18|mKIAA1611|mszf47	zinc finger protein 160	protein-coding	chr17	21163077	21163277	201	*	2.9177	4.53859	0.359102	4.17949	3.87545e-07	0.000372311
chr17	23871530	23872088	+	0	NA	intron (NM_023058, intron 3 of 7)	intron (NM_023058, intron 3 of 7)	5488	NM_023824	76498	Mm.491253	XM_006525098	ENSMUSG00000023909	Paqr4	1500004C10Rik	progestin and adipoQ receptor family member IV	protein-coding	chr17	23871529	23872088	560	*	4.66601	5.83761	3.66298	2.17463	1.45022e-06	0.00109687
chr17	25526359	25526692	+	0	NA	intron (NM_021415, intron 10 of 34)	intron (NM_021415, intron 10 of 34)	19027	NM_012034	26945	Mm.180108	XM_006524358	ENSMUSG00000033200	Tpsg1	Prss31|Tmt	tryptase gamma 1	protein-coding	chr17	25526358	25526692	335	*	3.71242	4.81431	2.82734	1.98697	2.07119e-05	0.00716392
chr17	27890913	27891116	+	0	NA	intron (NM_001271511, intron 3 of 3)	intron (NM_001271511, intron 3 of 3)	-25118	NM_013891	30051	Mm.26768	XM_006524379	ENSMUSG00000024215	Spdef	PDEF|Pse	SAM pointed domain containing ets transcription factor	protein-coding	chr17	27890912	27891116	205	*	3.6711	4.94748	2.45714	2.49034	2.34904e-05	0.00793032
chr17	29989229	29989428	+	0	NA	intron (NM_001081160, intron 3 of 15)	intron (NM_001081160, intron 3 of 15)	35499	NM_001081160	74762	Mm.40901	XM_006525040	ENSMUSG00000043557	Mdga1	1200011I03Rik|GPIM|Mamdc3	MAM domain containing glycosylphosphatidylinositol anchor 1	protein-coding	chr17	29989228	29989428	201	*	3.4489	4.76967	2.12988	2.63979	0.000103801	0.0198045
chr17	31219880	31220151	+	0	NA	intron (NM_009593, intron 2 of 14)	intron (NM_009593, intron 2 of 14)	25376	NM_009593	11307	Mm.470747	NM_009593		Abcg1	AW413978|Abc8|White	ATP-binding cassette, sub-family G (WHITE), member 1	protein-coding	chr17	31219879	31220151	273	*	3.48074	4.50994	2.70389	1.80605	0.000267326	0.032287
chr17	32016558	32017563	+	0	NA	Intergenic	Intergenic	-24323	NM_010831	17691	Mm.290941	NM_010831	ENSMUSG00000024042	Sik1	Msk|Sik|Snf1lk	salt inducible kinase 1	protein-coding	chr17	32016557	32017563	1007	*	5.22053	6.23206	4.46805	1.76401	9.326e-05	0.0188118
chr17	32334287	32335133	+	0	NA	exon (NM_001286630, exon 20 of 20)	exon (NM_001286630, exon 20 of 20)	-8302	NM_001033163	71932	Mm.176240	XM_006524956	ENSMUSG00000037577	Ephx3	2310063B19Rik|Abhd9	epoxide hydrolase 3	protein-coding	chr17	32334286	32335133	848	*	4.75615	5.72535	4.05924	1.66611	0.000137162	0.0228114
chr17	34452634	34452999	+	0	NA	intron (NM_010382, intron 5 of 5)	intron (NM_010382, intron 5 of 5)	-9804	NM_001033978	381091	Mm.139204	XM_006524489		H2-Eb2	A130038H09Rik|H-2Eb2|Ia-5|Ia5|Iebeta2	histocompatibility 2, class II antigen E beta2	protein-coding	chr17	34452633	34452999	367	*	3.71689	4.88919	2.7126	2.17659	0.000280422	0.0331072
chr17	35293080	35293279	+	0	NA	exon (NM_001199044, exon 16 of 31)	exon (NM_001199044, exon 16 of 31)	8643	NM_001199044	53761	Mm.272462	XM_006524620	ENSMUSG00000024393	Prrc2a	3110039B05Rik|Bat-2|Bat2|D17H6S51E|G2|Wbp12|mKIAA4178	proline-rich coiled-coil 2A	protein-coding	chr17	35293079	35293279	201	*	4.13672	5.77367	1.45601	4.31767	8.80843e-09	1.71385e-05
chr17	35627762	35627961	+	0	NA	Intergenic	Intergenic	-15116	NM_013633	18999	Mm.17031	NM_001252452	ENSMUSG00000024406	Pou5f1	NF-A3|Oct-3|Oct-3/4|Oct-4|Oct3|Oct3/4|Oct4|Otf-3|Otf-4|Otf3|Otf3-rs7|Otf3g|Otf4	POU domain, class 5, transcription factor 1	protein-coding	chr17	35627761	35627961	201	*	3.30615	4.60719	2.03516	2.57203	0.000155042	0.0246923
chr17	43258204	43258932	+	0	NA	Intergenic	Intergenic	36672	NR_045155	545207	Mm.329050	NR_045153		E130008D07Rik	-	RIKEN cDNA E130008D07 gene	ncRNA	chr17	43258203	43258932	730	*	4.2913	5.18555	3.68425	1.5013	0.000594761	0.0498988
chr17	43554078	43554766	+	0	NA	intron (NM_001081178, intron 3 of 20)	B3|SINE|B2	28007	NM_001081178	224792	Mm.23478	XM_006524124	ENSMUSG00000056492	Gpr116	8430401C09Rik|9330185D23|AI528491|mKIAA0758	G protein-coupled receptor 116	protein-coding	chr17	43554077	43554766	690	*	4.30129	5.36967	3.46779	1.90187	0.000132543	0.0226069
chr17	43611794	43612003	+	0	NA	3' UTR (NM_008585, exon 14 of 14)	3' UTR (NM_008585, exon 14 of 14)	27824	NM_008585	17287	Mm.5346	XM_006523751	ENSMUSG00000023914	Mep1a	AI098089|AW107200|Mep-1|Mep-1a|Mep1	meprin 1 alpha	protein-coding	chr17	43611793	43612003	211	*	3.74952	4.9814	2.63083	2.35056	2.84561e-05	0.00891293
chr17	45509673	45509992	+	0	NA	Intergenic	Intergenic	60824	NM_152810	71702	Mm.28270	NM_152810	ENSMUSG00000023932	Cdc5l	1200002I02Rik|AA408004|PCDC5RP	cell division cycle 5-like (S. pombe)	protein-coding	chr17	45509672	45509992	321	*	3.73829	4.75836	2.97412	1.78424	0.000157725	0.0249787
chr17	47208801	47209081	+	0	NA	Intergenic	RLTR16|LTR|ERVK	-61460	NM_001177374	224826	Mm.28234	XM_006524145	ENSMUSG00000023977	Ubr2	9930021A08Rik|AI462103|AW540746|E130209G04Rik|mKIAA0349	ubiquitin protein ligase E3 component n-recognin 2	protein-coding	chr17	47208800	47209081	282	*	3.07381	4.23329	2.09244	2.14085	4.2086e-05	0.011435
chr17	48343658	48343920	+	0	NA	Intergenic	MMERGLN-int|LTR|ERV1	-28114	NM_021406	58217	Mm.248352	XM_006524726	ENSMUSG00000042265	Trem1	-	triggering receptor expressed on myeloid cells 1	protein-coding	chr17	48343657	48343920	264	*	3.6105	4.89655	2.37454	2.522	9.75859e-05	0.0192301
chr17	49174735	49175178	+	0	NA	intron (NM_027452, intron 1 of 2)	intron (NM_027452, intron 1 of 2)	77902	NR_038141	69311	Mm.46140	NR_038141		1700008K24Rik	-	RIKEN cDNA 1700008K24 gene	ncRNA	chr17	49174734	49175178	445	*	4.04414	5.17821	3.10652	2.07169	0.000285859	0.0334366
chr17	50029224	50029449	+	0	NA	exon (NM_177052, exon 17 of 23)	exon (NM_177052, exon 17 of 23)	274839	NM_177052	319991	Mm.441340	XM_006524391	ENSMUSG00000023999	Kif6	D130004B10Rik|D130084M03Rik	kinesin family member 6	protein-coding	chr17	50029223	50029449	227	*	3.15365	4.20726	2.34196	1.8653	0.000127683	0.0221953
chr17	56339324	56339603	+	0	NA	intron (NM_172624, intron 10 of 20)	(CATTC)n|Simple_repeat|Simple_repeat	-16120	NM_080837	28106	Mm.294870	NM_080837		D17Wsu104e	Il25|Ly6elg	DNA segment, Chr 17, Wayne State University 104, expressed	protein-coding	chr17	56339323	56339603	281	*	5.62934	7.34049	2.16029	5.1802	1.68769e-10	1.26867e-06
chr17	56656337	56656683	+	0	NA	Intergenic	Intergenic	-4604	NM_011483	20834	Mm.76862	NM_011483	ENSMUSG00000044526	Znrf4	1700094M01Rik|Ssrzf1|spzn	zinc and ring finger 4	protein-coding	chr17	56656336	56656683	348	*	3.58131	4.69844	2.67174	2.0267	3.6685e-05	0.0105524
chr17	56890891	56891183	+	0	NA	exon (NM_008738, exon 3 of 3)	exon (NM_008738, exon 3 of 3)	5916	NM_008738	18188	Mm.8074	XM_006523801	ENSMUSG00000039481	Nrtn	NTN	neurturin	protein-coding	chr17	56890890	56891183	294	*	3.90266	4.8833	3.19112	1.69218	9.56308e-05	0.0190569
chr17	66007006	66007476	+	0	NA	intron (NM_133685, intron 6 of 6)	intron (NM_133685, intron 6 of 6)	-15697	NM_001146002	213272	Mm.255732	XM_006523986	ENSMUSG00000050612	Txndc2	AU021712|Sptrx-1|Sptrx1|Trx4	thioredoxin domain containing 2 (spermatozoa)	protein-coding	chr17	66007005	66007476	472	*	4.08058	5.02139	3.41894	1.60245	0.000363965	0.0387902
chr17	68238923	68239492	+	0	NA	intron (NM_172964, intron 3 of 17)	intron (NM_172964, intron 3 of 17)	114241	NM_172964	268970	Mm.9935	XM_006524340	ENSMUSG00000024043	Arhgap28	AU044757|AW550892|E130310N06	Rho GTPase activating protein 28	protein-coding	chr17	68238922	68239492	571	*	4.7106	5.66839	4.02806	1.64033	4.53634e-05	0.0117588
chr17	68436557	68436906	+	0	NA	Intergenic	Intergenic	-83283	NM_172964	268970	Mm.9935	XM_006524340	ENSMUSG00000024043	Arhgap28	AU044757|AW550892|E130310N06	Rho GTPase activating protein 28	protein-coding	chr17	68436556	68436906	351	*	4.05413	5.02276	3.35795	1.6648	0.000224482	0.0296395
chr17	75149616	75149856	+	0	NA	intron (NM_152817, intron 8 of 19)	intron (NM_152817, intron 8 of 19)	32646	NM_152817	74196	Mm.209503	XM_006525025	ENSMUSG00000024078	Ttc27	2610511O17Rik	tetratricopeptide repeat domain 27	protein-coding	chr17	75149615	75149856	242	*	2.96696	4.39919	1.32558	3.07361	0.000100815	0.0194722
chr17	79870109	79870447	+	0	NA	Intergenic	Intergenic	6947	NR_033463	74622	Mm.311921	NR_033463		4930429F11Rik	-	RIKEN cDNA 4930429F11 gene	ncRNA	chr17	79870108	79870447	340	*	3.95738	5.0602	3.07083	1.98937	0.000340737	0.0373743
chr17	80341862	80342095	+	0	NA	Intergenic	Intergenic	-46515	NM_001286647	56298	Mm.175403	XM_006524653	ENSMUSG00000059811	Atl2	2010110I21Rik|AA407293|AV334690|Aip-2|Arl6ip2	atlastin GTPase 2	protein-coding	chr17	80341861	80342095	235	*	4.01141	4.90547	3.40459	1.50088	0.000520413	0.0469071
chr17	80359516	80360213	+	0	NA	Intergenic	Intergenic	-64401	NM_001286647	56298	Mm.175403	XM_006524653	ENSMUSG00000059811	Atl2	2010110I21Rik|AA407293|AV334690|Aip-2|Arl6ip2	atlastin GTPase 2	protein-coding	chr17	80359515	80360213	699	*	4.64992	5.71277	3.82465	1.88812	0.000219484	0.0292537
chr17	83418776	83419099	+	0	NA	Intergenic	Intergenic	58628	NR_045094	100503434	Mm.187281	NR_045094		Gm19689	-	predicted gene, 19689	ncRNA	chr17	83418775	83419099	325	*	3.73653	4.87866	2.78526	2.0934	0.000350218	0.0380442
chr17	83640414	83641261	+	0	NA	Intergenic	(CAT)n|Simple_repeat|Simple_repeat	26214	NM_134117	106522	Mm.311974	NM_134117	ENSMUSG00000024247	Pkdcc	AI115348|AW548124|Adtk1|ESTM17|MAd1|Sgk493|Vlk|X83346	protein kinase domain containing, cytoplasmic	protein-coding	chr17	83640413	83641261	849	*	4.39906	5.29975	3.78468	1.51507	0.00019491	0.0275754
chr17	84533125	84533543	+	0	NA	Intergenic	URR1B|DNA|MER1_type	53953	NM_001001806	12193	Mm.259321	NM_001001806	ENSMUSG00000045817	Zfp36l2	Brf2|ERF2|Tis11d	zinc finger protein 36, C3H type-like 2	protein-coding	chr17	84533124	84533543	420	*	4.14022	5.08909	3.46871	1.62038	0.000320996	0.0360506
chr17	84970648	84971297	+	0	NA	intron (NM_177606, intron 10 of 29)	intron (NM_177606, intron 10 of 29)	-54867	NM_172256	213575	Mm.246119	NM_172256	ENSMUSG00000024253	Dync2li1	4933404O11Rik|CGI-60|D2lic|LIC3|mD2LIC	dynein cytoplasmic 2 light intermediate chain 1	protein-coding	chr17	84970647	84971297	651	*	4.71381	5.90404	3.67652	2.22752	4.48927e-08	6.24939e-05
chr17	86022607	86023003	+	0	NA	intron (NM_011381, intron 1 of 1)	intron (NM_011381, intron 1 of 1)	2631	NM_011381	20473	Mm.391586	NM_011381		Six3	E130112M24Rik|Six3a|Six3alpha|Six3b|Six3beta	sine oculis-related homeobox 3	protein-coding	chr17	86022606	86023003	398	*	3.57375	4.53683	2.88459	1.65224	0.000174055	0.0260639
chr17	86134613	86135178	+	0	NA	Intergenic	Intergenic	-47301	NM_011380	20472	Mm.5039	XM_006523931	ENSMUSG00000024134	Six2	-	sine oculis-related homeobox 2	protein-coding	chr17	86134612	86135178	567	*	4.12455	5.09939	3.42045	1.67894	0.000130658	0.0224243
chr17	87165728	87166361	+	0	NA	intron (NM_010137, intron 1 of 15)	B3|SINE|B2	12840	NM_010137	13819	Mm.1415	NM_010137	ENSMUSG00000024140	Epas1	HIF-2alpha|HIF2A|HLF|HRF|MOP2|bHLHe73	endothelial PAS domain protein 1	protein-coding	chr17	87165727	87166361	635	*	4.54665	5.58808	3.75253	1.83555	0.000550643	0.0483252
chr17	87179787	87180036	+	0	NA	intron (NM_010137, intron 1 of 15)	intron (NM_010137, intron 1 of 15)	26707	NM_010137	13819	Mm.1415	NM_010137	ENSMUSG00000024140	Epas1	HIF-2alpha|HIF2A|HLF|HRF|MOP2|bHLHe73	endothelial PAS domain protein 1	protein-coding	chr17	87179786	87180036	251	*	3.80927	5.16351	2.40326	2.76026	1.70023e-05	0.00635382
chr17	87730344	87730799	+	0	NA	intron (NM_028639, intron 10 of 19)	intron (NM_028639, intron 10 of 19)	48345	NM_028639	225049	Mm.77396	XM_006524201	ENSMUSG00000036918	Ttc7	1110035E02Rik|1700007L07Rik|Ttc7a|fsn|hea	tetratricopeptide repeat domain 7	protein-coding	chr17	87730343	87730799	457	*	5.43874	6.48746	4.63415	1.85331	0.000197103	0.0276774
chr17	87965420	87965619	+	0	NA	Intergenic	Intergenic	-69800	NM_008532	17075	Mm.4259	NM_008532	ENSMUSG00000045394	Epcam	CD326|EGP|EGP-2|Egp314|Ep-CAM|EpCAM1|GA733-2|Ly74|TROP1|Tacsd1|Tacstd1|gp40	epithelial cell adhesion molecule	protein-coding	chr17	87965419	87965619	201	*	3.50209	4.71192	2.42736	2.28456	8.94376e-05	0.0183881
chr17	87983888	87984629	+	0	NA	Intergenic	RodERV21-int|LTR|ERV1	-51061	NM_008532	17075	Mm.4259	NM_008532	ENSMUSG00000045394	Epcam	CD326|EGP|EGP-2|Egp314|Ep-CAM|EpCAM1|GA733-2|Ly74|TROP1|Tacsd1|Tacstd1|gp40	epithelial cell adhesion molecule	protein-coding	chr17	87983887	87984629	743	*	4.72822	5.76647	3.93861	1.82786	8.33496e-05	0.0176521
chr18	5382477	5382676	+	0	NA	Intergenic	Intergenic	-48139	NM_178722	240186	Mm.118257	XM_006525905	ENSMUSG00000050945	Zfp438	9430031G09|9430091M14Rik|B830013J05Rik	zinc finger protein 438	protein-coding	chr18	5382476	5382676	201	*	3.36601	4.68814	2.04358	2.64456	0.000192192	0.0273973
chr18	9302422	9302695	+	0	NA	Intergenic	RodERV21-int|LTR|ERV1	-19751	NM_153086	225152	Mm.119273	XM_006525808	ENSMUSG00000036855	Gjd4	9430022F06Rik|Cx39	gap junction protein, delta 4	protein-coding	chr18	9302421	9302695	275	*	3.44513	4.68986	2.29987	2.38998	0.000214529	0.0288317
chr18	9387428	9387627	+	0	NA	intron (NM_026484, intron 1 of 9)	intron (NM_026484, intron 1 of 9)	62621	NM_026484	67974	Mm.376607	XM_006526198	ENSMUSG00000024286	Ccny	1700025H17Rik|3110050L10Rik|4631402G10Rik|5730405I09Rik	cyclin Y	protein-coding	chr18	9387427	9387627	201	*	3.01368	4.51368	1.11736	3.39632	0.000116194	0.0210225
chr18	10680831	10681053	+	0	NA	intron (NM_134130, intron 4 of 8)	PB1|SINE|Alu	25752	NM_134130	106861	Mm.273108	XR_385966	ENSMUSG00000002475	Abhd3	AA675331|LABH3	abhydrolase domain containing 3	protein-coding	chr18	10680830	10681053	224	*	4.17252	5.80871	1.49792	4.31079	1.58102e-06	0.00116518
chr18	16799076	16799848	+	0	NA	intron (NM_007664, intron 6 of 15)	B4|SINE|B4	168096	NM_007664	12558	Mm.257437	XM_006525553	ENSMUSG00000024304	Cdh2	CDHN|N-cadherin|Ncad	cadherin 2	protein-coding	chr18	16799075	16799848	774	*	4.13577	5.32962	3.09168	2.23794	4.9801e-05	0.0124644
chr18	20787574	20787841	+	0	NA	Intergenic	(CCCCAG)n|Simple_repeat|Simple_repeat	-36044	NM_013697	22139	Mm.2108	NM_013697	ENSMUSG00000061808	Ttr	AA408768|AI787086|D17860|prealbumin	transthyretin	protein-coding	chr18	20787573	20787841	269	*	3.22654	4.31982	2.35501	1.96481	8.16368e-05	0.0174327
chr18	22781278	22781482	+	0	NA	Intergenic	Lx3_Mus|LINE|L1	277790	NM_001167777	211961	Mm.392310	XM_006525739	ENSMUSG00000045215	Asxl3	C230079D11Rik|D430002O22Rik|D930044O18Rik|Gm329|Gm945	additional sex combs like 3 (Drosophila)	protein-coding	chr18	22781277	22781482	206	*	3.51331	4.73032	2.42448	2.30584	0.000260467	0.0319717
chr18	24253572	24253788	+	0	NA	Intergenic	Intergenic	26640	NM_172625	225280	Mm.258973	NM_172625	ENSMUSG00000047989	Ino80c	D030070L09Rik	INO80 complex subunit C	protein-coding	chr18	24253571	24253788	218	*	3.18998	4.238	2.38639	1.85162	0.000186622	0.0271514
chr18	25573136	25573338	+	0	NA	intron (NM_001033532, intron 9 of 10)	L1Md_F2|LINE|L1	245716	NM_001033532	225289	Mm.391081	XM_006525831	ENSMUSG00000033632	AW554918	4921538P22|AI461742|Kiaa1328|mKIAA1328	expressed sequence AW554918	protein-coding	chr18	25573135	25573338	204	*	6.97435	8.76698	0.837758	7.92922	7.56883e-12	1.21921e-07
chr18	34707119	34707411	+	0	NA	exon (NM_009290, exon 6 of 6)	exon (NM_009290, exon 6 of 6)	5283	NM_009290	20890	Mm.558	XM_006525738	ENSMUSG00000012282	Wnt8a	Stra11|Wnt-8A|Wnt-8D|Wnt8d	wingless-related MMTV integration site 8A	protein-coding	chr18	34707118	34707411	294	*	4.18151	5.11219	3.53207	1.58012	0.000527266	0.0471853
chr18	34832747	34832946	+	0	NA	Intergenic	Lx8|LINE|L1	-21456	NM_178347	52563	Mm.196638	XM_006526084	ENSMUSG00000024370	Cdc23	6030435O18|D18Ertd243e	CDC23 cell division cycle 23	protein-coding	chr18	34832746	34832946	201	*	3.40128	4.76641	1.96532	2.80109	9.62332e-05	0.0190704
chr18	35513039	35513295	+	0	NA	intron (NM_030749, intron 3 of 9)	intron (NM_030749, intron 3 of 9)	-138489	NM_178005	107065	Mm.39900	NM_178005	ENSMUSG00000071862	Lrrtm2	AI851755|BB129880|C630011A14Rik|mKIAA0416	leucine rich repeat transmembrane neuronal 2	protein-coding	chr18	35513038	35513295	258	*	3.58195	4.84375	2.4002	2.44356	2.74837e-05	0.00868937
chr18	37849375	37849824	+	0	NA	promoter-TSS (NM_033575)	promoter-TSS (NM_033575)	86	NM_033575	93700	Mm.247203	NM_033575		Pcdhgb2	-	protocadherin gamma subfamily B, 2	protein-coding	chr18	37849374	37849824	451	*	3.93537	4.89517	3.25031	1.64486	3.79349e-05	0.0107474
chr18	37925378	37926567	+	0	NA	exon (NM_033595, exon 1 of 4)	exon (NM_033595, exon 1 of 4)	738	NM_033595	93724	Mm.247203	NM_033595	ENSMUSG00000023036	Pcdhga12	Pcdh13|pc2c	protocadherin gamma subfamily A, 12	protein-coding	chr18	37925377	37926567	1191	*	4.81824	5.91292	3.94453	1.96839	2.44476e-05	0.00813176
chr18	38189664	38189927	+	0	NA	Intergenic	Intergenic	-31172	NM_001205336	106952	Mm.247642	XM_006525486	ENSMUSG00000024451	Arap3	Centd3|Drag1|E030006K04Rik|cnt-d3	ArfGAP with RhoGAP domain, ankyrin repeat and PH domain 3	protein-coding	chr18	38189663	38189927	265	*	3.17085	4.36545	2.12535	2.2401	8.34882e-06	0.00405229
chr18	38291674	38291873	+	0	NA	Intergenic	Intergenic	77643	NM_029357	75599	Mm.458851	XM_006526320	ENSMUSG00000051375	Pcdh1	2010005A06Rik|AI585920	protocadherin 1	protein-coding	chr18	38291673	38291873	201	*	3.52409	4.61628	2.65426	1.96202	0.000420876	0.0424103
chr18	38864549	38865468	+	0	NA	Intergenic	Charlie7|DNA|MER1_type	-104086	NM_011898	24066	Mm.42038	NM_011898	ENSMUSG00000024427	Spry4	A030006O18Rik|sprouty4	sprouty homolog 4 (Drosophila)	protein-coding	chr18	38864548	38865468	921	*	4.78808	5.6483	4.21862	1.42968	0.000246217	0.0310895
chr18	39279522	39280281	+	0	NA	intron (NM_175164, intron 7 of 22)	intron (NM_175164, intron 7 of 22)	127102	NM_175164	71302	Mm.329396	XM_006526263	ENSMUSG00000036452	Arhgap26	1810044B20Rik|2610010G17Rik|4933432P15Rik|AI853435|mKIAA0621	Rho GTPase activating protein 26	protein-coding	chr18	39279521	39280281	761	*	4.81385	5.58815	4.33158	1.25656	0.000309241	0.0352216
chr18	45215610	45215845	+	0	NA	Intergenic	L1_Mus1|LINE|L1	227408	NM_001163013	240255	Mm.244482	XM_006525915	ENSMUSG00000034653	Ythdc2	3010002F02Rik|BC037178	YTH domain containing 2	protein-coding	chr18	45215609	45215845	237	*	4.61819	6.28217	1.70168	4.58049	4.33716e-08	6.11312e-05
chr18	47415516	47415751	+	0	NA	intron (NM_018744, intron 18 of 18)	intron (NM_018744, intron 18 of 18)	112889	NM_018744	20358	Mm.40909	XM_006525726	ENSMUSG00000019647	Sema6a	9330158E07|A730020P05Rik|AI851735|Sema6A-1|Semaq|VIa|b2b997Clo	sema domain, transmembrane domain (TM), and cytoplasmic domain, (semaphorin) 6A	protein-coding	chr18	47415515	47415751	237	*	2.73584	3.92887	1.69328	2.23559	2.98041e-05	0.00920725
chr18	53577353	53577552	+	0	NA	intron (NM_008908, intron 1 of 4)	CpG	209	NM_008908	19038	Mm.4587	NM_008908	ENSMUSG00000024538	Ppic	CyP-20c	peptidylprolyl isomerase C	protein-coding	chr18	53577352	53577552	201	*	3.61098	4.82363	2.53075	2.29287	0.000226368	0.0297743
chr18	56708709	56708933	+	0	NA	intron (NM_138600, intron 5 of 17)	ID_B1|SINE|B4	11028	NR_106160	102465790		NR_106160	ENSMUSG00000099196	Mir1258	mmu-mir-1258	microRNA mir-1258	ncRNA	chr18	56708708	56708933	226	*	6.1246	7.81714	2.9016	4.91554	1.44752e-07	0.000170021
chr18	57004658	57004857	+	0	NA	intron (NM_177115, intron 1 of 4)	L2|LINE|L2	80445	NM_177115	320253	Mm.312623	XM_006526019	ENSMUSG00000032656	2012-03-02	6330411I15Rik|A530081L18Rik|AI843639|MARCH-III	membrane-associated ring finger (C3HC4) 3	protein-coding	chr18	57004657	57004857	201	*	2.74239	4.02685	1.51008	2.51677	4.42942e-06	0.00256129
chr18	60734656	60735150	+	0	NA	3' UTR (NM_133363, exon 7 of 7)	3' UTR (NM_133363, exon 7 of 7)	14463	NM_025776	66810	Mm.275106	NM_025776	ENSMUSG00000024604	Rbm22	8430430L24Rik	RNA binding motif protein 22	protein-coding	chr18	60734655	60735150	496	*	4.21083	5.18921	3.50218	1.68703	0.000101105	0.0194722
chr18	60974975	60975322	+	0	NA	intron (NM_011552, intron 22 of 24)	intron (NM_011552, intron 22 of 24)	3418	NR_039567	100628611		NR_039567		Mir5107	mmu-mir-5107|mu-mir-5107	microRNA 5107	ncRNA	chr18	60974974	60975322	349	*	3.56726	4.74198	2.55859	2.18339	3.29057e-06	0.00202753
chr18	61831044	61831355	+	0	NA	Intergenic	Intergenic	-6007	NR_045402	328968	Mm.392305	NR_045402		Mir143hg	E330013P06|Gm16908	Mir143 and Mir145 host gene (non-coding RNA)	ncRNA	chr18	61831043	61831355	313	*	3.95925	5.14992	2.92116	2.22876	0.000237712	0.030402
chr18	65108241	65108440	+	0	NA	intron (NM_001114386, intron 1 of 30)	intron (NM_001114386, intron 1 of 30)	60930	NM_001114386	83814	Mm.98668	XM_006526368	ENSMUSG00000024589	Nedd4l	1300012C07Rik|Nedd4-2|Nedd4b	neural precursor cell expressed, developmentally down-regulated gene 4-like	protein-coding	chr18	65108240	65108440	201	*	3.12856	4.51756	1.62387	2.89369	8.97663e-05	0.0184034
chr18	65185767	65185966	+	0	NA	intron (NM_031881, intron 1 of 29)	intron (NM_031881, intron 1 of 29)	2685	NM_031881	83814	Mm.98668	XM_006526368	ENSMUSG00000024589	Nedd4l	1300012C07Rik|Nedd4-2|Nedd4b	neural precursor cell expressed, developmentally down-regulated gene 4-like	protein-coding	chr18	65185766	65185966	201	*	2.43042	3.50032	1.59465	1.90567	0.000548369	0.0483252
chr18	65587069	65587538	+	0	NA	Intergenic	7SLRNA|srpRNA|srpRNA	-3348	NM_172833	240354	Mm.132613	XM_006525937	ENSMUSG00000032688	Malt1	A630046N12|D430033E09Rik	mucosa associated lymphoid tissue lymphoma translocation gene 1	protein-coding	chr18	65587068	65587538	471	*	6.57407	8.24193	3.61981	4.62212	3.35421e-09	8.91442e-06
chr18	65975596	65975795	+	0	NA	intron (NM_025468, intron 4 of 5)	intron (NM_025468, intron 4 of 5)	15463	NM_025468	66286	Mm.27800	XM_006526150	ENSMUSG00000024516	Sec11c	1810029G24Rik|Sec11l3	SEC11 homolog C (S. cerevisiae)	protein-coding	chr18	65975595	65975795	201	*	3.00873	4.42613	1.41616	3.00997	1.44915e-05	0.0056541
chr18	65997003	65997212	+	0	NA	Intergenic	Intergenic	-36026	NM_175012	225642	Mm.394498	XM_006525886	ENSMUSG00000024517	Grp	BLP	gastrin releasing peptide	protein-coding	chr18	65997002	65997212	211	*	6.78902	8.18353	5.26782	2.91571	3.17042e-08	4.76654e-05
chr18	67212995	67213519	+	0	NA	Intergenic	Intergenic	-34695	NM_177137	14680	Mm.440746	NM_010307	ENSMUSG00000024524	Gnal	2610011C15Rik|9630020G10Rik|Galphaolf|Gna10|Golf	guanine nucleotide binding protein, alpha stimulating, olfactory type	protein-coding	chr18	67212994	67213519	526	*	4.20111	5.22737	3.42837	1.799	0.000487239	0.0452182
chr18	67870578	67870980	+	0	NA	intron (NM_008977, intron 2 of 9)	intron (NM_008977, intron 2 of 9)	13496	NM_001127177	19255	Mm.260433	XM_006525723	ENSMUSG00000024539	Ptpn2	AI325124|Ptpt|TC-PTP	protein tyrosine phosphatase, non-receptor type 2	protein-coding	chr18	67870577	67870980	404	*	3.31571	4.34828	2.53415	1.81413	0.00010817	0.0203624
chr18	67907151	67907350	+	0	NA	Intergenic	PB1D7|SINE|Alu	-22975	NM_008977	19255	Mm.260433	XM_006525723	ENSMUSG00000024539	Ptpn2	AI325124|Ptpt|TC-PTP	protein tyrosine phosphatase, non-receptor type 2	protein-coding	chr18	67907150	67907350	201	*	3.76354	5.45757	0.522455	4.93511	4.61548e-09	1.1073e-05
chr18	67926460	67927088	+	0	NA	Intergenic	Intergenic	-7756	NM_028112	72124	Mm.307315	XM_006526278	ENSMUSG00000079614	Seh1l	2610007A16Rik|AW540070|SEC13L|SEH1A|SEH1B|Seh1	SEH1-like (S. cerevisiae	protein-coding	chr18	67926459	67927088	630	*	4.84228	5.94321	3.95873	1.98448	4.69827e-06	0.00266215
chr18	68650036	68650235	+	0	NA	Intergenic	Intergenic	-61161	NM_001271716	17200	Mm.426053	XM_006525713	ENSMUSG00000045569	Mc2r	ACTH-R|ACTHR|MC2-R	melanocortin 2 receptor	protein-coding	chr18	68650035	68650235	201	*	3.41617	4.74682	2.07219	2.67463	0.000183284	0.0268748
chr18	69352422	69352715	+	0	NA	Intergenic	Intergenic	-151578	NM_013685	21413	Mm.4269	XM_006525746	ENSMUSG00000053477	Tcf4	5730422P05Rik|ASP-I2|E2-2|E2.2|ITF-2|ITF-2b|ITF2|ME2|MITF-2A|MITF-2B|SEF-2|SEF2|SEF2-1|TFE|Tcf-4|bHLHb19	transcription factor 4	protein-coding	chr18	69352421	69352715	295	*	4.04058	5.06949	3.26415	1.80534	1.68885e-05	0.00634771
chr18	69761831	69762283	+	0	NA	intron (NM_013685, intron 8 of 19)	intron (NM_013685, intron 8 of 19)	256682	NM_001083967	21413	Mm.4269	XM_006525746	ENSMUSG00000053477	Tcf4	5730422P05Rik|ASP-I2|E2-2|E2.2|ITF-2|ITF-2b|ITF2|ME2|MITF-2A|MITF-2B|SEF-2|SEF2|SEF2-1|TFE|Tcf-4|bHLHb19	transcription factor 4	protein-coding	chr18	69761830	69762283	454	*	4.20041	5.27835	3.3525	1.92585	6.98601e-07	0.000588752
chr18	69772028	69772285	+	0	NA	intron (NM_013685, intron 8 of 19)	intron (NM_013685, intron 8 of 19)	266781	NM_001083967	21413	Mm.4269	XM_006525746	ENSMUSG00000053477	Tcf4	5730422P05Rik|ASP-I2|E2-2|E2.2|ITF-2|ITF-2b|ITF2|ME2|MITF-2A|MITF-2B|SEF-2|SEF2|SEF2-1|TFE|Tcf-4|bHLHb19	transcription factor 4	protein-coding	chr18	69772027	69772285	259	*	3.92935	5.16361	2.80579	2.35782	2.7316e-07	0.000277487
chr18	69773471	69775085	+	0	NA	intron (NM_013685, intron 8 of 19)	intron (NM_013685, intron 8 of 19)	268903	NM_001083967	21413	Mm.4269	XM_006525746	ENSMUSG00000053477	Tcf4	5730422P05Rik|ASP-I2|E2-2|E2.2|ITF-2|ITF-2b|ITF2|ME2|MITF-2A|MITF-2B|SEF-2|SEF2|SEF2-1|TFE|Tcf-4|bHLHb19	transcription factor 4	protein-coding	chr18	69773470	69775085	1616	*	6.62902	7.4779	6.0717	1.40619	5.74254e-05	0.0137477
chr18	69797156	69797525	+	0	NA	intron (NM_013685, intron 10 of 19)	intron (NM_013685, intron 10 of 19)	-287873	NM_201362	381175	Mm.266831	XM_006526070	ENSMUSG00000038903	Ccdc68	BC046343	coiled-coil domain containing 68	protein-coding	chr18	69797155	69797525	371	*	3.67072	4.70015	2.89356	1.80658	0.00019816	0.0277567
chr18	73813191	73814058	+	0	NA	intron (NM_008540, intron 8 of 11)	Lx5|LINE|L1	49771	NM_008540	17128	Mm.100399	XM_006525701	ENSMUSG00000024515	Smad4	AW743858|D18Wsu70e|DPC4|Madh4	SMAD family member 4	protein-coding	chr18	73813190	73814058	869	*	4.38941	5.24378	3.82623	1.41755	0.00043566	0.0430913
chr18	74204142	74204368	+	0	NA	intron (NM_172632, intron 1 of 5)	intron (NM_172632, intron 1 of 5)	20348	NM_172632	225724	Mm.254517	XM_006525900	ENSMUSG00000024558	Mapk4	A330097D03Rik|Erk3|Prkm4|p63Mapk	mitogen-activated protein kinase 4	protein-coding	chr18	74204141	74204368	228	*	3.40543	4.80798	1.85973	2.94825	1.94473e-06	0.00137914
chr18	74922033	74922259	+	0	NA	intron (NM_201600, intron 37 of 38)	intron (NM_201600, intron 37 of 38)	15963	NR_028560	100217466		NR_028560		Scarna17	MBII-119	small Cajal body-specific RNA 17	ncRNA	chr18	74922032	74922259	228	*	3.25528	4.62516	1.80601	2.81915	0.000149514	0.0242226
chr18	75309536	75309836	+	0	NA	intron (NM_027727, intron 13 of 16)	intron (NM_027727, intron 13 of 16)	131260	NM_027727	69190	Mm.173826	XM_006526216	ENSMUSG00000035765	Dym	1810041M12Rik|4933427L07Rik|C030019K18Rik	dymeclin	protein-coding	chr18	75309535	75309836	302	*	2.91582	4.3676	1.20656	3.16104	7.50337e-09	1.59577e-05
chr18	75396695	75396899	+	0	NA	intron (NM_027727, intron 15 of 16)	intron (NM_027727, intron 15 of 16)	60174	NR_045394	100503117	Mm.399752	NR_045393		2010010A06Rik	5033420E22Rik	RIKEN cDNA 2010010A06 gene	ncRNA	chr18	75396694	75396899	206	*	2.52155	3.59099	1.68647	1.90452	0.000380814	0.0397763
chr18	76175762	76176078	+	0	NA	intron (NM_145356, intron 3 of 4)	intron (NM_145356, intron 3 of 4)	82205	NR_045365	73009	Mm.443541	NR_045365		2900057B20Rik	-	RIKEN cDNA 2900057B20 gene	ncRNA	chr18	76175761	76176078	318	*	3.7188	4.95466	2.59196	2.3627	6.05997e-07	0.000525623
chr18	77939478	77939677	+	0	NA	intron (NM_178670, intron 1 of 4)	MLT1A0|LTR|MaLR	13172	NM_178670	212163	Mm.158164	XM_006526426	ENSMUSG00000047466	8030462N17Rik	Akd2|Ark2N	RIKEN cDNA 8030462N17 gene	protein-coding	chr18	77939477	77939677	201	*	3.4317	4.97435	1.34047	3.63387	7.37535e-06	0.00371263
chr18	78989731	78990293	+	0	NA	intron (NM_053099, intron 4 of 5)	intron (NM_053099, intron 4 of 5)	-196323	NM_030683	27411	Mm.44158	XM_006526488	ENSMUSG00000024552	Slc14a2	UT-A1|UT-A3	solute carrier family 14 (urea transporter), member 2	protein-coding	chr18	78989730	78990293	564	*	4.03951	5.19276	3.06903	2.12373	0.000160292	0.0252081
chr18	79182822	79183244	+	0	NA	intron (NM_053099, intron 2 of 5)	intron (NM_053099, intron 2 of 5)	123097	NM_053099	240427	Mm.312871	NM_053099	ENSMUSG00000024548	Setbp1	C130092E12|Seb|mKIAA0437	SET binding protein 1	protein-coding	chr18	79182821	79183244	424	*	3.74356	5.11594	2.2872	2.82874	0.000134068	0.0226328
chr18	81839343	81839593	+	0	NA	Intergenic	Intergenic	349351	NR_039589	100628596		NR_039589	ENSMUSG00000093036	Mir5127	mmu-mir-5127|mu-mir-5127	microRNA 5127	ncRNA	chr18	81839342	81839593	252	*	3.47943	4.68136	2.41995	2.26141	2.25156e-06	0.00152024
chr18	82154340	82154676	+	0	NA	Intergenic	Intergenic	34311	NR_039589	100628596		NR_039589	ENSMUSG00000093036	Mir5127	mmu-mir-5127|mu-mir-5127	microRNA 5127	ncRNA	chr18	82154339	82154676	338	*	3.33168	4.74517	1.75167	2.9935	6.90069e-05	0.0155002
chr18	83171519	83171749	+	0	NA	3' UTR (NM_001177464, exon 6 of 6)	3' UTR (NM_001177464, exon 6 of 6)	-81682	NR_033307	75853	Mm.420737	NR_033307		4930592I03Rik	-	RIKEN cDNA 4930592I03 gene	ncRNA	chr18	83171518	83171749	232	*	3.74437	4.86208	2.83384	2.02823	0.000389765	0.0403573
chr19	3365250	3365698	+	0	NA	intron (NM_013495, intron 7 of 18)	B1F|SINE|Alu	-23383	NM_001039658	17771	Mm.209941	NM_010841	ENSMUSG00000024905	Mtl5	tesmin	metallothionein-like 5, testis-specific (tesmin)	protein-coding	chr19	3365249	3365698	450	*	3.6549	4.64127	2.93591	1.70536	0.000216331	0.0289703
chr19	3524087	3524310	+	0	NA	intron (NM_029456, intron 3 of 22)	intron (NM_029456, intron 3 of 22)	51551	NM_001164159	52036	Mm.284686	XM_006531789	ENSMUSG00000024908	Ppp6r3	4930528G08Rik|9130026N02Rik|D19Bwg1430e|D19Ertd703e|Pp6r3|Ppcs3|Pptcs3|Sapl|Saps3|mKIAA1558	protein phosphatase 6, regulatory subunit 3	protein-coding	chr19	3524086	3524310	225	*	3.40754	4.68814	2.18404	2.5041	0.000253572	0.0316518
chr19	4956967	4957250	+	0	NA	Intergenic	IAPLTR2_Mm|LTR|ERVK	-5198	NM_025553	66419	Mm.28494	XM_006531821	ENSMUSG00000024902	Mrpl11	2410001P07Rik|L11mt	mitochondrial ribosomal protein L11	protein-coding	chr19	4956966	4957250	285	*	2.7251	3.87285	1.76417	2.10868	0.000270509	0.0323985
chr19	6374935	6375550	+	0	NA	intron (NM_011750, intron 12 of 12)	intron (NM_011750, intron 12 of 12)	-9187	NM_011224	19309	Mm.27806	NM_011224	ENSMUSG00000032648	Pygm	AI115133|PG	muscle glycogen phosphorylase	protein-coding	chr19	6374934	6375550	617	*	4.56105	5.70179	3.61214	2.08964	4.4682e-05	0.0116626
chr19	8924908	8926336	+	0	NA	intron (NM_001013019, intron 1 of 1)	intron (NM_001013019, intron 1 of 1)	347	NM_001013019	68852	Mm.265792	XM_006527321	ENSMUSG00000071656	Lrrn4cl	1110067I12Rik	LRRN4 C-terminal like	protein-coding	chr19	8924907	8926336	1430	*	5.75541	6.60814	5.19399	1.41415	0.000533664	0.0475315
chr19	9206689	9206888	+	0	NA	intron (NM_025610, intron 2 of 6)	PB1|SINE|Alu	3268	NM_025610	66514	Mm.272847	NM_025610		Asrgl1	2410004D18Rik|ALP|ALP1|AU040643|AW060375	asparaginase like 1	protein-coding	chr19	9206688	9206888	201	*	4.33261	5.93954	1.8714	4.06814	1.0951e-05	0.00464215
chr19	10516939	10517622	+	0	NA	intron (NM_018801, intron 5 of 8)	intron (NM_018801, intron 5 of 8)	14657	NM_001111140	278795	Mm.490638	NM_001111140	ENSMUSG00000090291	Lrrc10b	Gm705|SerdinR	leucine rich repeat containing 10B	protein-coding	chr19	10516938	10517622	685	*	4.37057	5.29524	3.72829	1.56695	0.000348546	0.0379268
chr19	11658736	11658991	+	0	NA	Intergenic	L1_Mus4|LINE|L1	20431	NM_026835	68774	Mm.290390	NM_026835	ENSMUSG00000024679	Ms4a6d	1110058E16Rik|AI447446|Ms4a11	membrane-spanning 4-domains, subfamily A, member 6D	protein-coding	chr19	11658735	11658991	257	*	3.04036	4.1237	2.18421	1.93949	9.62206e-05	0.0190704
chr19	12889731	12889966	+	0	NA	intron (NM_134152, intron 3 of 8)	Lx2B|LINE|L1	16749	NM_134152	107321	Mm.313136	XM_006526576	ENSMUSG00000024696	Lpxn	4933402K05Rik|A530083L21Rik|AV278559|LDPL	leupaxin	protein-coding	chr19	12889730	12889966	237	*	3.49249	4.46269	2.79432	1.66838	0.000354202	0.0382926
chr19	15948213	15948598	+	0	NA	Intergenic	Intergenic	50707	NM_001205339	107272	Mm.289936	XM_006526571	ENSMUSG00000024640	Psat1	D8Ertd814e|EPIP|PSA|Psat	phosphoserine aminotransferase 1	protein-coding	chr19	15948212	15948598	387	*	3.9024	4.93893	3.11526	1.82367	3.74839e-05	0.0106732
chr19	15992368	15992919	+	0	NA	intron (NM_001205339, intron 4 of 8)	intron (NM_001205339, intron 4 of 8)	6469	NM_001205339	107272	Mm.289936	XM_006526571	ENSMUSG00000024640	Psat1	D8Ertd814e|EPIP|PSA|Psat	phosphoserine aminotransferase 1	protein-coding	chr19	15992367	15992919	553	*	3.71656	4.80016	2.86002	1.94014	9.15261e-06	0.0042603
chr19	21589201	21589478	+	0	NA	Intergenic	Intergenic	-42188	NM_010266	14544	Mm.45054	XM_006526680	ENSMUSG00000058624	Gda	AU015411|AW047581	guanine deaminase	protein-coding	chr19	21589200	21589478	279	*	3.45185	4.53683	2.59317	1.94365	3.49539e-05	0.0102907
chr19	22090854	22091575	+	0	NA	Intergenic	MER58B|DNA|MER1_type	-122393	NM_001035239	226025	Mm.440339	XM_006526954	ENSMUSG00000052387	Trpm3	6330504P12Rik|9330180E14|AU018608|B930001P07Rik|LTRPC3|MLSN2	transient receptor potential cation channel, subfamily M, member 3	protein-coding	chr19	22090853	22091575	723	*	3.87973	4.80334	3.23871	1.56463	0.000188288	0.0271673
chr19	23238908	23239413	+	0	NA	intron (NM_010638, intron 1 of 1)	intron (NM_010638, intron 1 of 1)	15239	NR_035423	100316672		NR_035423		Mir1192	Mirn1192|mmu-mir-1192	microRNA 1192	ncRNA	chr19	23238907	23239413	507	*	4.1656	5.30304	3.22227	2.08077	0.000101872	0.0195687
chr19	24282063	24282262	+	0	NA	intron (NM_011597, intron 1 of 22)	PB1|SINE|Alu	17354	NM_011597	21873	Mm.104744	XM_006526904	ENSMUSG00000024812	Tjp2	ZO-2	tight junction protein 2	protein-coding	chr19	24282062	24282262	201	*	3.66285	5.00765	2.2821	2.72555	0.00014802	0.0240496
chr19	24984998	24985197	+	0	NA	Intergenic	Intergenic	-9298	NM_008022	14237	Mm.377080	NM_008022	ENSMUSG00000051490	Foxd4	FREAC5|Fkh2	forkhead box D4	protein-coding	chr19	24984997	24985197	201	*	3.37517	4.66745	2.12481	2.54264	0.000215707	0.0289212
chr19	25054906	25055114	+	0	NA	Intergenic	B1_Mm|SINE|Alu	-18904	NM_146097	226043	Mm.272127	NM_146097	ENSMUSG00000024878	Cbwd1	AV349248|BC018472	COBW domain containing 1	protein-coding	chr19	25054905	25055114	210	*	3.21348	4.58345	1.76395	2.8195	0.000191858	0.0273973
chr19	25597836	25598035	+	0	NA	intron (NM_015826, intron 2 of 4)	B3|SINE|B2	17739	NM_015826	50796	Mm.391208	XM_006527181	ENSMUSG00000024837	Dmrt1	-	doublesex and mab-3 related transcription factor 1	protein-coding	chr19	25597835	25598035	201	*	2.85841	4.39919	0.776441	3.62275	5.28167e-06	0.00278295
chr19	26885922	26886391	+	0	NA	intron (NR_045306, intron 1 of 3)	intron (NR_045306, intron 1 of 3)	12241	NR_045306	70942	Mm.411548	NR_045306	ENSMUSG00000093772	4931403E22Rik	-	RIKEN cDNA 4931403E22 gene	ncRNA	chr19	26885921	26886391	471	*	3.59598	4.87564	2.37461	2.50102	0.000275642	0.0328203
chr19	27142863	27143062	+	0	NA	Intergenic	Intergenic	-148548	NM_013703	22359	Mm.4141	XM_006526917	ENSMUSG00000024924	Vldlr	AA408956|AI451093|AW047288	very low density lipoprotein receptor	protein-coding	chr19	27142862	27143062	201	*	3.19357	4.47257	1.97369	2.49889	0.000420621	0.0424103
chr19	33143386	33143585	+	0	NA	Intergenic	Intergenic	311418	NM_008960	19211	Mm.245395	XM_006526769	ENSMUSG00000013663	Pten	2310035O07Rik|A130070J02Rik|AI463227|B430203M17Rik|MMAC1|TEP1	phosphatase and tensin homolog	protein-coding	chr19	33143385	33143585	201	*	2.92918	4.29741	1.48455	2.81286	0.00036782	0.0387976
chr19	36254723	36255062	+	0	NA	Intergenic	Intergenic	-60558	NM_013468	107765	Mm.10279	NM_013468	ENSMUSG00000024803	Ankrd1	Alrp|CARP|Crap	ankyrin repeat domain 1 (cardiac muscle)	protein-coding	chr19	36254722	36255062	341	*	3.71086	4.77941	2.87711	1.9023	7.0666e-05	0.0157163
chr19	36761856	36762519	+	0	NA	intron (NR_033510, intron 1 of 4)	intron (NR_033510, intron 1 of 4)	1782	NR_033510	668215	Mm.394223	NR_033510	ENSMUSG00000087579	1500017E21Rik	-	RIKEN cDNA 1500017E21 gene	ncRNA	chr19	36761855	36762519	665	*	4.02696	5.01327	3.30806	1.70522	4.74396e-05	0.0121573
chr19	37595354	37595797	+	0	NA	Intergenic	Intergenic	-29333	NM_175353	107371	Mm.24865	XM_006526591	ENSMUSG00000053799	Exoc6	4833405E05Rik|AW413330|C430002C19|Sec15|Sec15l1|hbd|msec15	exocyst complex component 6	protein-coding	chr19	37595353	37595797	445	*	4.3322	5.23329	3.71738	1.5159	0.000234923	0.0302046
chr19	38275284	38275483	+	0	NA	intron (NM_001081075, intron 10 of 13)	intron (NM_001081075, intron 10 of 13)	23239	NM_001081075	70567	Mm.30607	XM_006527334	ENSMUSG00000054237	Fra10ac1	5730455O13Rik|AI448293	FRA10AC1 homolog (human)	protein-coding	chr19	38275283	38275483	201	*	2.82163	4.08779	1.63036	2.45743	8.47588e-06	0.00405229
chr19	40849004	40849210	+	0	NA	Intergenic	L1M4c|LINE|L1	-56662	NM_172839	240665	Mm.309	XM_006527087	ENSMUSG00000025010	Ccnj	D430039C20Rik	cyclin J	protein-coding	chr19	40849003	40849210	208	*	3.43971	4.76804	2.10164	2.6664	4.45641e-05	0.0116626
chr19	41051787	41052098	+	0	NA	intron (NM_008528, intron 1 of 16)	intron (NM_008528, intron 1 of 16)	17083	NM_008528	17060	Mm.9749	NM_008528	ENSMUSG00000061132	Blnk	BASH|Bca|Ly-57|Ly57|Lyw-57|SLP-65	B cell linker	protein-coding	chr19	41051786	41052098	313	*	3.88435	5.07599	2.84442	2.23157	0.000290168	0.0337655
chr19	41103710	41104238	+	0	NA	exon (NM_009345, exon 1 of 12)	exon (NM_009345, exon 1 of 12)	209	NM_009345	21673	Mm.25620	NM_001043228	ENSMUSG00000025014	Dntt	Tdt	deoxynucleotidyltransferase, terminal	protein-coding	chr19	41103709	41104238	530	*	4.19623	5.42613	3.08156	2.34458	0.00015308	0.0245046
chr19	41112692	41113970	+	0	NA	intron (NM_001043228, intron 2 of 10)	intron (NM_001043228, intron 2 of 10)	9566	NM_009345	21673	Mm.25620	NM_001043228	ENSMUSG00000025014	Dntt	Tdt	deoxynucleotidyltransferase, terminal	protein-coding	chr19	41112691	41113970	1280	*	5.73699	6.46219	5.30015	1.16204	0.000267008	0.032287
chr19	41467975	41468234	+	0	NA	Intergenic	Intergenic	-8544	NM_031376	83490	Mm.222266	XM_006527472	ENSMUSG00000025017	Pik3ap1	1810044J04Rik|BCAP	phosphoinositide-3-kinase adaptor protein 1	protein-coding	chr19	41467974	41468234	261	*	3.84227	4.81273	3.14378	1.66895	0.000437973	0.0432443
chr19	41627299	41627609	+	0	NA	intron (NM_172154, intron 1 of 2)	PB1D7|SINE|Alu	3325	NM_172154	212391	Mm.459119	XM_006526848	ENSMUSG00000025019	Lcor	3110023F06Rik|A630025C20Rik|Mlr2|mKIAA1795	ligand dependent nuclear receptor corepressor	protein-coding	chr19	41627298	41627609	312	*	5.37202	6.91345	3.28683	3.62662	4.2425e-09	1.06306e-05
chr19	42788036	42788660	+	0	NA	Intergenic	Intergenic	38917	NM_029011	74580	Mm.329858	XM_006527410	ENSMUSG00000060224	Pyroxd2	3830409H07Rik|4833409A17Rik	pyridine nucleotide-disulphide oxidoreductase domain 2	protein-coding	chr19	42788035	42788660	626	*	5.58319	6.38879	5.07037	1.31843	0.000190878	0.0273136
chr19	45801456	45802616	+	0	NA	intron (NR_045307, intron 2 of 2)	intron (NR_045307, intron 2 of 2)	3012	NR_045307	71232	Mm.50944	NR_045307		4933429K18Rik	-	RIKEN cDNA 4933429K18 gene	ncRNA	chr19	45801455	45802616	1162	*	5.48531	6.32856	4.93392	1.39464	0.000522702	0.0470382
chr19	46065519	46065922	+	0	NA	intron (NM_198296, intron 1 of 25)	intron (NM_198296, intron 1 of 25)	7258	NM_198296	71617	Mm.210949	XM_006527344	ENSMUSG00000039901	9130011E15Rik	AI431055|AW050122	RIKEN cDNA 9130011E15 gene	protein-coding	chr19	46065518	46065922	405	*	3.37094	4.39514	2.60107	1.79406	0.000252543	0.0315702
chr19	47662298	47662510	+	0	NA	intron (NM_009289, intron 1 of 18)	intron (NM_009289, intron 1 of 18)	7895	NM_001164639	20874	Mm.281011	XM_006526827	ENSMUSG00000025060	Slk	9A2|AV021402|AW411554|Etk4|SMAK|Stk2|mKIAA0204|mSLK	STE20-like kinase	protein-coding	chr19	47662297	47662510	214	*	3.51304	4.72864	2.42699	2.30165	0.000435069	0.0430707
chr19	48160611	48160901	+	0	NA	Intergenic	Intergenic	-119759	NM_025696	66673	Mm.70980	NM_025696	ENSMUSG00000063434	Sorcs3	6330404A12Rik|AW045579	sortilin-related VPS10 domain containing receptor 3	protein-coding	chr19	48160610	48160901	292	*	2.76341	3.99678	1.64165	2.35513	9.86418e-06	0.0043621
chr19	53153140	53153483	+	0	NA	intron (NR_045320, intron 1 of 2)	intron (NR_045320, intron 1 of 2)	2569	NR_045320	78457	Mm.76932	NR_045320		1700054A03Rik	-	RIKEN cDNA 1700054A03 gene	ncRNA	chr19	53153139	53153483	345	*	3.63449	4.66058	2.86198	1.7986	0.000187603	0.0271549
chr19	53310730	53310929	+	0	NA	intron (NM_013758, intron 10 of 15)	intron (NM_013758, intron 10 of 15)	18866	NR_036590	69319	Mm.57452	NR_036590		1700001K23Rik	-	RIKEN cDNA 1700001K23 gene	ncRNA	chr19	53310729	53310929	201	*	3.0759	4.47257	1.54819	2.92439	3.55392e-05	0.0103566
chr19	53838999	53839613	+	0	NA	intron (NM_001170847, intron 1 of 13)	intron (NM_001170847, intron 1 of 13)	87510	NM_001170847	73713	Mm.313695	XM_006527385	ENSMUSG00000043639	Rbm20	1110018J23Rik|2010003H22Rik|AI646761	RNA binding motif protein 20	protein-coding	chr19	53838998	53839613	616	*	4.39219	5.46463	3.55262	1.91201	0.000170535	0.0258805
chr19	54198105	54198371	+	0	NA	Intergenic	Intergenic	78566	NM_007417	11551	Mm.489007	NM_007417	ENSMUSG00000033717	Adra2a	AW122659|Adra-2|Adra-2a|alpha(2A)AR|alpha2-C10|alpha2A|alpha2A-AR	adrenergic receptor, alpha 2a	protein-coding	chr19	54198104	54198371	268	*	4.04718	5.18311	3.10641	2.0767	8.67516e-05	0.018032
chr19	55144451	55144848	+	0	NA	3' UTR (NM_008149, exon 21 of 21)	3' UTR (NM_008149, exon 21 of 21)	29288	NM_008149	14732	Mm.210196	XM_006526692	ENSMUSG00000024978	Gpam	GPAT|GPAT1	glycerol-3-phosphate acyltransferase, mitochondrial	protein-coding	chr19	55144450	55144848	399	*	3.77759	4.76654	3.05523	1.71131	0.000144567	0.0237972
chr19	56836137	56836392	+	0	NA	Intergenic	MLT1H2|LTR|MaLR	39402	NM_007419	11554	Mm.46797	NM_007419	ENSMUSG00000035283	Adrb1	Adrb-1|beta-AR	adrenergic receptor, beta 1	protein-coding	chr19	56836136	56836392	257	*	3.46171	4.89207	1.82659	3.06547	3.62481e-05	0.0104802
chr19	56904803	56905249	+	0	NA	promoter-TSS (NM_001002241)	promoter-TSS (NM_001002241)	-176	NM_001002241	83561	Mm.247541	XM_006527473	ENSMUSG00000025081	Tdrd1	MTR-1	tudor domain containing 1	protein-coding	chr19	56904802	56905249	448	*	4.05298	5.11604	3.2274	1.88864	1.74004e-05	0.00641186
chr19	57255208	57255670	+	0	NA	intron (NM_178688, intron 1 of 24)	intron (NM_178688, intron 1 of 24)	16543	NM_001103177	226251	Mm.446592	XM_006527028	ENSMUSG00000025085	Ablim1	2210411C18Rik|2610209L21Rik|4833406P10Rik|9330196J19Rik|AV079770|AW060987|AW215784|Limab1|abLIM-L|abLIM-M|abLIM-S|mKIAA0059	actin-binding LIM protein 1	protein-coding	chr19	57255207	57255670	464	*	4.27655	5.39717	3.36126	2.0359	3.30837e-05	0.00994786
chr19	57601183	57601498	+	0	NA	Intergenic	Intergenic	17784	NR_040307	78073	Mm.12411	NR_040306		6720468P15Rik	-	RIKEN cDNA 6720468P15 gene	ncRNA	chr19	57601182	57601498	317	*	3.76882	4.77779	3.0198	1.75799	0.000260859	0.0319717
chr19	58122893	58123125	+	0	NA	intron (NM_181415, intron 28 of 28)	intron (NM_181415, intron 28 of 28)	-2648	NR_049196	100885835		NR_049196		Mir5623	mmu-mir-5623	microRNA mir-5623	ncRNA	chr19	58122892	58123125	234	*	3.46195	4.84066	1.98747	2.85319	1.87485e-05	0.00677579
chr19	59300222	59300495	+	0	NA	intron (NM_207261, intron 2 of 2)	MER91A|DNA|Tip100	6220	NM_207261	332396	Mm.329947	NM_207261	ENSMUSG00000040901	Kcnk18	Gm781|Tresk|Tresk-2|Trik	potassium channel, subfamily K, member 18	protein-coding	chr19	59300221	59300495	275	*	3.41178	4.66745	2.24329	2.42416	0.000352817	0.0382431
chr2	4794916	4795131	+	0	NA	Intergenic	Intergenic	-7587	NM_175400	109079	Mm.34329	XM_006497309	ENSMUSG00000026662	Sephs1	1110046B24Rik|AA589574|AI505014|AW111620|SELD|SPS|SPS1	selenophosphate synthetase 1	protein-coding	chr2	4794915	4795131	217	*	3.79673	4.93167	2.85763	2.07404	0.000509364	0.0463559
chr2	4878540	4879145	+	0	NA	Intergenic	Intergenic	-18326	NM_001113558	68527	Mm.27791	NM_001113558	ENSMUSG00000026668	Ucma	1110017I16Rik|AW121955|Grp	upper zone of growth plate and cartilage matrix associated	protein-coding	chr2	4878539	4879145	607	*	4.2797	5.14626	3.7034	1.44286	0.000291966	0.0338107
chr2	5257382	5257633	+	0	NA	intron (NM_177343, intron 6 of 10)	intron (NM_177343, intron 6 of 10)	198685	NM_028804	74186	Mm.274715	NM_028804	ENSMUSG00000026676	Ccdc3	2310045O21Rik	coiled-coil domain containing 3	protein-coding	chr2	5257381	5257633	253	*	3.15871	4.74351	0.837758	3.90575	5.79391e-06	0.00299683
chr2	6444353	6444629	+	0	NA	Intergenic	Intergenic	170709	NM_181399	98910	Mm.40673	XM_006497568	ENSMUSG00000039046	Usp6nl	AI316785|RNTRE|TRE2NL|mKIAA0019	USP6 N-terminal like	protein-coding	chr2	6444352	6444629	278	*	3.60577	4.63949	2.82258	1.81691	0.000305122	0.0348935
chr2	10233229	10233775	+	0	NA	Intergenic	ORR1D2|LTR|MaLR	-58576	NM_001198808	353282	Mm.329991	XM_006497490	ENSMUSG00000061186	Sfmbt2	D2Wsu23e|D330030P06Rik	Scm-like with four mbt domains 2	protein-coding	chr2	10233228	10233775	548	*	5.7986	7.21057	4.22344	2.98713	1.3349e-11	1.88151e-07
chr2	16580762	16581131	+	0	NA	intron (NM_026162, intron 6 of 13)	intron (NM_026162, intron 6 of 13)	302997	NM_026162	67448	Mm.394655	XM_006497531	ENSMUSG00000026748	Plxdc2	1200007L24Rik|5430431D22Rik|AI646728|AU022916|AV231634|Tem7r	plexin domain containing 2	protein-coding	chr2	16580761	16581131	371	*	3.50376	4.85749	2.09913	2.75835	0.000196243	0.0276724
chr2	16604624	16604860	+	0	NA	intron (NM_026162, intron 9 of 13)	7SLRNA|srpRNA|srpRNA	326793	NM_026162	67448	Mm.394655	XM_006497531	ENSMUSG00000026748	Plxdc2	1200007L24Rik|5430431D22Rik|AI646728|AU022916|AV231634|Tem7r	plexin domain containing 2	protein-coding	chr2	16604623	16604860	238	*	6.71146	8.4514	2.74394	5.70745	3.39949e-09	8.91442e-06
chr2	18552155	18553143	+	0	NA	Intergenic	MTC|LTR|MaLR	-41440	NM_147778	12238	Mm.249586	NM_147778	ENSMUSG00000051154	Commd3	AW550818|Bup|D2Ertd542e	COMM domain containing 3	protein-coding	chr2	18552154	18553143	990	*	5.99281	6.76895	5.50878	1.26017	7.27103e-05	0.0160444
chr2	18949206	18949449	+	0	NA	Intergenic	Intergenic	29381	NR_024323	74629	Mm.117687	NR_024323	ENSMUSG00000026736	4930426L09Rik	-	RIKEN cDNA 4930426L09 gene	ncRNA	chr2	18949205	18949449	245	*	2.73442	3.75026	1.97605	1.77421	0.000398834	0.0409579
chr2	20801756	20802139	+	0	NA	exon (NM_001128084, exon 8 of 25)	exon (NM_001128084, exon 8 of 25)	87401	NM_001081364	71435	Mm.465492	XM_006497538	ENSMUSG00000036591	Arhgap21	5530401C11Rik|AA416458|ARHGAP10	Rho GTPase activating protein 21	protein-coding	chr2	20801755	20802139	385	*	3.55865	4.63592	2.71176	1.92416	0.000146554	0.0239808
chr2	24178071	24178270	+	0	NA	Intergenic	RLTR9A2|LTR|ERVK	-14210	NM_031167	16181	Mm.882	XM_006497727	ENSMUSG00000026981	Il1rn	F630041P17Rik|IL-1ra	interleukin 1 receptor antagonist	protein-coding	chr2	24178070	24178270	201	*	3.35016	4.54241	2.30908	2.23332	0.000433901	0.0430263
chr2	24487937	24488240	+	0	NA	intron (NM_007579, intron 36 of 45)	intron (NM_007579, intron 36 of 45)	130584	NM_001042528	12287	Mm.4424	XM_006497626	ENSMUSG00000004113	Cacna1b	AW050276|AW060892|AW822256|Cav2.2|Cchn1a|alpha(1B)	calcium channel, voltage-dependent, N type, alpha 1B subunit	protein-coding	chr2	24487936	24488240	305	*	3.41443	4.80162	1.91513	2.8865	0.000555032	0.0483252
chr2	25471396	25471665	+	0	NA	intron (NM_029859, intron 4 of 13)	intron (NM_029859, intron 4 of 13)	1668	NM_029859	77058	Mm.478493	NM_029859	ENSMUSG00000026940	4921530D09Rik	Kiaa1984	RIKEN cDNA 4921530D09 gene	protein-coding	chr2	25471395	25471665	271	*	3.8369	4.9025	3.00754	1.89496	0.000150102	0.0242482
chr2	25891301	25891633	+	0	NA	Intergenic	Intergenic	-14187	NM_133835	98766	Mm.247824	XM_006498464	ENSMUSG00000036352	Ubac1	1110033G07Rik|AA407978|GBDR1|Gdbr1|Ubadc1	ubiquitin associated domain containing 1	protein-coding	chr2	25891300	25891633	334	*	3.79491	5.08899	2.54033	2.54866	5.13287e-05	0.012585
chr2	26148157	26148598	+	0	NA	intron (NM_177841, intron 2 of 9)	intron (NM_177841, intron 2 of 9)	1700	NM_177841	329366	Mm.77712	NM_177841	ENSMUSG00000048038	4932418E24Rik	-	RIKEN cDNA 4932418E24 gene	protein-coding	chr2	26148156	26148598	443	*	3.62607	4.68482	2.80684	1.87798	3.88456e-05	0.0109035
chr2	27156795	27157029	+	0	NA	intron (NM_009500, intron 5 of 27)	intron (NM_009500, intron 5 of 27)	-54089	NM_138665	192166	Mm.278467	XM_006497788	ENSMUSG00000009614	Sardh	-	sarcosine dehydrogenase	protein-coding	chr2	27156794	27157029	236	*	3.55034	5.02402	1.7599	3.26411	1.1107e-05	0.00466823
chr2	27223709	27224033	+	0	NA	intron (NM_009500, intron 2 of 27)	intron (NM_009500, intron 2 of 27)	58474	NM_009500	22325	Mm.179011	XM_006497854	ENSMUSG00000009621	Vav2	2810040F13Rik|AI847175	vav 2 oncogene	protein-coding	chr2	27223708	27224033	326	*	3.65014	4.58174	2.99961	1.58213	0.000279354	0.0330528
chr2	27426917	27427257	+	0	NA	Intergenic	Intergenic	56420	NM_080848	140858	Mm.28265	XM_006497672	ENSMUSG00000026917	Wdr5	2410008O07Rik|AA408785|AA960360|Big|Big-3	WD repeat domain 5	protein-coding	chr2	27426916	27427257	342	*	4.25902	5.18799	3.61163	1.57636	0.000499642	0.0457666
chr2	27781948	27782165	+	0	NA	intron (NM_015734, intron 2 of 65)	intron (NM_015734, intron 2 of 65)	40111	NM_015734	12831	Mm.7281	XM_006497644	ENSMUSG00000026837	Col5a1	AI413331	collagen, type V, alpha 1	protein-coding	chr2	27781947	27782165	219	*	3.68051	5.0429	2.25216	2.79073	2.94335e-05	0.00914286
chr2	28642301	28643003	+	0	NA	intron (NM_001033874, intron 11 of 12)	intron (NM_001033874, intron 11 of 12)	53228	NM_172977	269252	Mm.26043	XM_006498078	ENSMUSG00000035666	Gtf3c4	5330400C03|AI426938|AU014771|AU017413|KAT12|TFIIIC90	general transcription factor IIIC, polypeptide 4	protein-coding	chr2	28642300	28643003	704	*	4.63441	5.74026	3.74302	1.99723	0.000188684	0.0271673
chr2	29121130	29121335	+	0	NA	Intergenic	Intergenic	-12719	NR_029460	76220	Mm.471653	NR_029460		6530402F18Rik	mKIAA1857	RIKEN cDNA 6530402F18 gene	ncRNA	chr2	29121129	29121335	207	*	3.20397	4.54241	1.83992	2.70249	4.7072e-05	0.0120905
chr2	29577963	29578166	+	0	NA	intron (NM_001039086, intron 14 of 25)	intron (NM_001039086, intron 14 of 25)	-38984	NM_001177392	433416	Mm.330112	XM_006498164	ENSMUSG00000075425	Gm13547	OTTMUSG00000012686	predicted gene 13547	protein-coding	chr2	29577962	29578166	205	*	2.89953	3.96038	2.07723	1.88314	0.000538033	0.0478073
chr2	30950831	30951202	+	0	NA	intron (NM_001038700, intron 4 of 14)	intron (NM_001038700, intron 4 of 14)	1004	NM_001177650	14269	Mm.440993	XM_006497684	ENSMUSG00000075415	Fnbp1	1110057E06Rik|2210010H06Rik|FBP1|Fbp17	formin binding protein 1	protein-coding	chr2	30950830	30951202	373	*	3.78825	4.92303	2.84944	2.07358	1.04896e-05	0.0045162
chr2	31469132	31469362	+	0	NA	intron (NM_001033389, intron 16 of 17)	intron (NM_001033389, intron 16 of 17)	1306	NR_105964	102466214		NR_105964		Mir6998	mmu-mir-6998	microRNA mir-6998	ncRNA	chr2	31469131	31469362	232	*	3.02247	3.99678	2.31907	1.67771	0.000530238	0.0473327
chr2	33011531	33011780	+	0	NA	intron (NM_175211, intron 13 of 19)	intron (NM_175211, intron 13 of 19)	-59826	NM_011923	26360	Mm.208919	XM_006498051	ENSMUSG00000004105	Angptl2	AI593246|AW260363|Arp2	angiopoietin-like 2	protein-coding	chr2	33011530	33011780	251	*	3.58473	4.72206	2.6416	2.08046	3.75503e-06	0.0022168
chr2	33539754	33539963	+	0	NA	Intergenic	PB1|SINE|Alu	43145	NR_046275	100504399	Mm.72070	NM_177842		C130021I20Rik	-	Riken cDNA C130021I20 gene	ncRNA	chr2	33539753	33539963	211	*	4.34187	5.7913	2.64102	3.15028	1.67179e-05	0.0063046
chr2	34382372	34382728	+	0	NA	intron (NM_177345, intron 5 of 10)	intron (NM_177345, intron 5 of 10)	95005	NM_177345	227743	Mm.270866	XM_006497973	ENSMUSG00000038696	Mapkap1	AI591529|D230039K05Rik|Sin1	mitogen-activated protein kinase associated protein 1	protein-coding	chr2	34382371	34382728	358	*	3.47843	4.77941	2.20757	2.57184	8.07322e-08	0.000101147
chr2	35754097	35754959	+	0	NA	intron (NM_029774, intron 4 of 9)	intron (NM_029774, intron 4 of 9)	79818	NR_040618	77665	Mm.400558	NR_040618	ENSMUSG00000086449	9030204H09Rik	-	RIKEN cDNA 9030204H09 gene	ncRNA	chr2	35754096	35754959	864	*	6.45146	7.33978	5.85111	1.48867	1.6214e-05	0.00620217
chr2	36010859	36011058	+	0	NA	intron (NM_026422, intron 4 of 6)	L2|LINE|L2	-18734	NR_027515	67889	Mm.205937	XM_006498258	ENSMUSG00000026889	Rbm18	2010004P11Rik|AU015530	RNA binding motif protein 18	protein-coding	chr2	36010858	36011058	201	*	3.24663	4.5405	1.99257	2.54793	0.000410649	0.0418661
chr2	37239865	37240176	+	0	NA	intron (NM_001100591, intron 12 of 21)	L1M2|LINE|L1	15628	NR_028535	100217435		NR_028535		Snord90	MBII-295	small nucleolar RNA, C/D box 90	snoRNA	chr2	37239864	37240176	313	*	3.3336	4.96169	0.721747	4.23994	2.94892e-09	8.1101e-06
chr2	38264664	38264875	+	0	NA	Intergenic	Intergenic	57941	NM_010710	16870	Mm.142856	XM_006497733	ENSMUSG00000000247	Lhx2	LH2A|Lh-2|Lim2|ap|apterous	LIM homeobox protein 2	protein-coding	chr2	38264663	38264875	213	*	3.24484	4.76314	1.26878	3.49436	1.46355e-05	0.00569057
chr2	49466857	49467063	+	0	NA	Intergenic	MTE2b-int|LTR|MaLR	-7874	NM_008449	16574	Mm.256342	NM_008449	ENSMUSG00000026764	Kif5c	KINN|Khc|NKHC|NKHC2	kinesin family member 5C	protein-coding	chr2	49466856	49467063	208	*	3.17512	4.25885	2.31838	1.94047	0.000319794	0.0359514
chr2	50507701	50507918	+	0	NA	Intergenic	RMER10A|LTR|ERVL	-257395	NR_033595	227885	Mm.301654	NR_033595	ENSMUSG00000083270	Gm13498	OTTMUSG00000012426	heat shock protein 90 alpha (cytosolic), class B member 1 pseudogene	pseudo	chr2	50507700	50507918	219	*	3.32359	4.36545	2.52885	1.8366	0.000158697	0.0250622
chr2	52869057	52869567	+	0	NA	intron (NM_172409, intron 1 of 26)	intron (NM_172409, intron 1 of 26)	152410	NM_172409	71409	Mm.394427	XM_006498330	ENSMUSG00000036053	Fmnl2	5430425K04Rik|Man	formin-like 2	protein-coding	chr2	52869056	52869567	512	*	4.0002	5.16351	3.01201	2.1515	0.000462411	0.0441163
chr2	56960817	56961062	+	0	NA	intron (NM_013613, intron 7 of 7)	intron (NM_013613, intron 7 of 7)	6510	NM_013613	18227	Mm.3507	XR_374065	ENSMUSG00000026826	Nr4a2	HZF-3|NOT|Nurr1|RNR-1|TINOR|TINUR	nuclear receptor subfamily 4, group A, member 2	protein-coding	chr2	56960816	56961062	247	*	4.34847	5.23092	3.75467	1.47626	0.000248337	0.0312076
chr2	57231750	57232129	+	0	NA	Intergenic	Intergenic	141146	NM_010274	14571	Mm.3711	NM_001145820	ENSMUSG00000026827	Gpd2	AA408484|AI448216|AU021455|AW494132|GPDH|Gdm1|Gpd-m|Gpdh-m|TISP38	glycerol phosphate dehydrogenase 2, mitochondrial	protein-coding	chr2	57231749	57232129	381	*	3.75796	4.99249	2.63384	2.35865	0.000523237	0.0470487
chr2	58218543	58218755	+	0	NA	Intergenic	Charlie1|DNA|MER1_type	-8480	NM_001111030	269275	Mm.77751	XM_006498085	ENSMUSG00000026834	Acvr1c	ACVRLK7|ALK7|Alk-7|C230097P10	activin A receptor, type IC	protein-coding	chr2	58218542	58218755	214	*	3.19968	4.58715	1.69955	2.8876	8.87177e-06	0.00416818
chr2	59256535	59257000	+	0	NA	Intergenic	Intergenic	-32028	NR_040510	76676	Mm.110038	NR_040510	ENSMUSG00000087455	5330411J11Rik	-	RIKEN cDNA 5330411J11 gene	ncRNA	chr2	59256534	59257000	467	*	3.96665	5.27482	2.67855	2.59627	4.37082e-05	0.0116454
chr2	59679356	59679920	+	0	NA	intron (NM_198294, intron 25 of 26)	(CCCCAG)n|Simple_repeat|Simple_repeat	41025	NM_001159636	72137	Mm.488684	XM_006500216	ENSMUSG00000026988	Wdsub1	1700048E19Rik|2610014F08Rik	WD repeat, SAM and U-box domain containing 1	protein-coding	chr2	59679355	59679920	566	*	5.96688	7.0437	5.12067	1.92303	1.10545e-07	0.00013403
chr2	59691530	59691856	+	0	NA	intron (NM_028118, intron 10 of 10)	intron (NM_028118, intron 10 of 10)	28970	NM_001159636	72137	Mm.488684	XM_006500216	ENSMUSG00000026988	Wdsub1	1700048E19Rik|2610014F08Rik	WD repeat, SAM and U-box domain containing 1	protein-coding	chr2	59691529	59691856	328	*	3.81331	4.97999	2.81912	2.16087	0.00056868	0.0487258
chr2	61243214	61243413	+	0	NA	Intergenic	Intergenic	-173330	NM_011529	21353	Mm.244393	XM_006499087	ENSMUSG00000064289	Tank	C86182|E430026L09Rik|I-TRAF	TRAF family member-associated Nf-kappa B activator	protein-coding	chr2	61243213	61243413	201	*	3.15627	4.45056	1.90121	2.54935	0.000100315	0.0194352
chr2	62444585	62444784	+	0	NA	intron (NM_001164477, intron 8 of 14)	intron (NM_001164477, intron 8 of 14)	-32606	NM_007986	14089	Mm.41816	XM_006498746	ENSMUSG00000000392	Fap	-	fibroblast activation protein	protein-coding	chr2	62444584	62444784	201	*	2.1621	3.29984	1.21829	2.08156	0.000268116	0.032287
chr2	63361503	63361997	+	0	NA	Intergenic	Lx6|LINE|L1	-339406	NM_133207	170738	Mm.242532	XM_006498825		Kcnh7	9330137I11Rik|Kv11.3|erg3	potassium voltage-gated channel, subfamily H (eag-related), member 7	protein-coding	chr2	63361502	63361997	496	*	3.67303	5.07071	2.14224	2.92847	8.14009e-05	0.0174167
chr2	70213083	70213411	+	0	NA	intron (NM_177376, intron 32 of 34)	MTB_Mm|LTR|MaLR	-99733	NM_022435	64406	Mm.423397	NM_022435	ENSMUSG00000075304	Sp5	-	trans-acting transcription factor 5	protein-coding	chr2	70213082	70213411	330	*	4.98188	6.34597	3.54882	2.79715	1.64219e-06	0.00119465
chr2	71041645	71042360	+	0	NA	Intergenic	Intergenic	-7761	NM_001198875	13427	Mm.249479	XM_006498674	ENSMUSG00000027012	Dync1i2	3110079H08Rik|AW554389|Dncic2	dynein cytoplasmic 1 intermediate chain 2	protein-coding	chr2	71041644	71042360	717	*	5.10963	6.19174	4.25535	1.93639	4.27386e-05	0.011529
chr2	72412847	72413071	+	0	NA	Intergenic	Intergenic	98683	NM_025866	66953	Mm.270676	XM_006500053	ENSMUSG00000055612	Cdca7	2310021G01Rik|AU044109|JPO1	cell division cycle associated 7	protein-coding	chr2	72412846	72413071	226	*	3.65151	5.10446	1.93806	3.16641	3.89619e-07	0.000372311
chr2	73266895	73267154	+	0	NA	TTS (NM_153138)	TTS (NM_153138)	-42487	NM_001276444	68526	Mm.451014	XM_006500104	ENSMUSG00000041762	Gpr155	1110017O10Rik|DEPDC3|F730029F15Rik|PGR22	G protein-coupled receptor 155	protein-coding	chr2	73266894	73267154	261	*	3.17147	4.28852	2.26202	2.0265	8.3655e-05	0.0176521
chr2	75122403	75122676	+	0	NA	Intergenic	Lx9|LINE|L1	159697	NR_040635	77269	Mm.389278	NR_040635		9430019J16Rik	-	RIKEN cDNA 9430019J16 gene	ncRNA	chr2	75122402	75122676	275	*	3.56062	4.94171	2.07922	2.86249	0.000566966	0.04869
chr2	75938641	75938941	+	0	NA	intron (NM_001081033, intron 10 of 19)	intron (NM_001081033, intron 10 of 19)	-118767	NM_030188	78802	Mm.282339	NM_030188	ENSMUSG00000075271	Ttc30a1	4930506L13Rik	tetratricopeptide repeat domain 30A1	protein-coding	chr2	75938640	75938941	302	*	4.45372	5.36437	3.82789	1.53648	0.000108072	0.0203624
chr2	77320301	77320766	+	0	NA	intron (NM_001113399, intron 2 of 7)	intron (NM_001113399, intron 2 of 7)	19832	NR_040368	100503106	Mm.443215	NR_040368	ENSMUSG00000085845	Gm13944	OTTMUSG00000015155	predicted gene 13944	ncRNA	chr2	77320300	77320766	467	*	3.78789	5.07203	2.55631	2.51572	0.000207941	0.0282493
chr2	77750746	77751123	+	0	NA	intron (NM_030560, intron 14 of 20)	Lx2|LINE|L1	33476	NM_172667	80744	Mm.288151	XM_006500433	ENSMUSG00000027014	Cwc22	AA684037|AI173004|AL022752|B230213M24|mKIAA1604	CWC22 spliceosome-associated protein homolog (S. cerevisiae)	protein-coding	chr2	77750745	77751123	379	*	3.68091	5.0602	2.20473	2.85547	4.86279e-06	0.00268784
chr2	78688382	78688731	+	0	NA	Intergenic	Intergenic	-20648	NM_009454	22193	Mm.393087	XM_006499161		Ube2e3	Ubce4|ubcM2	ubiquitin-conjugating enzyme E2E 3	protein-coding	chr2	78688381	78688731	351	*	3.1903	4.28852	2.31103	1.9775	0.000136659	0.022791
chr2	79873096	79873328	+	0	NA	intron (NM_001159582, intron 2 of 15)	B4A|SINE|B4	95916	NM_016744	18573	Mm.40678	XM_006498918	ENSMUSG00000059173	Pde1a	AI987702|AW125737	phosphodiesterase 1A, calmodulin-dependent	protein-coding	chr2	79873095	79873328	234	*	3.27498	4.56119	2.03864	2.52256	0.000583768	0.0493816
chr2	84691289	84691731	+	0	NA	intron (NM_001083809, intron 4 of 13)	intron (NM_001083809, intron 4 of 13)	10727	NM_001083809	72401	Mm.22716	XM_006500228	ENSMUSG00000027075	Slc43a1	2610016F07Rik|AA986141|Lat3|PB39|Pov1|R00504	solute carrier family 43, member 1	protein-coding	chr2	84691288	84691731	444	*	5.42294	6.8245	3.88028	2.94422	8.52878e-10	4.00703e-06
chr2	85088846	85089066	+	0	NA	Intergenic	B4A|SINE|B4	-52100	NM_001033346	241528	Mm.476412	XM_006499467	ENSMUSG00000075224	Lrrc55	A330097E02Rik|Gm351	leucine rich repeat containing 55	protein-coding	chr2	85088845	85089066	222	*	4.15379	5.34054	3.123	2.21754	0.000528106	0.047223
chr2	89383064	89383273	+	0	NA	Intergenic	L1_Mur2|LINE|L1	-14603	NM_146969	258971	Mm.389308	NM_146969	ENSMUSG00000075084	Olfr1243	MOR231-4	olfactory receptor 1243	protein-coding	chr2	89383063	89383273	211	*	3.47202	4.87564	1.92299	2.95265	2.90331e-05	0.00906846
chr2	91923208	91923413	+	0	NA	Intergenic	Intergenic	-58983	NM_011957	26427	Mm.10353	NM_011957	ENSMUSG00000027230	Creb3l1	Oasis	cAMP responsive element binding protein 3-like 1	protein-coding	chr2	91923207	91923413	207	*	2.60784	3.67282	1.7794	1.89342	0.000220415	0.0293376
chr2	93045991	93046222	+	0	NA	intron (NM_183180, intron 8 of 9)	intron (NM_183180, intron 8 of 9)	18365	NM_001025246	277414	Mm.41033	XM_006499679	ENSMUSG00000068735	Trp53i11	Tp53i11	transformation related protein 53 inducible protein 11	protein-coding	chr2	93045990	93046222	233	*	3.73924	4.82676	2.87665	1.95011	0.000312564	0.0354032
chr2	101671000	101671343	+	0	NA	intron (NM_001110849, intron 2 of 9)	B1_Mur3|SINE|Alu	7966	NM_001110849	72446	Mm.24138	XM_006500236	ENSMUSG00000032841	Prr5l	2600010E01Rik|4833411O04Rik|Protor-2|Protor2	proline rich 5 like	protein-coding	chr2	101670999	101671343	345	*	4.02479	5.17699	3.05615	2.12083	0.000468208	0.0442904
chr2	101970616	101970912	+	0	NA	intron (NM_178886, intron 1 of 5)	intron (NM_178886, intron 1 of 5)	55770	NM_178886	241576	Mm.489740	XM_006499480	ENSMUSG00000048058	Ldlrad3	6430500P08|AI194318|Lrad3	low density lipoprotein receptor class A domain containing 3	protein-coding	chr2	101970615	101970912	298	*	3.26826	4.43848	2.26774	2.17074	1.11367e-05	0.00466823
chr2	102867166	102867365	+	0	NA	intron (NM_175094, intron 9 of 10)	MER44B|DNA|MER2_type	46405	NM_175094	27402	Mm.315011	NM_175094	ENSMUSG00000010914	Pdhx	AI481367|E3bp|Pdx1	pyruvate dehydrogenase complex, component X	protein-coding	chr2	102867165	102867365	201	*	3.33646	4.75013	1.75589	2.99424	3.13734e-06	0.00197631
chr2	103662819	103663419	+	0	NA	Intergenic	Intergenic	-12340	NR_040514	78031	Mm.243867	NR_040514	ENSMUSG00000086687	4930547E08Rik	-	RIKEN cDNA 4930547E08 gene	ncRNA	chr2	103662818	103663419	602	*	4.60879	5.48651	4.02024	1.46627	0.000442301	0.0434433
chr2	104355916	104356729	+	0	NA	Intergenic	RMER2|LTR|ERV1	-21676	NM_001145824	15259	Mm.257925	NM_001145824	ENSMUSG00000027177	Hipk3	DYRK6|FIST3|PKY	homeodomain interacting protein kinase 3	protein-coding	chr2	104355915	104356729	815	*	4.02574	5.03896	3.27096	1.768	3.3382e-05	0.00998276
chr2	104509424	104510193	+	0	NA	Intergenic	Intergenic	42511	NM_177190	320554	Mm.249065	XM_006499734	ENSMUSG00000027175	Tcp11l1	C130096D04Rik	t-complex 11 like 1	protein-coding	chr2	104509423	104510193	771	*	4.74484	5.62703	4.15133	1.4757	0.000116897	0.0210225
chr2	104599756	104600036	+	0	NA	intron (NM_001123327, intron 11 of 11)	intron (NM_001123327, intron 11 of 11)	-16938	NM_144804	211896	Mm.288805	NM_144804	ENSMUSG00000027173	Depdc7	AV216087	DEP domain containing 7	protein-coding	chr2	104599755	104600036	282	*	3.41045	4.41593	2.66615	1.74978	0.000194877	0.0275754
chr2	112040546	112041130	+	0	NA	Intergenic	(GA)n|Simple_repeat|Simple_repeat	-39160	NM_207206	99010	Mm.33438	NM_207206	ENSMUSG00000027134	Lpcat4	AI505034|Agpat7|Aytl3|LPEAT2	lysophosphatidylcholine acyltransferase 4	protein-coding	chr2	112040545	112041130	586	*	3.57619	4.6235	2.77363	1.84988	8.7872e-05	0.0181605
chr2	113435742	113436011	+	0	NA	intron (NM_001285459, intron 10 of 16)	intron (NM_001285459, intron 10 of 16)	-89371	NM_001287818	14260	Mm.4938	XM_006498750	ENSMUSG00000044042	Fmn1	Fmn|ld	formin 1	protein-coding	chr2	113435741	113436011	271	*	2.75422	3.86372	1.85698	2.00674	0.000147445	0.0240029
chr2	116772167	116772375	+	0	NA	Intergenic	Intergenic	46383	NR_040335	320975	Mm.132509	NR_040335	ENSMUSG00000085316	D330050G23Rik	-	RIKEN cDNA D330050G23 gene	ncRNA	chr2	116772166	116772375	210	*	2.87173	3.994	1.95373	2.04026	8.682e-05	0.018032
chr2	119422752	119422966	+	0	NA	intron (NR_015473, intron 2 of 2)	ORR1B2|LTR|MaLR	2827	NR_015473	66602	Mm.379181	NR_015473	ENSMUSG00000085438	1700020I14Rik	1190006L01Rik|4933437I03Rik|AI451541|AI585852|AW538376|AW558897	RIKEN cDNA 1700020I14 gene	ncRNA	chr2	119422751	119422966	216	*	5.41537	6.45259	4.62725	1.82534	0.000173435	0.0260056
chr2	120372275	120372489	+	0	NA	intron (NM_011743, intron 2 of 21)	B1_Mus2|SINE|Alu	17185	NM_011743	20402	Mm.485295	XM_006499039	ENSMUSG00000027288	Zfp106	Cd-1|D2Dcr28|H3a|Sh3bp3|Znf106|sirm	zinc finger protein 106	protein-coding	chr2	120372274	120372489	216	*	5.90333	7.65587	1.64328	6.01259	3.51261e-10	2.0846e-06
chr2	121506893	121507113	+	0	NA	intron (NM_172673, intron 1 of 14)	intron (NM_172673, intron 1 of 14)	125790	NM_172673	228564	Mm.428057	XM_006499269	ENSMUSG00000027238	Frmd5	1500032A09Rik|5830442F04|A930004K21Rik|R75430	FERM domain containing 5	protein-coding	chr2	121506892	121507113	222	*	2.93992	4.05898	2.0272	2.03178	0.000108131	0.0203624
chr2	125292216	125292879	+	0	NA	intron (NM_007993, intron 5 of 65)	intron (NM_007993, intron 5 of 65)	39627	NM_007993	14118	Mm.271644	XM_006498747	ENSMUSG00000027204	Fbn1	AI536462|B430209H23|Fib-1|Tsk	fibrillin 1	protein-coding	chr2	125292215	125292879	665	*	4.52071	5.64031	3.60708	2.03323	0.000302849	0.0347392
chr2	125973542	125973770	+	0	NA	intron (NM_029455, intron 1 of 16)	PB1D10|SINE|Alu	4084	NM_029455	75823	Mm.444732	XM_006500348	ENSMUSG00000027209	Fam227b	4930525F21Rik	family with sequence similarity 227, member B	protein-coding	chr2	125973541	125973770	230	*	7.83602	9.60885	2.91933	6.68952	8.46409e-13	3.98823e-08
chr2	127488274	127488473	+	0	NA	Intergenic	Intergenic	-5942	NM_001171187	17153	Mm.39040	NM_001171187	ENSMUSG00000027375	Mal	Mpv17|Vip17	myelin and lymphocyte protein, T cell differentiation protein	protein-coding	chr2	127488273	127488473	201	*	3.39131	4.43643	2.5919	1.84453	0.000184274	0.0269149
chr2	127767668	127767947	+	0	NA	intron (NM_028765, intron 9 of 17)	RMER1B|Other|Other	87443	NM_028765	74121	Mm.244835	XM_006500273	ENSMUSG00000027380	Acoxl	1200014P05Rik|AV025673	acyl-Coenzyme A oxidase-like	protein-coding	chr2	127767667	127767947	281	*	3.74167	4.79856	2.92518	1.87338	2.57189e-05	0.00826213
chr2	128073391	128073591	+	0	NA	Intergenic	Intergenic	120180	NM_001284410	12125	Mm.453214	XM_006498614	ENSMUSG00000027381	Bcl2l11	1500006F24Rik|Bim|Bod	BCL2-like 11 (apoptosis facilitator)	protein-coding	chr2	128073390	128073591	202	*	3.61408	4.67963	2.78481	1.89482	0.000269028	0.0323057
chr2	130964898	130965113	+	0	NA	intron (NM_028306, intron 6 of 12)	intron (NM_028306, intron 6 of 12)	11857	NM_028306	72630	Mm.277465	XM_006500245	ENSMUSG00000074793	Hspa12b	2700081N06Rik	heat shock protein 12B	protein-coding	chr2	130964897	130965113	217	*	3.46859	4.39303	2.82658	1.56645	0.000433438	0.0430263
chr2	142759476	142759675	+	0	NA	Intergenic	B3A|SINE|B2	-32375	NM_001081133	16558	Mm.251934	XM_006498813	ENSMUSG00000038844	Kif16b	8430434E15Rik|AA623607|AI789011|C80253|C80902|mKIAA1590	kinesin family member 16B	protein-coding	chr2	142759475	142759675	201	*	3.13254	4.51562	1.64533	2.8703	0.00044773	0.0435968
chr2	142787628	142787913	+	0	NA	Intergenic	Intergenic	-60570	NM_001081133	16558	Mm.251934	XM_006498813	ENSMUSG00000038844	Kif16b	8430434E15Rik|AA623607|AI789011|C80253|C80902|mKIAA1590	kinesin family member 16B	protein-coding	chr2	142787627	142787913	287	*	3.66873	4.87564	2.59969	2.27595	0.00045566	0.0439139
chr2	144138409	144138811	+	0	NA	intron (NM_026924, intron 3 of 3)	intron (NM_026924, intron 3 of 3)	18488	NM_152947	107586	Mm.252750	XM_006498544	ENSMUSG00000037279	Ovol2	1700108N11Rik|1810007D21Rik|M-OVO|M-OVO-A|M-OVO-B|MOVO|Ovo2|Zfp339|movo2	ovo-like 2 (Drosophila)	protein-coding	chr2	144138408	144138811	404	*	4.75073	5.61718	4.17454	1.44264	0.000396752	0.0408851
chr2	144341377	144341803	+	0	NA	intron (NM_172859, intron 3 of 20)	intron (NM_172859, intron 3 of 20)	11544	NM_172859	241688	Mm.442156	XM_006499511	ENSMUSG00000037259	Dzank1	2810039F03Rik|6330439K17Rik|6430408C01|AI851115|Ankrd64	double zinc ribbon and ankyrin repeat domains 1	protein-coding	chr2	144341376	144341803	428	*	3.91368	5.1236	2.83876	2.28484	8.48135e-06	0.00405229
chr2	145692076	145692299	+	0	NA	intron (NM_028724, intron 9 of 12)	B1F1|SINE|Alu	-36790	NM_026425	67877	Mm.442235	XM_006500089	ENSMUSG00000002728	Naa20	1500004D14Rik|2900026I01Rik|AU041458|D2Ertd186e|Nat5	N(alpha)-acetyltransferase 20, NatB catalytic subunit	protein-coding	chr2	145692075	145692299	225	*	4.80583	6.42661	2.24806	4.17855	2.48294e-06	0.00163726
chr2	145872909	145873489	+	0	NA	Intergenic	Intergenic	112679	NM_175280	78774	Mm.451992	NM_175280	ENSMUSG00000037143	4930529M08Rik	BB178539|BC024760	RIKEN cDNA 4930529M08 gene	protein-coding	chr2	145872908	145873489	582	*	4.44315	5.32307	3.85217	1.4709	0.000355454	0.0383544
chr2	152283330	152283638	+	0	NA	Intergenic	Intergenic	6872	NM_001037933	629114	Mm.389372	NM_001037933	ENSMUSG00000074681	Defb23	EG629114	defensin beta 23	protein-coding	chr2	152283329	152283638	310	*	3.80693	4.87878	2.96824	1.91054	5.04864e-05	0.0124841
chr2	153502579	153503980	+	0	NA	exon (NM_001003963, exon 20 of 22)	exon (NM_001003963, exon 20 of 22)	28094	NM_001271747	13436	Mm.491804	XM_006498682	ENSMUSG00000027478	Dnmt3b	MmuIIIB	DNA methyltransferase 3B	protein-coding	chr2	153502578	153503980	1403	*	5.84447	6.74857	5.22618	1.52239	7.18691e-07	0.000595868
chr2	154030997	154031300	+	0	NA	intron (NM_001012392, intron 3 of 15)	intron (NM_001012392, intron 3 of 15)	5032	NM_153418	228801	Mm.3783	NM_001012392	ENSMUSG00000027485	Bpifb1	Lplunc1	BPI fold containing family B, member 1	protein-coding	chr2	154030996	154031300	305	*	3.51856	4.87866	2.09654	2.78212	6.45889e-06	0.00332553
chr2	154118312	154118581	+	0	NA	Intergenic	Intergenic	-14534	NM_001025574	433492	Mm.330682	NM_001025574	ENSMUSG00000067996	Bpifb9b	5430413K10Rik|AI413838|OTTMUSG00000015915|Rp23-154j12.5	BPI fold containing family B, member 9B	protein-coding	chr2	154118311	154118581	271	*	3.4833	4.76478	2.25781	2.50696	0.000453152	0.0438735
chr2	154131121	154131320	+	0	NA	Intergenic	Lx8|LINE|L1	-1760	NM_001025574	433492	Mm.330682	NM_001025574	ENSMUSG00000067996	Bpifb9b	5430413K10Rik|AI413838|OTTMUSG00000015915|Rp23-154j12.5	BPI fold containing family B, member 9B	protein-coding	chr2	154131120	154131320	201	*	3.35737	4.67094	2.05612	2.61482	1.92758e-05	0.00687818
chr2	156991083	156991393	+	0	NA	intron (NM_011249, intron 16 of 21)	intron (NM_011249, intron 16 of 21)	-30280	NM_018851	56045	Mm.468781	XM_006499921	ENSMUSG00000027639	Samhd1	E330031J07Rik|Mg11	SAM domain and HD domain, 1	protein-coding	chr2	156991082	156991393	312	*	3.81633	5.11977	2.53961	2.58017	4.02235e-05	0.0111564
chr2	158735984	158736678	+	0	NA	Intergenic	Intergenic	115775	NM_145742	71715	Mm.315652	XM_006500188	ENSMUSG00000027655	Dhx35	1200009D07Rik|Ddx35	DEAH (Asp-Glu-Ala-His) box polypeptide 35	protein-coding	chr2	158735983	158736678	696	*	4.47833	5.50799	3.70085	1.80714	1.08564e-05	0.0046369
chr2	159939224	159940212	+	0	NA	Intergenic	Intergenic	97329	NR_040499	71613	Mm.98139	NR_040499	ENSMUSG00000086653	9130015L21Rik	-	RIKEN cDNA 9130015L21 gene	ncRNA	chr2	159939223	159940212	990	*	5.42692	6.81931	3.91212	2.90718	1.72493e-05	0.00637704
chr2	160225563	160225785	+	0	NA	Intergenic	L1MC4|LINE|L1	-32873	NM_010658	16658	Mm.330745	NM_010658	ENSMUSG00000074622	Mafb	Kreisler|Krml|Krml1|kr	v-maf musculoaponeurotic fibrosarcoma oncogene family, protein B (avian)	protein-coding	chr2	160225562	160225785	224	*	3.32688	4.50799	2.30653	2.20146	0.000205996	0.0282068
chr2	160824530	160824752	+	0	NA	intron (NM_173368, intron 17 of 36)	L1_Mus4|LINE|L1	-86577	NM_182840	280635	Mm.330747	XM_006499686	ENSMUSG00000050700	Emilin3	1110013O17Rik|EMILIN-T|Emilin5	elastin microfibril interfacer 3	protein-coding	chr2	160824529	160824752	224	*	2.829	4.02685	1.77732	2.24953	4.08066e-05	0.011181
chr2	163203933	163204450	+	0	NA	intron (NM_021566, intron 1 of 5)	intron (NM_021566, intron 1 of 5)	19518	NM_021566	59091	Mm.34459	XM_006499972	ENSMUSG00000017817	Jph2	1110002E14Rik|JP-2|Jp2	junctophilin 2	protein-coding	chr2	163203932	163204450	519	*	3.641	4.64305	2.9013	1.74175	6.68684e-05	0.0150799
chr2	163606495	163607068	+	0	NA	Intergenic	Intergenic	-30806	NM_001272052	11486	Mm.388	NM_001272052	ENSMUSG00000017697	Ada	-	adenosine deaminase	protein-coding	chr2	163606494	163607068	575	*	4.32756	5.56964	3.18782	2.38182	1.19412e-06	0.000925123
chr2	163676508	163677534	+	0	NA	Intergenic	MLT1D|LTR|MaLR	-2465	NM_001030292	241769	Mm.295337	NM_001030292	ENSMUSG00000035238	Kcnk15	KCNK11|KCNK14|KT3.3|TASK5	potassium channel, subfamily K, member 15	protein-coding	chr2	163676507	163677534	1028	*	4.71133	5.58352	4.12886	1.45466	0.000312194	0.0354032
chr2	165002547	165002746	+	0	NA	intron (NM_174988, intron 2 of 11)	intron (NM_174988, intron 2 of 11)	57591	NM_174988	104010	Mm.151819	XM_006498534	ENSMUSG00000053166	Cdh22	-	cadherin 22	protein-coding	chr2	165002546	165002746	201	*	3.56174	4.84066	2.34205	2.4986	0.000175965	0.0262454
chr2	165032164	165032973	+	0	NA	intron (NM_174988, intron 1 of 11)	intron (NM_174988, intron 1 of 11)	27669	NM_174988	104010	Mm.151819	XM_006498534	ENSMUSG00000053166	Cdh22	-	cadherin 22	protein-coding	chr2	165032163	165032973	811	*	4.57831	5.54811	3.88066	1.66746	0.000259845	0.0319717
chr2	168758479	168759287	+	0	NA	intron (NM_009564, intron 5 of 5)	intron (NM_009564, intron 5 of 5)	22204	NM_009564	22722	Mm.482454	NM_009564	ENSMUSG00000027551	Zfp64	-	zinc finger protein 64	protein-coding	chr2	168758478	168759287	810	*	4.40252	5.47565	3.56189	1.91376	5.0812e-06	0.00272832
chr2	170236383	170236597	+	0	NA	intron (NM_029815, intron 3 of 12)	Tigger7|DNA|MER2_type	16855	NM_001164369	76960	Mm.240850	XM_006500381	ENSMUSG00000013523	Bcas1	2210416M21Rik|9030223A09Rik|AI841227|NABC1	breast carcinoma amplified sequence 1	protein-coding	chr2	170236382	170236597	216	*	3.24387	4.36113	2.33408	2.02705	0.000161481	0.0252231
chr2	172134148	172134354	+	0	NA	Intergenic	MTD|LTR|MaLR	-36826	NM_025912	67017	Mm.30013	XM_006500059	ENSMUSG00000027495	Fam210b	2010011I20Rik|AI430961|AV108736	family with sequence similarity 210, member B	protein-coding	chr2	172134147	172134354	208	*	3.13329	4.49426	1.70887	2.78539	0.000165461	0.0254548
chr2	172774442	172774796	+	0	NA	Intergenic	MIR|SINE|MIR	-8797	NM_007557	12162	Mm.392150	NM_007557	ENSMUSG00000008999	Bmp7	OP1	bone morphogenetic protein 7	protein-coding	chr2	172774441	172774796	356	*	3.80793	4.88619	2.95954	1.92665	3.07017e-05	0.00940722
chr2	173527828	173528685	+	0	NA	TTS (NM_024436)	TTS (NM_024436)	-1607	NR_105758	102465173		NR_105758	ENSMUSG00000098588	Mir6340	mmu-mir-6340	microRNA mir-6340	ncRNA	chr2	173527827	173528685	859	*	5.14818	6.17647	4.37262	1.80385	0.000116539	0.0210225
chr2	173676945	173677144	+	0	NA	Intergenic	Intergenic	113972	NM_019806	56491	Mm.260456	NM_019806	ENSMUSG00000054455	Vapb	AI225786|AI840687|AI848259|D2Abb2e|R75548|VAP33b|Vamp33b	vesicle-associated membrane protein, associated protein B and C	protein-coding	chr2	173676944	173677144	201	*	2.35288	3.49638	1.39924	2.09715	0.000162712	0.0253764
chr2	173834729	173835150	+	0	NA	Intergenic	B4|SINE|B4	-67613	NM_172675	228960	Mm.277977	XM_006499435	ENSMUSG00000027522	Stx16	4930401D03|5430410K23Rik|6330500A18Rik|AI648908|AW553605|Syn16	syntaxin 16	protein-coding	chr2	173834728	173835150	423	*	3.86223	5.25876	2.33493	2.92383	1.51243e-05	0.00586044
chr2	174120878	174121153	+	0	NA	promoter-TSS (NR_002846)	promoter-TSS (NR_002846)	-78	NR_002846	56802	Mm.425113	NR_002846	ENSMUSG00000086537	Nespos	Gnas-as|Nespas	neuroendocrine secretory protein opposite strand	ncRNA	chr2	174120877	174121153	277	*	4.17454	5.53484	2.75198	2.78286	8.1652e-06	0.00400301
chr2	174417221	174418128	+	0	NA	Intergenic	L1MD2|LINE|L1	-51361	NM_001099328	100043757	Mm.48711	XM_006498517	ENSMUSG00000050600	Zfp831	ENSMUSG00000050600|OTTMUSG00000017459|Rp23-45p4.1	zinc finger protein 831	protein-coding	chr2	174417220	174418128	909	*	4.5583	5.52915	3.8593	1.66986	7.52853e-05	0.0165156
chr2	174478037	174478352	+	0	NA	intron (NM_001099328, intron 2 of 4)	intron (NM_001099328, intron 2 of 4)	9159	NM_001099328	100043757	Mm.48711	XM_006498517	ENSMUSG00000050600	Zfp831	ENSMUSG00000050600|OTTMUSG00000017459|Rp23-45p4.1	zinc finger protein 831	protein-coding	chr2	174478036	174478352	317	*	3.43975	4.8391	1.90387	2.93523	0.000143079	0.0235867
chr2	174569864	174570063	+	0	NA	Intergenic	Intergenic	-16296	NM_007903	13616	Mm.9478	NM_007903	ENSMUSG00000027524	Edn3	114CH19|ET-3|PPET3|ls|tmgc48	endothelin 3	protein-coding	chr2	174569863	174570063	201	*	3.35813	4.70513	1.97157	2.73356	0.000329968	0.0366206
chr2	178215986	178216336	+	0	NA	intron (NM_198656, intron 13 of 14)	intron (NM_198656, intron 13 of 14)	50849	NM_198656	381409	Mm.330860	XM_006500669	ENSMUSG00000039155	Cdh26	Gm1010	cadherin-like 26	protein-coding	chr2	178215985	178216336	352	*	3.89804	4.93458	3.11088	1.8237	0.000337114	0.0371656
chr2	178262432	178263070	+	0	NA	Intergenic	Intergenic	97439	NM_198656	381409	Mm.330860	XM_006500669	ENSMUSG00000039155	Cdh26	Gm1010	cadherin-like 26	protein-coding	chr2	178262431	178263070	640	*	4.60522	5.55001	3.93873	1.61128	0.000457854	0.0439351
chr2	178316442	178316839	+	0	NA	Intergenic	B4|SINE|B4	151328	NM_198656	381409	Mm.330860	XM_006500669	ENSMUSG00000039155	Cdh26	Gm1010	cadherin-like 26	protein-coding	chr2	178316441	178316839	399	*	4.08118	5.19882	3.17076	2.02806	4.6569e-05	0.0120161
chr2	180687767	180688018	+	0	NA	intron (NM_001141933, intron 1 of 5)	intron (NM_001141933, intron 1 of 5)	1512	NM_001141933	58237	Mm.40361	XM_006500689	ENSMUSG00000027574	Nkain4	AB030182|C030019F02Rik	Na+/K+ transporting ATPase interacting 4	protein-coding	chr2	180687766	180688018	253	*	3.65684	4.87715	2.56145	2.3157	0.000491257	0.0452559
chr2	181116947	181117161	+	0	NA	intron (NM_023684, intron 1 of 4)	intron (NM_023684, intron 1 of 4)	1114	NM_023684	72699	Mm.440138	NM_023684	ENSMUSG00000090077	Lime1	2810038K19Rik|LIME	Lck interacting transmembrane adaptor 1	protein-coding	chr2	181116946	181117161	216	*	3.67197	4.80798	2.73109	2.07689	0.000465475	0.0441163
chr3	12612707	12612924	+	0	NA	Intergenic	L1VL4|LINE|L1	-768456	NR_040751	100038545	Mm.388494	NR_040751		Gm10745	ENSMUSG00000074696	predicted gene 10745	ncRNA	chr3	12612706	12612924	219	*	2.6985	4.21666	0.72307	3.49359	2.75882e-05	0.00868937
chr3	18143099	18143367	+	0	NA	5' UTR (NM_007825, exon 1 of 6)	5' UTR (NM_007825, exon 1 of 6)	105	NM_007825	13123	Mm.316000	XM_006535383	ENSMUSG00000039519	Cyp7b1	AW261589|D3Ertd552e|hct-1	cytochrome P450, family 7, subfamily b, polypeptide 1	protein-coding	chr3	18143098	18143367	270	*	3.76065	4.89655	2.81994	2.07661	0.000365353	0.0387938
chr3	32734066	32734308	+	0	NA	intron (NM_001013024, intron 1 of 20)	MT2B|LTR|ERVL	17639	NM_001013024	72607	Mm.316153	XM_006535553		Usp13	2700071E21Rik|AI848077|ISOT3|IsoT-3	ubiquitin specific peptidase 13 (isopeptidase T-3)	protein-coding	chr3	32734065	32734308	244	*	3.37053	4.76314	1.85509	2.90806	0.000283679	0.0333199
chr3	34631553	34632976	+	0	NA	Intergenic	ID_B1|SINE|B4	-16680	NR_038348	100041108	Mm.484676	NR_038347		Gm3143	-	predicted gene 3143	ncRNA	chr3	34631552	34632976	1425	*	5.08288	6.17637	4.21102	1.96535	0.000444547	0.0435124
chr3	35720866	35721396	+	0	NA	intron (NM_029570, intron 19 of 29)	Lx3C|LINE|L1	68071	NM_029570	76295	Mm.239416	XM_006535567	ENSMUSG00000037400	Atp11b	1110019I14Rik|ATPIF|ATPIR|mKIAA0956	ATPase, class VI, type 11B	protein-coding	chr3	35720865	35721396	532	*	4.37281	5.36113	3.65127	1.70987	0.000206274	0.0282068
chr3	37379014	37379218	+	0	NA	intron (NM_001163511, intron 14 of 15)	B1_Mus2|SINE|Alu	59914	NM_021343	57815	Mm.172679	XM_006535504	ENSMUSG00000027722	Spata5	2510048F20Rik|C78064|Spaf	spermatogenesis associated 5	protein-coding	chr3	37379013	37379218	206	*	4.14559	5.73276	1.81038	3.92238	9.43126e-06	0.00428811
chr3	39901852	39902075	+	0	NA	Intergenic	PB1|SINE|Alu	519871	NR_040445	100040882	Mm.272869	NR_040445	ENSMUSG00000037884	1700017G19Rik	-	RIKEN cDNA 1700017G19 gene	ncRNA	chr3	39901851	39902075	225	*	5.00922	6.67823	2.04361	4.63462	9.36204e-07	0.000754032
chr3	40513169	40513415	+	0	NA	intron (NM_178386, intron 1 of 5)	intron (NM_178386, intron 1 of 5)	499	NM_178386	73333	Mm.78691	NM_178386		Slc25a31	1700034J06Rik|Ant4|Sfec	solute carrier family 25 (mitochondrial carrier; adenine nucleotide translocator), member 31	protein-coding	chr3	40513168	40513415	248	*	3.55858	4.9446	2.06274	2.88186	1.17825e-05	0.00484878
chr3	40855412	40855738	+	0	NA	Intergenic	RMER1B|Other|Other	31393	NM_027558	70804	Mm.40321	NM_027558	ENSMUSG00000049940	Pgrmc2	4631434O19Rik|5730409G06Rik|DG6|PMBP	progesterone receptor membrane component 2	protein-coding	chr3	40855411	40855738	328	*	3.39534	4.533	2.45166	2.08133	9.75025e-06	0.00434553
chr3	50413557	50413756	+	0	NA	Intergenic	Intergenic	-166121	NM_011990	26570	Mm.260988	XM_006500775	ENSMUSG00000027737	Slc7a11	9930009M05Rik|AI451155|sut|xCT	solute carrier family 7 (cationic amino acid transporter, y+ system), member 11	protein-coding	chr3	50413556	50413756	201	*	3.41466	4.82206	1.85388	2.96818	1.5784e-05	0.0060951
chr3	50556004	50556265	+	0	NA	Intergenic	Tigger1|DNA|MER2_type	-308599	NM_011990	26570	Mm.260988	XM_006500775	ENSMUSG00000027737	Slc7a11	9930009M05Rik|AI451155|sut|xCT	solute carrier family 7 (cationic amino acid transporter, y+ system), member 11	protein-coding	chr3	50556003	50556265	263	*	4.1718	5.67522	2.26097	3.41426	4.8056e-06	0.00268784
chr3	51295381	51296249	+	0	NA	intron (NM_016858, intron 1 of 1)	PB1D9|SINE|Alu	7927	NM_016858	19338	Mm.1664	NM_016858	ENSMUSG00000027739	Rab33b	-	RAB33B, member of RAS oncogene family	protein-coding	chr3	51295380	51296249	870	*	4.66822	5.67877	3.91707	1.76169	0.00051675	0.0466922
chr3	51795281	51795577	+	0	NA	intron (NM_001004176, intron 1 of 4)	RSINE1|SINE|B4	113499	NM_001004176	433586	Mm.481431	XM_006501645	ENSMUSG00000061143	Maml3	AV234550|BC049812|Mam-2|mKIAA1816	mastermind like 3 (Drosophila)	protein-coding	chr3	51795280	51795577	298	*	3.5174	4.8391	2.19604	2.64306	0.000204571	0.0282068
chr3	52018155	52018807	+	0	NA	Intergenic	Intergenic	-53778	NM_019739	56458	Mm.29891	NM_019739	ENSMUSG00000044167	Foxo1	AI876417|Afxh|FKHR|Fkhr1|Foxo1a	forkhead box O1	protein-coding	chr3	52018154	52018807	654	*	4.41503	5.37289	3.73242	1.64047	0.000135065	0.0226633
chr3	52217152	52217351	+	0	NA	Intergenic	Intergenic	144992	NM_019739	56458	Mm.29891	NM_019739	ENSMUSG00000044167	Foxo1	AI876417|Afxh|FKHR|Fkhr1|Foxo1a	forkhead box O1	protein-coding	chr3	52217151	52217351	201	*	3.29086	4.68814	1.76131	2.92683	2.30883e-05	0.00784155
chr3	52264187	52264450	+	0	NA	Intergenic	Intergenic	192059	NM_019739	56458	Mm.29891	NM_019739	ENSMUSG00000044167	Foxo1	AI876417|Afxh|FKHR|Fkhr1|Foxo1a	forkhead box O1	protein-coding	chr3	52264186	52264450	265	*	3.90597	5.0903	2.87968	2.21061	0.000211781	0.0285305
chr3	54164922	54165152	+	0	NA	promoter-TSS (NM_001198766)	promoter-TSS (NM_001198766)	8	NM_015784	50706	Mm.236067	XM_006501653	ENSMUSG00000027750	Postn	A630052E07Rik|AI747096|OSF-2|Osf2|PLF|PN|peri	periostin, osteoblast specific factor	protein-coding	chr3	54164921	54165152	232	*	3.85617	4.84388	3.13543	1.70844	0.000341866	0.0374617
chr3	57754649	57755087	+	0	NA	Intergenic	Intergenic	-103189	NM_019410	18645	Mm.271744	NM_019410	ENSMUSG00000027805	Pfn2	Pfn	profilin 2	protein-coding	chr3	57754648	57755087	440	*	3.78149	4.96454	2.75758	2.20696	0.000260013	0.0319717
chr3	59770399	59771018	+	0	NA	intron (NR_037189, intron 4 of 4)	ETnERV2-int|LTR|ERVK	14477	NR_037189	676914	Mm.228502	NR_037189	ENSMUSG00000070465	Gm9696	-	arylacetamide deacetylase-like 2 pseudogene	pseudo	chr3	59770398	59771018	621	*	4.24697	5.4606	3.1648	2.2958	0.000170013	0.025836
chr3	60204301	60204604	+	0	NA	Intergenic	Intergenic	-72300	NM_001253713	56758	Mm.255723	XM_006501772	ENSMUSG00000027763	Mbnl1	Mbnl|mKIAA0428	muscleblind-like 1 (Drosophila)	protein-coding	chr3	60204300	60204604	305	*	3.27604	4.60186	1.94433	2.65753	9.49472e-06	0.00429962
chr3	63320294	63320676	+	0	NA	Intergenic	Intergenic	220691	NM_008604	17380	Mm.296022	XM_006501095	ENSMUSG00000027820	Mme	6030454K05Rik|C85356|CALLA|CD10|NEP|SFE	membrane metallo endopeptidase	protein-coding	chr3	63320293	63320676	384	*	5.14159	6.24022	4.26166	1.97856	0.000339928	0.0373733
chr3	67396348	67396606	+	0	NA	intron (NM_025813, intron 6 of 15)	intron (NM_025813, intron 6 of 15)	9787	NM_025813	66868	Mm.491153	NM_025813	ENSMUSG00000027775	Mfsd1	1200003O06Rik	major facilitator superfamily domain containing 1	protein-coding	chr3	67396347	67396606	260	*	3.50957	4.76641	2.33856	2.42785	0.000581259	0.0493536
chr3	67495304	67495664	+	0	NA	Intergenic	Lx3B|LINE|L1	108794	NM_025813	66868	Mm.491153	NM_025813	ENSMUSG00000027775	Mfsd1	1200003O06Rik	major facilitator superfamily domain containing 1	protein-coding	chr3	67495303	67495664	362	*	3.59193	4.89207	2.32309	2.56897	0.00044963	0.0436687
chr3	69253014	69253222	+	0	NA	intron (NM_178726, intron 1 of 3)	RSINE1|SINE|B4	132278	NM_178726	242083	Mm.40577	XM_006501470		Ppm1l	3222401G13|5930404J21Rik|AI481720|AW045850|PP2C|PP2Cepsilon|Pp2ce|Ppp2ce|mKIAA4175	protein phosphatase 1 (formerly 2C)-like	protein-coding	chr3	69253013	69253222	210	*	3.09095	4.23092	2.14334	2.08758	8.79375e-05	0.0181605
chr3	75411062	75411830	+	0	NA	intron (NM_009250, intron 1 of 8)	intron (NM_009250, intron 1 of 8)	48207	NR_040539	69193	Mm.374088	NR_040539		2410007B07Rik	-	RIKEN cDNA 2410007B07 gene	ncRNA	chr3	75411061	75411830	770	*	4.61357	5.71023	3.73675	1.97348	0.000258965	0.0319478
chr3	79097654	79098441	+	0	NA	Intergenic	Intergenic	-51251	NM_001142953	100233207	Mm.373801	NM_001142953	ENSMUSG00000091685	Gm17359	-	predicted gene, 17359	protein-coding	chr3	79097653	79098441	789	*	4.85412	5.82911	4.14985	1.67925	0.000231108	0.0299877
chr3	79103444	79103796	+	0	NA	Intergenic	ID_B1|SINE|B4	-45678	NM_001142953	100233207	Mm.373801	NM_001142953	ENSMUSG00000091685	Gm17359	-	predicted gene, 17359	protein-coding	chr3	79103443	79103796	354	*	3.68759	5.1574	1.91191	3.2455	2.46214e-09	7.30594e-06
chr3	79386702	79386999	+	0	NA	Intergenic	Intergenic	-8461	NM_026352	67738	Mm.295252	XM_006501943	ENSMUSG00000027804	Ppid	4930564J03Rik|CYP-40|Ppidl|Ppif	peptidylprolyl isomerase D (cyclophilin D)	protein-coding	chr3	79386701	79386999	299	*	3.89846	5.19033	2.64905	2.54128	0.000121678	0.0215049
chr3	79459601	79459964	+	0	NA	intron (NM_212452, intron 14 of 17)	B1_Mur1|SINE|Alu	26781	NM_029482	75939	Mm.221520	NM_029482	ENSMUSG00000027811	4930579G24Rik	-	RIKEN cDNA 4930579G24 gene	protein-coding	chr3	79459600	79459964	365	*	3.85491	5.10188	2.70493	2.39695	0.000340065	0.0373733
chr3	81973223	81973700	+	0	NA	Intergenic	L1MC3|LINE|L1	-23662	NM_021896	60596	Mm.143831	XM_006501843	ENSMUSG00000033910	Gucy1a3	1200016O07Rik	guanylate cyclase 1, soluble, alpha 3	protein-coding	chr3	81973222	81973700	479	*	3.62468	4.89356	2.4274	2.46616	0.000123392	0.021672
chr3	83708492	83708925	+	0	NA	intron (NM_172681, intron 31 of 34)	intron (NM_172681, intron 31 of 34)	-63178	NM_011905	24088	Mm.87596	XM_006501460	ENSMUSG00000027995	Tlr2	Ly105	toll-like receptor 2	protein-coding	chr3	83708491	83708925	435	*	4.19974	5.15989	3.51426	1.64563	8.84874e-05	0.0182407
chr3	85456147	85456476	+	0	NA	exon (NM_144896, exon 12 of 13)	exon (NM_144896, exon 12 of 13)	78260	NM_144896	229487	Mm.393738	XM_006501329	ENSMUSG00000028085	Pet112	9430026F02Rik|Pet112l	PET112 homolog (S. cerevisiae)	protein-coding	chr3	85456146	85456476	331	*	3.67633	4.66233	2.95781	1.70453	0.000298595	0.0343911
chr3	85576103	85576308	+	0	NA	Intergenic	Intergenic	-26074	NM_172682	229488	Mm.119926	XM_006501333	ENSMUSG00000051000	Fam160a1	9930021J17Rik	family with sequence similarity 160, member A1	protein-coding	chr3	85576102	85576308	207	*	3.39377	4.74517	1.99542	2.74975	0.000189192	0.0271757
chr3	87362050	87362363	+	0	NA	Intergenic	Intergenic	32706	NM_012051	27049	Mm.219460	XM_006501545	ENSMUSG00000003382	Etv3	AI414410|METS|Pe1	ets variant gene 3	protein-coding	chr3	87362049	87362363	315	*	3.85967	5.02947	2.8599	2.16956	0.000430438	0.0428378
chr3	87895513	87895982	+	0	NA	intron (NM_001033484, intron 10 of 37)	intron (NM_001033484, intron 10 of 37)	9774	NM_001033484	404710	Mm.331133	XM_006501643	ENSMUSG00000028068	Iqgap3	AI593484|D030034H08	IQ motif containing GTPase activating protein 3	protein-coding	chr3	87895512	87895982	471	*	4.09359	5.16723	3.25221	1.91502	0.000263605	0.0322033
chr3	89098356	89098664	+	0	NA	Intergenic	Intergenic	-13637	NM_001162425	13636	Mm.15675	NM_001162425	ENSMUSG00000027954	Efna1	AI325262|B61|Efl1|Epl1|Eplg1|Lerk1	ephrin A1	protein-coding	chr3	89098355	89098664	310	*	2.86859	3.93179	2.04282	1.88896	0.000206328	0.0282068
chr3	89651651	89651863	+	0	NA	intron (NM_172530, intron 2 of 5)	MIR|SINE|MIR	16465	NM_172530	214547	Mm.225	NM_172530	ENSMUSG00000046280	She	9430022A14	src homology 2 domain-containing transforming protein E	protein-coding	chr3	89651650	89651863	214	*	4.22093	5.21317	3.49425	1.71892	0.000153428	0.0245046
chr3	89745540	89745974	+	0	NA	intron (NM_001081182, intron 26 of 27)	intron (NM_001081182, intron 26 of 27)	21497	NM_001081182	54667	Mm.30455	XM_006501713	ENSMUSG00000060671	Atp8b2	Id	ATPase, class I, type 8B, member 2	protein-coding	chr3	89745539	89745974	436	*	4.37198	5.41281	3.57871	1.8341	6.8832e-06	0.00351193
chr3	90344129	90344355	+	0	NA	promoter-TSS (NM_026416)	promoter-TSS (NM_026416)	-903	NM_026416	67860	Mm.331185	XM_006501948	ENSMUSG00000074457	S100a16	2300002L21Rik|AI325039|AI663996|DT1P1A7|S100F	S100 calcium binding protein A16	protein-coding	chr3	90344128	90344355	228	*	3.44894	4.84066	1.93618	2.90447	3.80836e-05	0.0107625
chr3	94240970	94241261	+	0	NA	promoter-TSS (NM_016901)	promoter-TSS (NM_016901)	-577	NM_016901	53814	Mm.440422	NM_016901	ENSMUSG00000028141	Oaz3	AZ3|Az-3|Oaz-t	ornithine decarboxylase antizyme 3	protein-coding	chr3	94240969	94241261	293	*	3.436	4.59452	2.45628	2.13824	4.07006e-05	0.011181
chr3	94608534	94608759	+	0	NA	Intergenic	Intergenic	-18209	NM_001037711	70737	Mm.87634	XM_006502061	ENSMUSG00000068876	Cgn	6330408J11Rik|AI647528|AI987749	cingulin	protein-coding	chr3	94608533	94608759	227	*	3.24391	4.64646	1.6982	2.94826	6.99306e-05	0.0156143
chr3	95826907	95827539	+	0	NA	intron (NM_013841, intron 13 of 14)	intron (NM_013841, intron 13 of 14)	-27461	NM_023320	67220	Mm.458147	XM_006501930	ENSMUSG00000015745	Plekho1	2810052M02Rik|CKIP-1|Ckip1|JZA-20|Jza2	pleckstrin homology domain containing, family O member 1	protein-coding	chr3	95826906	95827539	634	*	3.91802	4.89517	3.21097	1.6842	9.36869e-05	0.0188557
chr3	96971284	96971751	+	0	NA	intron (NM_019800, intron 4 of 9)	intron (NM_019800, intron 4 of 9)	8817	NM_019800	66659	Mm.101368	XR_375565	ENSMUSG00000028093	Acp6	5730559A09Rik|ACPL1|AU022842|mPACPL1	acid phosphatase 6, lysophosphatidic	protein-coding	chr3	96971283	96971751	469	*	4.42213	5.53196	3.52436	2.0076	0.000311081	0.0353597
chr3	97098213	97098634	+	0	NA	Intergenic	Intergenic	-67136	NM_029933	77578	Mm.482931	XM_006502288	ENSMUSG00000038256	Bcl9	2610202E01Rik|8030475K17Rik|A330041G23Rik|Gm130	B cell CLL/lymphoma 9	protein-coding	chr3	97098212	97098634	423	*	4.08636	5.27597	3.05025	2.22572	6.15046e-05	0.0144182
chr3	101084114	101084946	+	0	NA	intron (NM_013486, intron 3 of 4)	intron (NM_013486, intron 3 of 4)	7332	NM_013486	12481	Mm.22842	XM_006500959	ENSMUSG00000027863	Cd2	LFA-2|Ly-37|Ly37	CD2 antigen	protein-coding	chr3	101084113	101084946	834	*	5.24912	6.22381	4.54523	1.67858	0.00012834	0.0221953
chr3	101150025	101150247	+	0	NA	Intergenic	PB1|SINE|Alu	-30912	NM_207205	78908	Mm.489667	XM_006502342	ENSMUSG00000042035	Igsf3	1700016K10Rik|2810035F16Rik|4833439O17Rik|mKIAA0466	immunoglobulin superfamily, member 3	protein-coding	chr3	101150024	101150247	224	*	4.81104	6.32958	2.83391	3.49567	2.3295e-07	0.000243212
chr3	104607594	104607793	+	0	NA	intron (NM_001163440, intron 3 of 20)	intron (NM_001163440, intron 3 of 20)	13530	NM_008619	17454	Mm.1597	XM_006501100	ENSMUSG00000002227	Mov10	C77703|Mov-10	Moloney leukemia virus 10	protein-coding	chr3	104607593	104607793	201	*	3.32948	4.62696	2.06693	2.56003	0.000149103	0.0241907
chr3	105806318	105806877	+	0	NA	intron (NM_001200028, intron 1 of 5)	IAPLTR1_Mm|LTR|ERVK	-2182	NM_029604	100503311	Mm.386825	NM_001200028	ENSMUSG00000010136	Pifo	1700027A23Rik	primary cilia formation	protein-coding	chr3	105806317	105806877	561	*	5.49517	6.8675	4.03896	2.82854	3.99822e-11	3.75693e-07
chr3	106701537	106701748	+	0	NA	Intergenic	Lx2|LINE|L1	-76167	NM_146489	258482	Mm.377527	NM_146489	ENSMUSG00000043529	Olfr266	MOR122-2	olfactory receptor 266	protein-coding	chr3	106701536	106701748	213	*	3.39145	4.68641	2.13483	2.55159	0.000396703	0.0408851
chr3	106906844	106907191	+	0	NA	5' UTR (NM_008417, exon 3 of 3)	5' UTR (NM_008417, exon 3 of 3)	2532	NM_008417	16490	Mm.39285	XM_006501048		Kcna2	Akr6a4|ENSMUSG00000074335|Gm10672|Kca1-2|Kv1.2|Mk-2	potassium voltage-gated channel, shaker-related subfamily, member 2	protein-coding	chr3	106906843	106907191	349	*	3.93745	4.87273	3.28249	1.59024	0.000311454	0.0353665
chr3	107452370	107452788	+	0	NA	Intergenic	Intergenic	-17951	NM_153563	229707	Mm.278643	NM_153563	ENSMUSG00000014601	Strip1	6330569M22Rik|6530401O14Rik|Fam40a	striatin interacting protein 1	protein-coding	chr3	107452369	107452788	420	*	3.75461	4.66409	3.13014	1.53395	0.000343575	0.0376125
chr3	108170171	108170550	+	0	NA	intron (NM_026831, intron 1 of 8)	intron (NM_026831, intron 1 of 8)	2531	NM_026831	68753	Mm.75201	NM_026831	ENSMUSG00000068745	Mybphl	1110037P11Rik	myosin binding protein H-like	protein-coding	chr3	108170170	108170550	381	*	3.94382	5.18321	2.80967	2.37354	1.7175e-06	0.00124142
chr3	108554470	108555359	+	0	NA	exon (NM_177859, exon 2 of 12)	exon (NM_177859, exon 2 of 12)	12338	NM_177859	329738	Mm.72322	XM_006501608	ENSMUSG00000049565	Aknad1	4921525H12Rik	AKNA domain containing 1	protein-coding	chr3	108554469	108555359	891	*	4.63809	5.64564	3.89099	1.75465	0.000306615	0.0349579
chr3	115287199	115287817	+	0	NA	Intergenic	Intergenic	130465	NM_007901	13609	Mm.982	NM_007901	ENSMUSG00000045092	S1pr1	AI849002|Edg1|Lpb1|S1p|S1p1	sphingosine-1-phosphate receptor 1	protein-coding	chr3	115287198	115287817	620	*	4.23125	5.42613	3.18521	2.24093	0.000111635	0.0206809
chr3	115674169	115674792	+	0	NA	intron (NM_023214, intron 8 of 10)	intron (NM_023214, intron 8 of 10)	35844	NM_023214	66500	Mm.34550	NM_023214	ENSMUSG00000054414	Slc30a7	1810059J10Rik|2610034N15Rik|4833428C12Rik|AI467242|ZnT-7|ZnT7|Zntl2	solute carrier family 30 (zinc transporter), member 7	protein-coding	chr3	115674168	115674792	625	*	4.56386	5.73032	3.57008	2.16023	0.000110726	0.0205728
chr3	121317755	121317975	+	0	NA	Intergenic	RLTR31A_Mm|LTR|ERVK	28538	NR_036456	100503044	Mm.65320	NM_176992	ENSMUSG00000044522	A730020M07Rik	-	RIKEN cDNA A730020M07 gene	ncRNA	chr3	121317754	121317975	222	*	3.04942	4.15626	2.15647	1.99979	5.5893e-05	0.0134666
chr3	121851910	121852109	+	0	NA	intron (NM_007378, intron 36 of 49)	intron (NM_007378, intron 36 of 49)	-96466	NM_008129	14630	Mm.292676	NM_008129		Gclm	AI649393|Gcmc|Glclr	glutamate-cysteine ligase, modifier subunit	protein-coding	chr3	121851909	121852109	201	*	2.96734	4.17339	1.89994	2.27346	9.10299e-05	0.018566
chr3	124931221	124931452	+	0	NA	Intergenic	(GAATG)n|Simple_repeat|Simple_repeat	-175673	NM_022565	64580	Mm.444289	XM_006501859	ENSMUSG00000027971	Ndst4	4930439H17Rik	N-deacetylase/N-sulfotransferase (heparin glucosaminyl) 4	protein-coding	chr3	124931220	124931452	233	*	5.14251	6.90609	0.563726	6.34236	2.57004e-11	2.89792e-07
chr3	126141617	126141938	+	0	NA	exon (NM_173451, exon 2 of 2)	exon (NM_173451, exon 2 of 2)	75007	NM_173451	271970	Mm.317021	NM_173451	ENSMUSG00000046561	Arsj	9330196J05Rik|D830047F08	arylsulfatase J	protein-coding	chr3	126141616	126141938	323	*	3.12414	4.1186	2.39454	1.72406	0.000479807	0.0447576
chr3	127005558	127006048	+	0	NA	Intergenic	Intergenic	141580	NR_105029	100862268	Mm.450778	NR_105029	ENSMUSG00000097456	LOC100862268	-	uncharacterized LOC100862268	ncRNA	chr3	127005557	127006048	492	*	3.97799	4.87121	3.37211	1.4991	0.000530592	0.0473327
chr3	129344665	129345063	+	0	NA	Intergenic	B4A|SINE|B4	109560	NM_130450	170439	Mm.314113	XM_006501074	ENSMUSG00000041220	Elovl6	C77826|FAE|LCE	ELOVL family member 6, elongation of long chain fatty acids (yeast)	protein-coding	chr3	129344664	129345063	400	*	4.55262	5.50799	3.8731	1.63489	0.000100089	0.0194286
chr3	129807531	129808252	+	0	NA	Intergenic	Intergenic	-44066	NM_207209	99683	Mm.192303	XM_006502467	ENSMUSG00000001052	Sec24b	AI605202|SEC24	Sec24 related gene family, member B (S. cerevisiae)	protein-coding	chr3	129807530	129808252	723	*	4.70583	5.61446	4.08232	1.53215	0.000334224	0.0369838
chr3	137693488	137693892	+	0	NA	Intergenic	Intergenic	36662	NR_037975	329763	Mm.169710	NM_177860	ENSMUSG00000049349	Gm5105	D830013H12|EG329763	predicted gene 5105	ncRNA	chr3	137693487	137693892	406	*	4.61874	5.45967	4.06979	1.38988	0.00055334	0.0483252
chr3	140945435	140945659	+	0	NA	Intergenic	Lx2|LINE|L1	-70228	NM_008811	18598	Mm.4223	NM_008811	ENSMUSG00000047674	Pdha2	Pdhal	pyruvate dehydrogenase E1 alpha 2	protein-coding	chr3	140945434	140945659	226	*	3.41983	4.76314	2.04303	2.72011	0.00046303	0.0441163
chr3	141604182	141604404	+	0	NA	intron (NM_001277216, intron 2 of 11)	intron (NM_001277216, intron 2 of 11)	-9741	NM_001277220	12167	Mm.39089	XM_006500939	ENSMUSG00000052430	Bmpr1b	AI385617|ALK-6|AV355320|Acvrlk6|Alk6|BMPR-1B|BMPR-IB|CFK-43a|SKR6	bone morphogenetic protein receptor, type 1B	protein-coding	chr3	141604181	141604404	224	*	3.67396	4.85902	2.6463	2.21271	0.000380979	0.0397763
chr3	143411836	143412075	+	0	NA	Intergenic	Intergenic	-36848	NR_040405	621809	Mm.360134	NR_040405		Gm6260	EG621809	predicted gene 6260	ncRNA	chr3	143411835	143412075	241	*	3.34184	4.82049	1.53215	3.28833	1.449e-05	0.0056541
chr3	144057042	144057241	+	0	NA	Intergenic	Intergenic	176039	NM_011828	23908	Mm.12863	XM_006501449	ENSMUSG00000040151	Hs2st1	AW214369|Hs2st|mKIAA0448	heparan sulfate 2-O-sulfotransferase 1	protein-coding	chr3	144057041	144057241	201	*	3.3584	4.64646	2.11782	2.52864	0.000439033	0.043311
chr3	145353903	145354143	+	0	NA	Intergenic	(GAATG)n|Simple_repeat|Simple_repeat	-41074	NM_010516	16007	Mm.1231	NM_010516	ENSMUSG00000028195	Cyr61	AI325051|CCN1|Igfbp10	cysteine rich protein 61	protein-coding	chr3	145353902	145354143	242	*	5.70459	7.44698	1.68467	5.76231	7.96029e-09	1.60283e-05
chr3	146307984	146308625	+	0	NA	TTS (NM_029144)	TTS (NM_029144)	3408	NR_045949	100286843	Mm.475299	NR_045949	ENSMUSG00000085810	Gm16325	OTTMUSG00000033652	predicted gene 16325	ncRNA	chr3	146307983	146308625	643	*	3.77058	4.66409	3.16437	1.49971	0.000565948	0.04869
chr3	148980094	148980329	+	0	NA	Intergenic	PB1|SINE|Alu	42510	NR_040591	381482	Mm.393866	NR_040591		Gm1653	-	predicted gene 1653	ncRNA	chr3	148980093	148980329	237	*	3.86333	5.38552	1.86961	3.51591	2.18675e-06	0.00149439
chr3	149139034	149139605	+	0	NA	Intergenic	Intergenic	201618	NR_040591	381482	Mm.393866	NR_040591		Gm1653	-	predicted gene 1653	ncRNA	chr3	149139033	149139605	573	*	5.78289	7.01997	4.65352	2.36645	1.47958e-06	0.00109759
chr3	152394877	152395244	+	0	NA	intron (NM_178016, intron 3 of 11)	(CA)n|Simple_repeat|Simple_repeat	17996	NM_025662	329777	Mm.331447	XM_006501612	ENSMUSG00000039047	Pigk	3000001O05Rik	phosphatidylinositol glycan anchor biosynthesis, class K	protein-coding	chr3	152394876	152395244	369	*	2.57222	3.78908	1.4837	2.30538	1.70738e-05	0.00635382
chr3	152786663	152786885	+	0	NA	Intergenic	(CATTC)n|Simple_repeat|Simple_repeat	28298	NR_108044	75001		NR_108044		4930482G09Rik	-	RIKEN cDNA 4930482G09 gene	ncRNA	chr3	152786662	152786885	224	*	3.82462	5.37387	1.70014	3.67373	2.16248e-06	0.00149439
chr4	3703767	3704915	+	0	NA	intron (NM_010747, intron 10 of 12)	intron (NM_010747, intron 10 of 12)	58406	NM_026147	67427	Mm.473992	NM_026147		Rps20	4632426K06Rik|Dsk4	ribosomal protein S20	protein-coding	chr4	3703766	3704915	1150	*	5.28328	6.22619	4.61909	1.60709	9.52377e-05	0.0190569
chr4	3831740	3831939	+	0	NA	exon (NM_019969, exon 6 of 6)	exon (NM_019969, exon 6 of 6)	-32587	NM_020021	17451	Mm.459300	NM_020021	ENSMUSG00000078365	Mos	c-mos	Moloney sarcoma oncogene	protein-coding	chr4	3831739	3831939	201	*	3.50302	4.82049	2.19219	2.6283	0.000185706	0.0270594
chr4	4238716	4238966	+	0	NA	Intergenic	Intergenic	-173249	NM_001002927	18619	Mm.475097	XM_006537675	ENSMUSG00000045573	Penk	AI326464|ENK|PPA|Penk1	preproenkephalin	protein-coding	chr4	4238715	4238966	252	*	3.59879	4.66058	2.77509	1.88549	4.39645e-05	0.0116575
chr4	6560001	6560813	+	0	NA	Intergenic	RMER1B|Other|Other	-178989	NM_010945	18201	Mm.3059	XM_006537662	ENSMUSG00000028245	Nsmaf	AA959567|C630007J05|Fan	neutral sphingomyelinase (N-SMase) activation associated factor	protein-coding	chr4	6560000	6560813	814	*	4.70309	5.69244	3.9802	1.71223	0.000457272	0.0439262
chr4	8432143	8432342	+	0	NA	Intergenic	Lx8|LINE|L1	-30549	NM_021518	59021	Mm.397471	XM_006538126	ENSMUSG00000047187	Rab2a	9330148M11Rik|C80220|Rab2	RAB2A, member RAS oncogene family	protein-coding	chr4	8432142	8432342	201	*	2.87091	4.02412	1.9005	2.12362	0.000188592	0.0271673
chr4	9242705	9242995	+	0	NA	intron (NM_028940, intron 2 of 5)	intron (NM_028940, intron 2 of 5)	46386	NM_028940	74438	Mm.473368	XM_006538321	ENSMUSG00000041216	Clvs1	4933402J24Rik|Clvl1|Rlbp1l1	clavesin 1	protein-coding	chr4	9242704	9242995	292	*	3.50935	4.92584	1.91975	3.00609	1.92122e-05	0.00687818
chr4	11424334	11424864	+	0	NA	intron (NM_001081183, intron 2 of 24)	intron (NM_001081183, intron 2 of 24)	11494	NM_001081183	66185	Mm.331487	XM_006538160	ENSMUSG00000040720	1110037F02Rik	4930422M05Rik|Kiaa1429|mKIAA1429	RIKEN cDNA 1110037F02 gene	protein-coding	chr4	11424333	11424864	532	*	3.91819	4.83612	3.28387	1.55225	0.000500318	0.0457913
chr4	11852919	11853251	+	0	NA	Intergenic	Intergenic	39775	NM_001098231	381511	Mm.331489	XM_006538043	ENSMUSG00000049225	Pdp1	Gm1024|Ppm2c	pyruvate dehyrogenase phosphatase catalytic subunit 1	protein-coding	chr4	11852918	11853251	334	*	3.88038	5.1236	2.73826	2.38534	2.31717e-05	0.00784623
chr4	12265755	12266187	+	0	NA	Intergenic	Intergenic	-166809	NM_026558	68099	Mm.25340	XM_006538209	ENSMUSG00000028218	Fam92a	6720467C03Rik|Fam92a1	family with sequence similarity 92, member A	protein-coding	chr4	12265754	12266187	434	*	3.57525	4.90979	2.2213	2.68849	8.12766e-05	0.0174167
chr4	33219603	33219802	+	0	NA	exon (NM_008075, exon 1 of 10)	exon (NM_008075, exon 1 of 10)	171	NM_008075	14408	Mm.14116	XM_006537611	ENSMUSG00000028280	Gabrr1	GABA-C	gamma-aminobutyric acid (GABA) C receptor, subunit rho 1	protein-coding	chr4	33219602	33219802	201	*	2.14913	3.34391	1.10328	2.24063	0.000190879	0.0273136
chr4	42945283	42945558	+	0	NA	intron (NM_172690, intron 2 of 9)	intron (NM_172690, intron 2 of 9)	15297	NM_172690	230085	Mm.240965	XM_006537809	ENSMUSG00000036062	N28178	A230025O18|Kiaa1045|mKIAA1045	expressed sequence N28178	protein-coding	chr4	42945282	42945558	277	*	3.84607	5.08899	2.70457	2.38442	0.000453044	0.0438735
chr4	44090444	44090971	+	0	NA	intron (NM_015828, intron 1 of 11)	RLTR30|LTR|ERV1	-5162	NM_001190414	50798	Mm.256718	XM_006538073	ENSMUSG00000028479	Gne	2310066H07Rik|DMRV|GLCNE|IBM2|NM|Uae1	glucosamine (UDP-N-acetyl)-2-epimerase/N-acetylmannosamine kinase	protein-coding	chr4	44090443	44090971	529	*	4.69671	5.84221	3.73967	2.10253	0.000134084	0.0226328
chr4	46214462	46214661	+	0	NA	Intergenic	PB1D10|SINE|Alu	-5378	NM_011728	22590	Mm.247036	XR_390317	ENSMUSG00000028329	Xpa	AI573865|Xpac	xeroderma pigmentosum, complementation group A	protein-coding	chr4	46214461	46214661	201	*	3.3221	4.74682	1.7057	3.04112	2.49738e-05	0.00814965
chr4	46993215	46993426	+	0	NA	intron (NM_001081141, intron 1 of 18)	intron (NM_001081141, intron 1 of 18)	11266	NM_001081141	242425	Mm.101909	NM_001081141		Gabbr2	GABABR2|Gb2|Gm425|Gpr51	gamma-aminobutyric acid (GABA) B receptor, 2	protein-coding	chr4	46993214	46993426	213	*	3.79962	4.93021	2.86782	2.0624	0.000537101	0.0477622
chr4	48425724	48426020	+	0	NA	intron (NM_001281977, intron 12 of 16)	RSINE1|SINE|B4	60422	NM_172304	269536	Mm.272025	XM_006537955	ENSMUSG00000028345	Tex10	2610206N19Rik|2810462N03Rik|BC006867	testis expressed gene 10	protein-coding	chr4	48425723	48426020	298	*	3.68451	4.91127	2.5762	2.33507	0.000177302	0.0263402
chr4	49037397	49037846	+	0	NA	Intergenic	B4A|SINE|B4	-34713	NM_178756	272031	Mm.299460	XM_006537968	ENSMUSG00000063446	E130309F12Rik	Lppr1|PRG-3|mKIAA4247	RIKEN cDNA E130309F12 gene	protein-coding	chr4	49037396	49037846	451	*	3.63876	4.94604	2.35282	2.59322	6.32448e-05	0.0146134
chr4	55102440	55103069	+	0	NA	Intergenic	Intergenic	141937	NM_172867	242466	Mm.102904	XM_006537915	ENSMUSG00000060206	Zfp462	6030417H05|9430078C22Rik|Gt4-2|Zfpip	zinc finger protein 462	protein-coding	chr4	55102439	55103069	631	*	4.41286	5.27261	3.84392	1.4287	0.000448899	0.0436503
chr4	55263485	55263759	+	0	NA	Intergenic	BC1_Mm|scRNA|scRNA	-99292	NM_009011	19359	Mm.196846	NM_009011	ENSMUSG00000028426	Rad23b	0610007D13Rik|AV001138|HR23B|mHR23B|p58	RAD23b homolog (S. cerevisiae)	protein-coding	chr4	55263484	55263759	276	*	3.84096	5.17576	2.48636	2.6894	0.00017595	0.0262454
chr4	55498845	55499301	+	0	NA	Intergenic	Intergenic	46274	NM_010637	16600	Mm.4325	NM_010637	ENSMUSG00000003032	Klf4	EZF|Gklf|Zie	Kruppel-like factor 4 (gut)	protein-coding	chr4	55498844	55499301	458	*	4.1591	5.30529	3.20085	2.10444	8.00391e-05	0.0172563
chr4	57385692	57385965	+	0	NA	Intergenic	Intergenic	-8664	NR_038178	73349	Mm.393774	NR_038178		1700042G15Rik	-	RIKEN cDNA 1700042G15 gene	ncRNA	chr4	57385691	57385965	275	*	3.20177	4.28852	2.34038	1.94814	0.000116734	0.0210225
chr4	58990162	58990361	+	0	NA	intron (NM_025968, intron 5 of 9)	MLT1A1|LTR|MaLR	9689	NM_025968	67103	Mm.34497	NM_025968	ENSMUSG00000028378	Ptgr1	2510002C21Rik|Ltb4dh	prostaglandin reductase 1	protein-coding	chr4	58990161	58990361	201	*	2.96142	4.29966	1.59786	2.70181	0.000204989	0.0282068
chr4	62276518	62276749	+	0	NA	intron (NM_019492, intron 8 of 19)	intron (NM_019492, intron 8 of 19)	-4073	NM_001081650	50780	Mm.286753	XM_006538054	ENSMUSG00000059810	Rgs3	4930506N09Rik|C2PA-RGS3|C2pa|PDZ-RGS3|RGS3S	regulator of G-protein signaling 3	protein-coding	chr4	62276517	62276749	233	*	3.18263	4.39091	2.1109	2.28001	1.34395e-05	0.00534764
chr4	62973950	62974594	+	0	NA	intron (NM_025685, intron 37 of 60)	intron (NM_025685, intron 37 of 60)	-31328	NM_008768	18405	Mm.4777	NM_008768	ENSMUSG00000039196	Orm1	Agp-1|Agp-2|Orm-1	orosomucoid 1	protein-coding	chr4	62973949	62974594	646	*	4.70096	5.75425	3.88974	1.86451	0.000373527	0.0391797
chr4	66903919	66904654	+	0	NA	Intergenic	Lx5|LINE|L1	415441	NM_021297	21898	Mm.38049	NM_021297	ENSMUSG00000039005	Tlr4	Lps|Ly87|Ran/M1|Rasl2-8	toll-like receptor 4	protein-coding	chr4	66903918	66904654	737	*	4.37808	5.76559	2.87781	2.88778	3.53139e-05	0.0103566
chr4	70060650	70060992	+	0	NA	intron (NM_145990, intron 3 of 36)	RMER1C|Other|Other	10580	NM_145990	214444	Mm.379344	XM_006537744	ENSMUSG00000039298	Cdk5rap2	2900018K03Rik|an|mKIAA1633	CDK5 regulatory subunit associated protein 2	protein-coding	chr4	70060649	70060992	344	*	3.82114	4.81431	3.09322	1.72109	0.000156202	0.0247722
chr4	73873718	73873929	+	0	NA	Intergenic	Intergenic	-14578	NM_001172095	76804	Mm.209059	XM_006538350	ENSMUSG00000028397	Kdm4c	2410141F18Rik|AA517467|Gasc1|Jmjd2c	lysine (K)-specific demethylase 4C	protein-coding	chr4	73873717	73873929	213	*	2.75744	3.96607	1.68504	2.28103	3.5679e-05	0.0103688
chr4	79648303	79648528	+	0	NA	Intergenic	Intergenic	-831702	NM_001282014	22178	Mm.30438	XM_006537781	ENSMUSG00000005994	Tyrp1	Oca3|TRP-1|TRP1|Tyrp|b|brown|isa	tyrosinase-related protein 1	protein-coding	chr4	79648302	79648528	227	*	6.75076	8.16059	5.18235	2.97824	1.496e-09	5.27144e-06
chr4	81616449	81616783	+	0	NA	Intergenic	Intergenic	-94668	NR_040659	545641	Mm.216028	NR_040659	ENSMUSG00000085022	Gm5860	EG545641	predicted gene 5860	ncRNA	chr4	81616448	81616783	336	*	4.0328	5.34282	2.74022	2.60259	6.84934e-09	1.54463e-05
chr4	82874125	82874373	+	0	NA	intron (NM_027238, intron 19 of 19)	intron (NM_027238, intron 19 of 19)	95844	NM_027238	69863	Mm.5540	XM_006538239	ENSMUSG00000038172	Ttc39b	1810054D07Rik|9130422G05Rik|AI450603|AV103077|AW215585	tetratricopeptide repeat domain 39B	protein-coding	chr4	82874124	82874373	250	*	3.58622	4.60003	2.83063	1.7694	0.000442687	0.0434434
chr4	85236985	85237265	+	0	NA	Intergenic	Intergenic	385765	NM_019535	20404	Mm.143603	XM_006537710	ENSMUSG00000028488	Sh3gl2	9530001L19Rik|AI120490|AW555077|B930049H17Rik|EEN-B1|SH3PA|Sh3d2a	SH3-domain GRB2-like 2	protein-coding	chr4	85236984	85237265	282	*	3.46877	4.50032	2.68865	1.81166	9.81889e-05	0.0192885
chr4	86043631	86044490	+	0	NA	intron (NM_029967, intron 22 of 27)	MIRb|SINE|MIR	160147	NM_001081096	75811	Mm.56451	NM_001081096	ENSMUSG00000028492	Fam154a	4930500O09Rik	family with sequence similarity 154, member A	protein-coding	chr4	86043630	86044490	861	*	4.75837	5.85294	3.88482	1.96813	0.000174415	0.0260832
chr4	88004382	88004581	+	0	NA	intron (NM_001081184, intron 30 of 43)	L1MB2|LINE|L1	80349	NM_025760	66775	Mm.395050	XM_006538189	ENSMUSG00000028497	Ptplad2	4933428I03Rik|HACD4	protein tyrosine phosphatase-like A domain containing 2	protein-coding	chr4	88004381	88004581	201	*	2.74032	3.92595	1.7116	2.21436	4.5187e-05	0.0117401
chr4	88123220	88123424	+	0	NA	Intergenic	L1MA4|LINE|L1	-38492	NM_025760	66775	Mm.395050	XM_006538189	ENSMUSG00000028497	Ptplad2	4933428I03Rik|HACD4	protein tyrosine phosphatase-like A domain containing 2	protein-coding	chr4	88123219	88123424	206	*	3.51774	4.95884	1.84607	3.11276	8.60564e-05	0.0180029
chr4	89114069	89114553	+	0	NA	Intergenic	MIRb|SINE|MIR	-157370	NM_007670	12579	Mm.423094	NM_007670	ENSMUSG00000073802	Cdkn2b	AV083695|INK4b|MTS2|p15|p15(INK4b)|p15INK4b	cyclin-dependent kinase inhibitor 2B (p15, inhibits CDK4)	protein-coding	chr4	89114068	89114553	486	*	3.73697	4.99667	2.5598	2.43687	2.49374e-05	0.00814965
chr4	98492096	98492301	+	0	NA	Intergenic	B1_Mus2|SINE|Alu	-7970	NM_172872	242553	Mm.440211	XM_006503070	ENSMUSG00000035407	Kank4	AU021071|Ankrd38|BC060737|C130031J23	KN motif and ankyrin repeat domains 4	protein-coding	chr4	98492095	98492301	207	*	4.56966	6.20712	1.88491	4.32221	1.90245e-06	0.0013577
chr4	99795361	99795560	+	0	NA	intron (NM_013845, intron 1 of 8)	intron (NM_013845, intron 1 of 8)	27064	NM_013845	26563	Mm.485829	XM_006503120	ENSMUSG00000035305	Ror1	2810404D04Rik|Ntrkr1|mRor1	receptor tyrosine kinase-like orphan receptor 1	protein-coding	chr4	99795360	99795560	201	*	2.61493	4.12859	0.65961	3.46898	0.000151299	0.0243717
chr4	100151924	100152123	+	0	NA	intron (NM_001033773, intron 1 of 9)	intron (NM_001033773, intron 1 of 9)	551	NM_001033773	381534	Mm.318133	NM_001033773	ENSMUSG00000069733	Ube2u	-	ubiquitin-conjugating enzyme E2U (putative)	protein-coding	chr4	100151923	100152123	201	*	2.76673	4.27022	0.855615	3.41461	5.07158e-05	0.0125134
chr4	100672673	100672872	+	0	NA	intron (NM_198037, intron 26 of 26)	intron (NM_198037, intron 26 of 26)	-68871	NM_183024	242570	Mm.185636	NM_183024	ENSMUSG00000035275	Raver2	A430091O22Rik	ribonucleoprotein, PTB-binding 2	protein-coding	chr4	100672672	100672872	201	*	3.18469	4.43232	2.03333	2.39899	4.42962e-05	0.0116626
chr4	100820573	100820790	+	0	NA	intron (NM_183024, intron 11 of 11)	intron (NM_183024, intron 11 of 11)	79038	NM_183024	242570	Mm.185636	NM_183024	ENSMUSG00000035275	Raver2	A430091O22Rik	ribonucleoprotein, PTB-binding 2	protein-coding	chr4	100820572	100820790	219	*	3.96324	5.0602	3.08593	1.97427	0.000476445	0.0446575
chr4	101077451	101077840	+	0	NA	Intergenic	B1_Mur1|SINE|Alu	-14249	NM_001177602	11639	Mm.42040	XM_006502684	ENSMUSG00000028527	Ak4	AK 4|Ak-3|Ak-4|Ak3|Ak3l1|D4Ertd274e	adenylate kinase 4	protein-coding	chr4	101077450	101077840	391	*	3.89059	5.14992	2.71422	2.4357	0.000165086	0.0254548
chr4	106596065	106596291	+	0	NA	intron (NM_198438, intron 4 of 16)	intron (NM_198438, intron 4 of 16)	12103	NM_023672	72475	Mm.474861	XM_006503411	ENSMUSG00000061887	Ssbp3	2610021L12Rik|2610200M23Rik|5730488C10Rik|AI854733|AW551939|LAST|SSDP1	single-stranded DNA binding protein 3	protein-coding	chr4	106596064	106596291	228	*	3.45794	4.78412	2.1253	2.65882	0.00017283	0.0260056
chr4	109749588	109750518	+	0	NA	Intergenic	Intergenic	99423	NM_172296	242620	Mm.32825	XM_006503093	ENSMUSG00000047143	Dmrta2	Dmrt5	doublesex and mab-3 related transcription factor like family A2	protein-coding	chr4	109749587	109750518	932	*	4.39008	5.61439	3.2867	2.32769	0.000486706	0.0452182
chr4	116276887	116277098	+	0	NA	intron (NM_001284229, intron 7 of 12)	intron (NM_001284229, intron 7 of 12)	-6757	NR_029450	654318	Mm.255685	NR_029450	ENSMUSG00000085408	C530005A16Rik	D930044c15rik	RIKEN cDNA C530005A16 gene	ncRNA	chr4	116276886	116277098	213	*	3.02328	4.39919	1.55686	2.84233	0.000227253	0.0297743
chr4	117656933	117657554	+	0	NA	intron (NM_009176, intron 5 of 11)	MTE2a|LTR|MaLR	-54875	NM_001284192	11876	Mm.56897	XM_006502688	ENSMUSG00000028539	Artn	neublastin	artemin	protein-coding	chr4	117656932	117657554	623	*	4.17987	5.21914	3.38883	1.83031	9.28456e-06	0.00427309
chr4	120409338	120409863	+	0	NA	intron (NM_001081142, intron 1 of 13)	MIRc|SINE|MIR	10181	NM_001081142	60613	Mm.249977	XM_006503255	ENSMUSG00000028631	Kcnq4	-	potassium voltage-gated channel, subfamily Q, member 4	protein-coding	chr4	120409337	120409863	527	*	4.26151	5.52812	3.06928	2.45884	0.000255402	0.0317562
chr4	120766035	120766318	+	0	NA	intron (NM_172700, intron 2 of 9)	intron (NM_172700, intron 2 of 9)	4672	NM_172700	230709	Mm.34399	XM_006503019	ENSMUSG00000043207	Zmpste24	A530043O15Rik|D030046F19|FACE1|Face-1|MADB|STE24|Ste24p	zinc metallopeptidase, STE24	protein-coding	chr4	120766034	120766318	285	*	3.51101	4.89356	2.02533	2.86823	2.39297e-05	0.00800808
chr4	121813005	121813452	+	0	NA	Intergenic	L1_Mus4|LINE|L1	-518498	NM_001099309	666927	Mm.465133	NM_001099309		Gm12887	OTTMUSG00000008910	predicted gene 12887	protein-coding	chr4	121813004	121813452	449	*	4.12702	5.0376	3.50126	1.53634	0.000391297	0.0404788
chr4	123661600	123661808	+	0	NA	Intergenic	Intergenic	67028	NM_017475	54170	Mm.220922	XM_006503232	ENSMUSG00000028646	Rragc	AU041672|Gtr2|RAGC|TIB929|YGR163W	Ras-related GTP binding C	protein-coding	chr4	123661599	123661808	210	*	3.42779	4.74517	2.11718	2.62799	0.000336047	0.0371126
chr4	125755816	125756770	+	0	NA	intron (NM_172701, intron 4 of 9)	intron (NM_172701, intron 4 of 9)	-17604	NM_001163266	116748	Mm.41865	XM_006502686	ENSMUSG00000050188	Lsm10	-	U7 snRNP-specific Sm-like protein LSM10	protein-coding	chr4	125755815	125756770	956	*	4.45089	5.68814	3.32117	2.36697	0.000146958	0.0239808
chr4	125922734	125923022	+	0	NA	intron (NM_001145970, intron 1 of 16)	intron (NM_001145970, intron 1 of 16)	10685	NM_144941	245877	Mm.266716	XM_006503109	ENSMUSG00000028849	Map7d1	AV028413|BC019977|Mtap7d1|Parcc1|Rprc1|mKIAA1187	MAP7 domain containing 1	protein-coding	chr4	125922733	125923022	290	*	3.59815	4.79696	2.54464	2.25232	3.46759e-05	0.0102356
chr4	126171690	126171889	+	0	NA	intron (NM_153177, intron 17 of 17)	B1_Mus2|SINE|Alu	-26124	NM_153403	236511	Mm.30800	XM_006503067	ENSMUSG00000041530	Ago1	Eif2c1	argonaute RISC catalytic subunit 1	protein-coding	chr4	126171689	126171889	201	*	5.40871	7.17145	0.856929	6.31452	1.326e-09	4.82315e-06
chr4	127573372	127573589	+	0	NA	Intergenic	Tigger1|DNA|MER2_type	74605	NM_001134733	635169	Mm.346755	XM_006503263	ENSMUSG00000028813	CK137956	-	cDNA sequence CK137956	protein-coding	chr4	127573371	127573589	219	*	3.58019	5.00765	1.95474	3.05291	0.000103306	0.019777
chr4	128245164	128245497	+	0	NA	TTS (NM_001281955)	TTS (NM_001281955)	42012	NM_177758	269585	Mm.153291	XM_006503128	ENSMUSG00000061894	Zscan20	C130001F22|Zfp31|Zkscan20	zinc finger and SCAN domains 20	protein-coding	chr4	128245163	128245497	335	*	3.9211	4.98421	3.09545	1.88876	0.000415057	0.0421989
chr4	130385386	130385879	+	0	NA	Intergenic	Intergenic	37180	NM_011520	20970	Mm.206536	XM_006536959	ENSMUSG00000025743	Sdc3	Synd3|mKIAA0468|syn-3	syndecan 3	protein-coding	chr4	130385385	130385879	495	*	4.33725	5.6081	3.13562	2.47249	0.000287719	0.0335497
chr4	131218902	131219101	+	0	NA	Intergenic	Intergenic	175192	NM_011214	19273	Mm.4860	XM_006538666	ENSMUSG00000028909	Ptpru	Ftp-1|PCP-2|PTP|PTP-lambda|PTPlambda|Pcp2|Ptpf|Ptprl|R-PTP-U|R-PTP-psi|RPTPlambda	protein tyrosine phosphatase, receptor type, U	protein-coding	chr4	131218901	131219101	201	*	3.13833	4.62516	1.29618	3.32898	1.77645e-05	0.00652474
chr4	132884160	132884363	+	0	NA	intron (NM_199306, intron 1 of 15)	intron (NM_199306, intron 1 of 15)	10969	NM_199306	230796	Mm.413761	XM_006538743	ENSMUSG00000037622	Wdtc1	Gm695|adipose|adp	WD and tetratricopeptide repeats 1	protein-coding	chr4	132884159	132884363	205	*	3.32043	4.38879	2.48696	1.90183	0.000171275	0.0259579
chr4	134722959	134723247	+	0	NA	intron (NM_019732, intron 4 of 5)	intron (NM_019732, intron 4 of 5)	46543	NM_019732	12399	Mm.378894	XM_006537058	ENSMUSG00000070691	Runx3	AML2|Cbfa3|Pebp2a3	runt related transcription factor 3	protein-coding	chr4	134722958	134723247	290	*	3.84715	4.80175	3.16858	1.63317	0.000371884	0.0390722
chr4	136584689	136585128	+	0	NA	intron (NM_198248, intron 1 of 18)	intron (NM_198248, intron 1 of 18)	19702	NM_198248	230848	Mm.31068	XM_006538763	ENSMUSG00000060862	Zbtb40	BC059177|C230087D24|Gm571|mKIAA0478	zinc finger and BTB domain containing 40	protein-coding	chr4	136584688	136585128	441	*	3.9316	5.11977	2.89815	2.22163	0.000178852	0.0263968
chr4	137453522	137454129	+	0	NA	intron (NM_199307, intron 1 of 19)	intron (NM_199307, intron 1 of 19)	35673	NM_199307	230857	Mm.483336	XM_006538765	ENSMUSG00000057530	Ece1	AW322500|ECE-1|ECE-1a|ECE-1b|ECE-1d	endothelin converting enzyme 1	protein-coding	chr4	137453521	137454129	609	*	4.29807	5.27261	3.59436	1.67826	5.83593e-05	0.0139122
chr4	141688964	141689361	+	0	NA	intron (NM_144531, intron 7 of 13)	intron (NM_144531, intron 7 of 13)	-48943	NM_145402	214359	Mm.27587	XM_006538713	ENSMUSG00000040616	Tmem51	BC003277	transmembrane protein 51	protein-coding	chr4	141688963	141689361	399	*	3.7235	4.80334	2.87271	1.93063	1.04937e-05	0.0045162
chr4	141948901	141949120	+	0	NA	Intergenic	Intergenic	-153694	NM_001109685	71529	Mm.255986	NM_001109684	ENSMUSG00000040606	Kazn	2310007B04Rik|9030409G11Rik|AI256607|AI666764|AW061099|Kaz|Kazrin	kazrin, periplakin interacting protein	protein-coding	chr4	141948900	141949120	221	*	2.695	3.89667	1.63604	2.26062	2.55867e-05	0.00824315
chr4	144980739	144981035	+	0	NA	Intergenic	Intergenic	-73226	NR_002888	545700	Mm.389595	NR_002888	ENSMUSG00000052912	Smarca5-ps	9230115A19Rik|OTTMUSG00000011029	SWI/SNF related, matrix associated, actin depenent ragulator of chromatin, subfamily a, member 5, pseudogene	pseudo	chr4	144980738	144981035	298	*	3.44911	4.95179	1.54146	3.41033	1.19534e-09	4.64774e-06
chr4	146033705	146035238	+	0	NA	promoter-TSS (NR_030771)	promoter-TSS (NR_030771)	-454	NR_030771	627585	Mm.424988	NM_001039233	ENSMUSG00000082195	Gm13034	OTTMUSG00000010105	SWI/SNF related, matrix associated, actin dependent regulator of chromatin, subfamily a, member 5 pseudogene	pseudo	chr4	146033704	146035238	1535	*	5.97756	6.80368	5.44398	1.3597	0.000583982	0.0493816
chr4	149189406	149189674	+	0	NA	Intergenic	Intergenic	-41164	NM_027460	70556	Mm.41877	XM_006536021	ENSMUSG00000028982	Slc25a33	5730438N18Rik|Pnc1	solute carrier family 25, member 33	protein-coding	chr4	149189405	149189674	270	*	3.51991	4.78895	2.32228	2.46668	0.000387201	0.0402767
chr4	149339598	149339898	+	0	NA	Intergenic	Intergenic	-10633	NM_029035	74646	Mm.30	XM_006537089	ENSMUSG00000039911	Spsb1	1110014L01Rik|4930422J18Rik|AI596360|AI854583|SSB-1|SSB1	splA/ryanodine receptor domain and SOCS box containing 1	protein-coding	chr4	149339597	149339898	302	*	3.30388	4.31537	2.55146	1.7639	0.000463796	0.0441163
chr4	149604571	149605164	+	0	NA	Intergenic	Intergenic	-6439	NM_023119	13806	Mm.372389	XM_006537063	ENSMUSG00000063524	Eno1	0610008I15|AL022784|Eno-1|MBP-1	enolase 1, alpha non-neuron	protein-coding	chr4	149604570	149605164	595	*	4.60706	5.41801	4.08887	1.32914	0.00035532	0.0383544
chr4	150051393	150052104	+	0	NA	Intergenic	Intergenic	-25465	NM_173774	242773	Mm.29280	XM_006538860		Slc45a1	C230078B22|Dnb5	solute carrier family 45, member 1	protein-coding	chr4	150051392	150052104	713	*	4.49524	5.58623	3.62728	1.95895	0.000327135	0.0364497
chr4	150269621	150270026	+	0	NA	Intergenic	Intergenic	14207	NM_020569	57320	Mm.277349	XM_006539081	ENSMUSG00000028964	Park7	DJ-1|Dj1	Parkinson disease (autosomal recessive, early onset) 7	protein-coding	chr4	150269620	150270026	407	*	4.07917	5.02139	3.41581	1.60558	0.00054846	0.0483252
chr4	151255760	151256537	+	0	NA	Intergenic	Intergenic	-20271	NM_001081557	100072	Mm.318846	XM_006538431	ENSMUSG00000014592	Camta1	1810059M14Rik|2310058O09Rik|AI316882|AW987475|mKIAA0833	calmodulin binding transcription activator 1	protein-coding	chr4	151255759	151256537	779	*	4.4859	5.36653	3.89414	1.47238	9.97497e-05	0.0194286
chr4	153218113	153218449	+	0	NA	Intergenic	Intergenic	106304	NR_040670	407793	Mm.260950	NR_040670		BC039966	-	cDNA sequence BC039966	ncRNA	chr4	153218112	153218449	338	*	3.46481	4.46269	2.73066	1.73204	0.000264287	0.0322168
chr4	154281910	154282918	+	0	NA	Intergenic	Intergenic	-9262	NM_025582	66469	Mm.41868	NM_025582	ENSMUSG00000029059	Fam213b	2810405K02Rik|AI836168|PM/PGFS	family with sequence similarity 213, member B	protein-coding	chr4	154281909	154282918	1010	*	7.64789	8.76154	6.74398	2.01756	4.99646e-05	0.0124644
chr4	155091398	155091874	+	0	NA	intron (NM_026899, intron 2 of 4)	PB1|SINE|Alu	12712	NM_026899	68991	Mm.483261	NM_026899	ENSMUSG00000029038	Ssu72	1190002E22Rik|1500011L16Rik|2610101M12Rik	Ssu72 RNA polymerase II CTD phosphatase homolog (yeast)	protein-coding	chr4	155091397	155091874	478	*	4.23331	5.43335	3.17746	2.25589	3.40165e-06	0.00207331
chr4	155429332	155429531	+	0	NA	promoter-TSS (NR_029723)	promoter-TSS (NR_029723)	-337	NR_029723	387242		NR_029723		Mir200a	Mirn200a	microRNA 200a	ncRNA	chr4	155429331	155429531	201	*	3.43274	4.6692	2.30467	2.36452	0.000453615	0.0438735
chr5	3528987	3529217	+	0	NA	Intergenic	Intergenic	-14731	NM_001042501	68152	Mm.240265	XM_006503600		Fam133b	2900022K02Rik|5830415L20Rik	family with sequence similarity 133, member B	protein-coding	chr5	3528986	3529217	232	*	3.66437	4.89655	2.54506	2.35149	0.000206813	0.0282322
chr5	5691277	5691938	+	0	NA	intron (NM_028734, intron 1 of 5)	B1_Mur1|SINE|Alu	2482	NM_001285471	74051	Mm.274956	XM_006503609	ENSMUSG00000015653	Steap2	4921538B17Rik|AI930049|AW045895|IPCA-1|IPCA1|PCANAP1|STAMP1|STMP	six transmembrane epithelial antigen of prostate 2	protein-coding	chr5	5691276	5691938	663	*	5.40056	6.85975	3.66445	3.1953	2.42732e-06	0.00161
chr5	5925664	5926030	+	0	NA	Intergenic	Intergenic	-176530	NM_027399	70358	Mm.85429	XM_006503601	ENSMUSG00000015652	Steap1	2410007B19Rik|Prss24|Steap	six transmembrane epithelial antigen of the prostate 1	protein-coding	chr5	5925663	5926030	368	*	3.55233	4.68309	2.62024	2.06285	0.000327563	0.0364503
chr5	5932433	5933270	+	0	NA	Intergenic	Lx8|LINE|L1	-183534	NM_027399	70358	Mm.85429	XM_006503601	ENSMUSG00000015652	Steap1	2410007B19Rik|Prss24|Steap	six transmembrane epithelial antigen of the prostate 1	protein-coding	chr5	5932432	5933270	839	*	5.76103	6.81161	4.95375	1.85786	2.5174e-08	3.88845e-05
chr5	9045306	9045767	+	0	NA	Intergenic	Lx9|LINE|L1	-48390	NM_023733	74114	Mm.28197	XM_006503610	ENSMUSG00000003623	Crot	1200003H03Rik	carnitine O-octanoyltransferase	protein-coding	chr5	9045305	9045767	463	*	4.0896	5.20837	3.17734	2.03103	0.000572766	0.0489992
chr5	9370598	9371324	+	0	NA	intron (NM_172706, intron 1 of 21)	B1_Mus1|SINE|Alu	-4743	NR_030537	100124492		NR_030537		Mir879	Mirn879|mmu-mir-879	microRNA 879	ncRNA	chr5	9370597	9371324	728	*	4.03924	4.89667	3.47279	1.42387	0.000424375	0.0424116
chr5	21411926	21412145	+	0	NA	intron (NM_011261, intron 57 of 63)	(TGAG)n|Simple_repeat|Simple_repeat	-40613	NM_030727	80979	Mm.160370	XM_006535816	ENSMUSG00000029015	Slc26a5	Pres|prestin	solute carrier family 26, member 5	protein-coding	chr5	21411925	21412145	221	*	2.58034	3.78908	1.50771	2.28137	2.48934e-05	0.00814965
chr5	24160130	24160690	+	0	NA	Intergenic	B1F1|SINE|Alu	9139	NR_003953	72252	Mm.87446	NR_003953	ENSMUSG00000038165	1700022A21Rik	-	glycerol-3-phosphate dehydrogenase 1-like pseudogene	pseudo	chr5	24160129	24160690	562	*	4.32815	5.21436	3.73016	1.4842	0.000554958	0.0483252
chr5	24770189	24770495	+	0	NA	intron (NM_144908, intron 10 of 11)	intron (NM_144908, intron 10 of 11)	41631	NM_144908	231050	Mm.246718	XM_006535681	ENSMUSG00000038072	Galnt11	A430075I06Rik|AI648252|E430002F06Rik	UDP-N-acetyl-alpha-D-galactosamine:polypeptide N-acetylgalactosaminyltransferase 11	protein-coding	chr5	24770188	24770495	308	*	3.70318	4.8453	2.75193	2.09337	0.00014752	0.0240029
chr5	28050906	28051260	+	0	NA	intron (NM_010075, intron 25 of 25)	intron (NM_010075, intron 25 of 25)	67007	NM_018878	55982	Mm.444095	XM_006535757	ENSMUSG00000002221	Paxip1	D5Ertd149e|PTIP	PAX interacting (with transcription-activation domain) protein 1	protein-coding	chr5	28050905	28051260	356	*	3.93655	4.92303	3.21741	1.70562	0.000274709	0.0327438
chr5	28182334	28182799	+	0	NA	TTS (NM_008314)	TTS (NM_008314)	14079	NM_008314	15563	Mm.4835	XM_006535631	ENSMUSG00000039106	Htr5a	Htr5	5-hydroxytryptamine (serotonin) receptor 5A	protein-coding	chr5	28182333	28182799	467	*	4.06554	5.08255	3.30557	1.77698	6.16724e-05	0.0144275
chr5	30454763	30455034	+	0	NA	intron (NM_178878, intron 12 of 19)	intron (NM_178878, intron 12 of 19)	-22272	NM_001256263	433868	Mm.450696	NM_001256263		3110082J24Rik	ENSMUSG00000073106	RIKEN cDNA 3110082J24 gene	protein-coding	chr5	30454762	30455034	273	*	3.63582	4.99389	2.21939	2.77449	5.64309e-05	0.0135673
chr5	31035460	31035678	+	0	NA	intron (NM_023047, intron 1 of 12)	intron (NM_023047, intron 1 of 12)	21301	NM_023047	65254	Mm.27732	XM_006504045	ENSMUSG00000029168	Dpysl5	CRAM|CRMP-5|Crmp5	dihydropyrimidinase-like 5	protein-coding	chr5	31035459	31035678	220	*	3.17094	4.51756	1.78536	2.7322	0.000165189	0.0254548
chr5	31475725	31475932	+	0	NA	intron (NM_027901, intron 3 of 18)	PB1D10|SINE|Alu	6689	NM_027901	71752	Mm.271923	XM_006504127	ENSMUSG00000029144	Gtf3c2	1300004C11Rik|2610510G03Rik|AI225816|AU041069|TFIIIC110|mKIAA0011	general transcription factor IIIC, polypeptide 2, beta	protein-coding	chr5	31475724	31475932	209	*	3.9838	5.60263	1.44008	4.16255	1.74168e-07	0.000190668
chr5	32485385	32485750	+	0	NA	Intergenic	Intergenic	46722	NM_008037	14284	Mm.24684	NM_008037	ENSMUSG00000029135	Fosl2	Fra-2	fos-like antigen 2	protein-coding	chr5	32485384	32485750	367	*	3.72104	4.70015	3.01147	1.68868	0.000566805	0.04869
chr5	32631944	32632188	+	0	NA	intron (NM_030072, intron 38 of 38)	intron (NM_030072, intron 38 of 38)	-23887	NM_172147	665270	Mm.160067	XM_006504047	ENSMUSG00000029134	Plb1	4632413E21Rik|4930433E17Rik|4930539A06Rik|BC033606	phospholipase B1	protein-coding	chr5	32631943	32632188	246	*	3.22671	4.62696	1.68807	2.93889	2.19031e-05	0.00750682
chr5	33334193	33334392	+	0	NA	3' UTR (NM_001170567, exon 43 of 43)	3' UTR (NM_001170567, exon 43 of 43)	-27173	NM_011738	22629	Mm.332314	NM_011738	ENSMUSG00000018965	Ywhah	-	tyrosine 3-monooxygenase/tryptophan 5-monooxygenase activation protein, eta polypeptide	protein-coding	chr5	33334192	33334392	201	*	2.56336	3.66933	1.67179	1.99755	0.000364755	0.0387938
chr5	35235447	35235991	+	0	NA	intron (NM_010414, intron 53 of 66)	MTD|LTR|MaLR	-22845	NM_207277	403174	Mm.291225	XM_006504011	ENSMUSG00000051246	Msantd1	A930005I04Rik|Gm144	Myb/SANT-like DNA-binding domain containing 1	protein-coding	chr5	35235446	35235991	546	*	3.8183	4.92303	2.9287	1.99432	4.23263e-05	0.0114727
chr5	35953573	35953816	+	0	NA	intron (NM_030721, intron 18 of 18)	intron (NM_030721, intron 18 of 18)	-22282	NR_045807	74364	Mm.473123	NM_175208	ENSMUSG00000055061	4931431C16Rik	-	RIKEN cDNA 4931431C16 gene	ncRNA	chr5	35953572	35953816	245	*	3.6398	4.87564	2.513	2.36263	0.000543338	0.0480893
chr5	36577567	36577913	+	0	NA	intron (NM_030889, intron 1 of 26)	intron (NM_030889, intron 1 of 26)	31070	NM_175249	76943	Mm.44242	NM_175249	ENSMUSG00000043430	Psapl1	2310020A21Rik	prosaposin-like 1	protein-coding	chr5	36577566	36577913	348	*	3.83284	5.04155	2.76028	2.28127	0.000551511	0.0483252
chr5	37079106	37079893	+	0	NA	intron (NM_001081232, intron 1 of 7)	ORR1E-int|LTR|MaLR	7761	NM_001081232	320661	Mm.384483	XM_006503992	ENSMUSG00000029190	D5Ertd579e	9030221A05Rik|A930018H20Rik|Kiaa0232|mKIAA0232	DNA segment, Chr 5, ERATO Doi 579, expressed	protein-coding	chr5	37079105	37079893	789	*	4.67092	5.83295	3.68504	2.1479	0.000279744	0.0330644
chr5	37167658	37168887	+	0	NA	Intergenic	(TG)n|Simple_repeat|Simple_repeat	19721	NM_026242	67568	Mm.490257	NM_026242	ENSMUSG00000055302	Mrfap1	9130413I22Rik|AL022827|Pam14	Morf4 family associated protein 1	protein-coding	chr5	37167657	37168887	1231	*	5.5408	6.37235	5.00161	1.37074	0.000185743	0.0270594
chr5	37365189	37365471	+	0	NA	intron (NM_011716, intron 4 of 7)	intron (NM_011716, intron 4 of 7)	14891	NM_011716	22393	Mm.20916	NM_011716	ENSMUSG00000039474	Wfs1	AI481085|wolframin	Wolfram syndrome 1 homolog (human)	protein-coding	chr5	37365188	37365471	284	*	3.05477	4.0956	2.26151	1.8341	0.000112902	0.0208356
chr5	37622562	37622795	+	0	NA	Intergenic	Intergenic	-10619	NM_001136058	12933	Mm.290995	NM_001136058	ENSMUSG00000029121	Crmp1	CRMP-1|DRP-1|Dpysl1|ULIP-3|Ulip3	collapsin response mediator protein 1	protein-coding	chr5	37622561	37622795	235	*	3.16797	4.49623	1.8301	2.66613	0.000128133	0.0221953
chr5	38424612	38424825	+	0	NA	Intergenic	Intergenic	-5756	NM_026959	71116	Mm.18959	XM_006504110	ENSMUSG00000029125	Stx18	1810035L21Rik|4933425D03Rik|AU041562	syntaxin 18	protein-coding	chr5	38424611	38424825	215	*	3.62387	4.86208	2.49218	2.36989	2.46368e-05	0.00814662
chr5	44544282	44544512	+	0	NA	Intergenic	Intergenic	-51422	NM_001163577	19126	Mm.6250	XM_006503781	ENSMUSG00000029086	Prom1	4932416E19Rik|AC133|CD133|Prom|Prom-1|Proml1	prominin 1	protein-coding	chr5	44544281	44544512	232	*	3.32685	4.68814	1.90154	2.7866	0.000134094	0.0226328
chr5	52330834	52331196	+	0	NA	Intergenic	MIR|SINE|MIR	196241	NR_105845	102466648		NR_105845	ENSMUSG00000098726	Mir6417	mmu-mir-6417	microRNA mir-6417	ncRNA	chr5	52330833	52331196	364	*	3.52331	4.82206	2.25777	2.56428	0.000179088	0.0263968
chr5	52698409	52698608	+	0	NA	Intergenic	MLT2D|LTR|ERVL	-56535	NM_011435	20657	Mm.2407	NM_011435		Sod3	AI314465|EC-SOD	superoxide dismutase 3, extracellular	protein-coding	chr5	52698408	52698608	201	*	2.95503	4.44649	1.09413	3.35236	5.46292e-05	0.0132281
chr5	52741718	52741999	+	0	NA	Intergenic	Intergenic	-13185	NM_011435	20657	Mm.2407	NM_011435		Sod3	AI314465|EC-SOD	superoxide dismutase 3, extracellular	protein-coding	chr5	52741717	52741999	283	*	3.76677	5.13239	2.32944	2.80295	1.98645e-05	0.00697783
chr5	53046290	53046515	+	0	NA	intron (NM_172490, intron 8 of 10)	PB1|SINE|Alu	14538	NM_172490	211006	Mm.244719	XM_006503827		Sepsecs	9130208G10|AA986712|D5Ertd135e|SLA|SecS	Sep (O-phosphoserine) tRNA:Sec (selenocysteine) tRNA synthase	protein-coding	chr5	53046289	53046515	227	*	6.99699	8.74741	2.79067	5.95674	1.59918e-10	1.26867e-06
chr5	53219401	53219842	+	0	NA	Intergenic	Intergenic	-5753	NM_024213	52206	Mm.272568	NM_024213		Anapc4	2610306D21Rik|APC4|D5Ertd249e	anaphase promoting complex subunit 4	protein-coding	chr5	53219400	53219842	443	*	3.93822	5.16351	2.83285	2.33066	0.000206376	0.0282068
chr5	53651828	53652086	+	0	NA	Intergenic	ORR1A2|LTR|MaLR	-6388	NM_001145433	66278	Mm.442576	NM_001145433		Smim20	1110067B18Rik|1810013D10Rik|N28078	small integral membrane protein 20	protein-coding	chr5	53651827	53652086	260	*	3.5799	4.78735	2.5098	2.27755	0.000165909	0.0254548
chr5	53798942	53799151	+	0	NA	Intergenic	Intergenic	140701	NM_001145433	66278	Mm.442576	NM_001145433		Smim20	1110067B18Rik|1810013D10Rik|N28078	small integral membrane protein 20	protein-coding	chr5	53798941	53799151	211	*	3.24265	4.29306	2.43561	1.85745	0.000199647	0.0278449
chr5	64740808	64741288	+	0	NA	exon (NM_019636, exon 20 of 20)	exon (NM_019636, exon 20 of 20)	118133	NR_040681	69999	Mm.261413	NR_040681		1700027F09Rik	-	RIKEN cDNA 1700027F09 gene	ncRNA	chr5	64740807	64741288	482	*	4.22224	5.47657	3.05664	2.41993	7.88526e-06	0.00388265
chr5	65050792	65051132	+	0	NA	Intergenic	(TAA)n|Simple_repeat|Simple_repeat	-49024	NR_045078	100042198	Mm.25191	NR_045078		Gm3716	Gm1683	predicted gene 3716	ncRNA	chr5	65050791	65051132	342	*	3.59349	4.63949	2.79282	1.84667	7.68885e-05	0.0167371
chr5	67622334	67622647	+	0	NA	Intergenic	Intergenic	-29314	NM_001285452	67878	Mm.23217	NM_001285452	ENSMUSG00000037720	Tmem33	1110006G02Rik|1600019D15Rik|2410089A21Rik|2700052H22Rik|5430406L04Rik|AA388285|AI314185|AI426615|db83	transmembrane protein 33	protein-coding	chr5	67622333	67622647	315	*	4.15165	5.23437	3.29645	1.93793	0.000488477	0.0452265
chr5	77274000	77274334	+	0	NA	intron (NM_001163793, intron 2 of 8)	intron (NM_001163793, intron 2 of 8)	4543	NM_001163793	320827	Mm.449998	XM_006534999	ENSMUSG00000036377	C530008M17Rik	2810489J07Rik|4930529A19Rik|4931405B09Rik|Kiaa1211|mKIAA1211	RIKEN cDNA C530008M17 gene	protein-coding	chr5	77273999	77274334	336	*	3.73712	4.68655	3.06493	1.62162	0.000188893	0.0271673
chr5	78089609	78090150	+	0	NA	Intergenic	(CAGCC)n|Simple_repeat|Simple_repeat	-149106	NR_027806	231332	Mm.373616	NM_001010832	ENSMUSG00000047652	Pea15b	-	phosphoprotein enriched in astrocytes 15B	pseudo	chr5	78089608	78090150	543	*	3.97443	5.36644	2.46076	2.90568	1.02081e-06	0.000799338
chr5	89965153	89965361	+	0	NA	intron (NM_133192, intron 1 of 3)	7SLRNA|srpRNA|srpRNA	8803	NM_133192	104443	Mm.447881	XM_006534695	ENSMUSG00000035528	Npffr2	Gpr74|HG31|NPFF2	neuropeptide FF receptor 2	protein-coding	chr5	89965152	89965361	210	*	4.29719	5.59169	3.04162	2.55007	0.000494973	0.0454867
chr5	93268219	93268443	+	0	NA	intron (NM_001077595, intron 1 of 9)	intron (NM_001077595, intron 1 of 9)	29923	NM_001077595	27428	Mm.46014	XM_006534965	ENSMUSG00000029381	Shroom3	AL022960|D5Ertd287e|Shrm|Shrm3	shroom family member 3	protein-coding	chr5	93268218	93268443	226	*	3.4249	4.58715	2.43862	2.14853	0.000503431	0.0459271
chr5	97518872	97519839	+	0	NA	3' UTR (NM_080708, exon 16 of 16)	3' UTR (NM_080708, exon 16 of 16)	21260	NM_198422	231474	Mm.332505	XM_006534874	ENSMUSG00000055725	Paqr3	6330415A20Rik|AY424292|RKTG	progestin and adipoQ receptor family member III	protein-coding	chr5	97518871	97519839	969	*	5.06116	5.99051	4.41333	1.57718	4.83971e-05	0.0123186
chr5	97826146	97826993	+	0	NA	intron (NR_045981, intron 2 of 7)	RLTR19|LTR|ERVK	5133	NR_045981	75814	Mm.444705	NR_045981		4930467D21Rik	4930448L09Rik|BB013444	RIKEN cDNA 4930467D21 gene	ncRNA	chr5	97826145	97826993	849	*	5.30639	6.15064	4.75396	1.39668	2.41843e-05	0.00806798
chr5	97933872	97934192	+	0	NA	intron (NR_045981, intron 3 of 7)	RMER17C|LTR|ERVK	-48005	NM_010294	14626	Mm.61206	NM_010294	ENSMUSG00000050553	Gk2	GKTA|Gk-rs2	glycerol kinase 2	protein-coding	chr5	97933871	97934192	322	*	3.23404	4.62516	1.72307	2.9021	0.000110571	0.0205728
chr5	98792569	98792775	+	0	NA	intron (NM_001024614, intron 2 of 5)	B4|SINE|B4	34349	NM_001024614	75784	Mm.443240	XM_006535279	ENSMUSG00000057816	1700007G11Rik	4930428O21Rik	RIKEN cDNA 1700007G11 gene	protein-coding	chr5	98792568	98792775	208	*	3.31678	4.48453	2.32068	2.16385	6.44619e-05	0.0147736
chr5	99145278	99145709	+	0	NA	intron (NM_001024614, intron 3 of 5)	intron (NM_001024614, intron 3 of 5)	-137965	NM_173404	110075	Mm.209571	XM_006534722	ENSMUSG00000029335	Bmp3	9130206H07|9530029I04Rik	bone morphogenetic protein 3	protein-coding	chr5	99145277	99145709	433	*	4.52781	5.59735	3.69257	1.90478	3.22803e-06	0.00202215
chr5	99191323	99191847	+	0	NA	intron (NM_001024614, intron 4 of 5)	intron (NM_001024614, intron 4 of 5)	-91873	NM_173404	110075	Mm.209571	XM_006534722	ENSMUSG00000029335	Bmp3	9130206H07|9530029I04Rik	bone morphogenetic protein 3	protein-coding	chr5	99191322	99191847	526	*	4.32467	5.61098	3.08813	2.52285	4.43078e-07	0.000416338
chr5	99296423	99296664	+	0	NA	intron (NM_173404, intron 1 of 2)	intron (NM_173404, intron 1 of 2)	13085	NM_173404	110075	Mm.209571	XM_006534722	ENSMUSG00000029335	Bmp3	9130206H07|9530029I04Rik	bone morphogenetic protein 3	protein-coding	chr5	99296422	99296664	243	*	3.48565	4.56698	2.63258	1.9344	0.000210993	0.0284583
chr5	102221107	102222176	+	0	NA	intron (NM_173370, intron 3 of 12)	intron (NM_173370, intron 3 of 12)	27492	NM_173370	74596	Mm.46764	XM_006535263	ENSMUSG00000029330	Cds1	4833409J18Rik|AI314024|AW125888	CDP-diacylglycerol synthase 1	protein-coding	chr5	102221106	102222176	1071	*	5.37641	6.44856	4.53726	1.9113	9.60491e-06	0.00431725
chr5	102834757	102834995	+	0	NA	Intergenic	Intergenic	-75534	NM_146161	231532	Mm.440191	XM_006534887	ENSMUSG00000057315	Arhgap24	0610025G21Rik	Rho GTPase activating protein 24	protein-coding	chr5	102834756	102834995	240	*	3.90341	5.0429	2.95664	2.08625	0.00057629	0.0491167
chr5	104068598	104069323	+	0	NA	Intergenic	Intergenic	-10538	NM_029415	75750	Mm.7446	XM_006535278	ENSMUSG00000029321	Slc10a6	8430417G17Rik|C78479|Soat	solute carrier family 10 (sodium/bile acid cotransporter family), member 6	protein-coding	chr5	104068597	104069323	727	*	4.37344	5.56033	3.34239	2.21794	3.62508e-07	0.000355441
chr5	106882461	106882672	+	0	NA	exon (NM_001005477, exon 3 of 3)	exon (NM_001005477, exon 3 of 3)	4619	NM_001005477	104382	Mm.271593	NM_001005477	ENSMUSG00000034384	Barhl2	E130309B19Rik|MBH1	BarH-like 2 (Drosophila)	protein-coding	chr5	106882460	106882672	213	*	4.11967	5.12742	3.37232	1.7551	9.99194e-05	0.0194286
chr5	109028464	109028666	+	0	NA	intron (NM_001282052, intron 10 of 26)	(GAATG)n|Simple_repeat|Simple_repeat	30231	NM_153569	231580	Mm.276647	XM_006534905	ENSMUSG00000062234	Gak	D130045N16Rik	cyclin G associated kinase	protein-coding	chr5	109028463	109028666	204	*	4.91878	6.53	2.42839	4.10161	4.7263e-06	0.00266464
chr5	110649571	110650370	+	0	NA	intron (NM_008146, intron 22 of 23)	intron (NM_008146, intron 22 of 23)	-10053	NM_001253814	71782	Mm.288442	NM_001253814	ENSMUSG00000029501	Ankle2	1110001J12Rik|AI661024|D5Ertd585e	ankyrin repeat and LEM domain containing 2	protein-coding	chr5	110649570	110650370	801	*	4.04141	5.0376	3.3095	1.7281	0.000146587	0.0239808
chr5	112628783	112629035	+	0	NA	Intergenic	RLTR17|LTR|ERVK	-6874	NR_045378	75569	Mm.243721	NR_045377		1700028D13Rik	-	RIKEN cDNA 1700028D13 gene	ncRNA	chr5	112628782	112629035	254	*	3.5373	4.85749	2.21973	2.63776	0.000140974	0.0233079
chr5	112900912	112901278	+	0	NA	intron (NM_019982, intron 4 of 16)	intron (NM_019982, intron 4 of 16)	22649	NM_001177504	625464	Mm.389676	NM_001177504	ENSMUSG00000072722	Gm6588	EG625464	predicted gene 6588	protein-coding	chr5	112900911	112901278	368	*	4.05142	5.30079	2.89635	2.40444	0.000102578	0.0196708
chr5	113709365	113709826	+	0	NA	promoter-TSS (NR_027934)	promoter-TSS (NR_027934)	26	NR_027936	52850	Mm.200203	XM_006535122	ENSMUSG00000042216	Sgsm1	2410098H20Rik|AA408781|D5Bwg1524e|E130107M15|NuIP|Rutbc2	small G protein signaling modulator 1	protein-coding	chr5	113709364	113709826	463	*	5.1176	6.14437	4.34415	1.80023	8.29203e-05	0.0176081
chr5	114623027	114623257	+	0	NA	intron (NM_133904, intron 1 of 51)	MT2B2|LTR|ERVL	7615	NM_133904	100705	Mm.81793	XM_006530111	ENSMUSG00000042010	Acacb	AI597064|AW743042|Acc2|Accb	acetyl-Coenzyme A carboxylase beta	protein-coding	chr5	114623026	114623257	232	*	7.59006	9.32709	3.68188	5.64521	1.68288e-09	5.58112e-06
chr5	114964379	114964598	+	0	NA	Intergenic	Intergenic	-53772	NM_001004180	433940	Mm.194212	XM_006530401	ENSMUSG00000041930	Fam222a	-	family with sequence similarity 222, member A	protein-coding	chr5	114964378	114964598	221	*	3.49932	4.87564	2.03172	2.84392	0.00012102	0.0214223
chr5	115086697	115086897	+	0	NA	intron (NM_022017, intron 3 of 15)	PB1D10|SINE|Alu	21633	NM_022017	63873	Mm.266450	XM_006530432	ENSMUSG00000014158	Trpv4	0610033B08Rik|OTRPC4|Trp12|VR-OAC|VRL-2|VROAC	transient receptor potential cation channel, subfamily V, member 4	protein-coding	chr5	115086696	115086897	202	*	4.59263	6.0542	2.84782	3.20638	7.74567e-06	0.00385807
chr5	115562602	115562962	+	0	NA	exon (NM_007383, exon 4 of 10)	exon (NM_007383, exon 4 of 10)	-2505	NM_001271590	100502825	Mm.361657	NM_001271590		Gm13826	OTTMUSG00000014624	predicted gene 13826	protein-coding	chr5	115562601	115562962	362	*	3.84766	4.76491	3.21414	1.55077	0.000366711	0.0387938
chr5	117501753	117502358	+	0	NA	Intergenic	Intergenic	63947	NM_001122666	71954	Mm.34456	NM_001122666	ENSMUSG00000066900	Suds3	2400003N08Rik|2410008L21Rik|AU067672|mSds3	suppressor of defective silencing 3 homolog (S. cerevisiae)	protein-coding	chr5	117501752	117502358	607	*	4.37925	5.47457	3.50451	1.97006	0.000465585	0.0441163
chr5	118902788	118903127	+	0	NA	Intergenic	Intergenic	-107771	NM_172424	76199	Mm.206238	XM_006530496	ENSMUSG00000018076	Med13l	2210413I17Rik|6330591G05Rik|9030618F05Rik|Thrap2|Trap240L|mKIAA1025	mediator complex subunit 13-like	protein-coding	chr5	118902787	118903127	341	*	3.63739	4.57617	2.9782	1.59797	0.000422868	0.0424116
chr5	119762636	119763248	+	0	NA	Intergenic	Intergenic	-112915	NR_046033	665194	Mm.491047	NR_046033		Gm7538	EG665194	predicted gene 7538	ncRNA	chr5	119762635	119763248	614	*	5.58374	6.39826	5.06197	1.33629	4.05607e-05	0.011181
chr5	120657631	120657830	+	0	NA	Intergenic	Intergenic	-68458	NR_045793	100503427	Mm.447034	NR_045793	ENSMUSG00000097368	Gm10390	ENSMUSG00000072671	predicted gene 10390	ncRNA	chr5	120657630	120657830	201	*	3.67348	4.91274	2.53961	2.37314	0.000158445	0.0250575
chr5	120938310	120938547	+	0	NA	exon (NM_023625, exon 7 of 12)	exon (NM_023625, exon 7 of 12)	11872	NM_145565	231691	Mm.28685	XM_006530298	ENSMUSG00000029597	Sds	4432411H13Rik|SDH	serine dehydratase	protein-coding	chr5	120938309	120938547	239	*	3.55901	4.88017	2.23902	2.64115	1.315e-05	0.00527677
chr5	120971926	120972605	+	0	NA	intron (NM_001177595, intron 8 of 13)	intron (NM_001177595, intron 8 of 13)	11064	NM_133221	170756	Mm.291070	XM_006530174	ENSMUSG00000032754	Slc8b1	AF261233|NCKX6|NCLX|Slc24a6	solute carrier family 8 (sodium/lithium/calcium exchanger), member B1	protein-coding	chr5	120971925	120972605	681	*	4.56013	5.65	3.6939	1.9561	0.000288215	0.0335729
chr5	121551997	121552196	+	0	NA	Intergenic	ID_B1|SINE|B4	89310	NM_001109992	19247	Mm.8681	NM_001109992	ENSMUSG00000043733	Ptpn11	2700084A17Rik|AW536184|PTP1D|PTP2C|SAP-2|SH-PTP2|SH-PTP3|SHP-2|Shp2|Syp	protein tyrosine phosphatase, non-receptor type 11	protein-coding	chr5	121551996	121552196	201	*	4.37592	5.89057	2.41621	3.47436	5.12573e-07	0.000463378
chr5	121768980	121769190	+	0	NA	intron (NM_181421, intron 39 of 75)	intron (NM_181421, intron 39 of 75)	66539	NM_001163470	231712	Mm.20488	XM_006530300	ENSMUSG00000042726	Trafd1	1110008K06Rik|Fln29	TRAF type zinc finger domain containing 1	protein-coding	chr5	121768979	121769190	212	*	3.04893	4.4282	1.5728	2.8554	9.15426e-05	0.018566
chr5	123087015	123088070	+	0	NA	Intergenic	Intergenic	-6378	NM_001038845	18439	Mm.42026	NM_001038839	ENSMUSG00000029468	P2rx7	AI467586|P2X(7)|P2X7R	purinergic receptor P2X, ligand-gated ion channel, 7	protein-coding	chr5	123087014	123088070	1057	*	5.9118	6.67963	5.43569	1.24394	0.000563222	0.0486277
chr5	123692718	123693178	+	0	NA	intron (NM_026000, intron 4 of 5)	L1M5|LINE|L1	14749	NM_026000	67151	Mm.278997	NM_026000	ENSMUSG00000029440	Psmd9	1500011J20Rik|2610202L11Rik|Bridge-1|P27	proteasome (prosome, macropain) 26S subunit, non-ATPase, 9	protein-coding	chr5	123692717	123693178	462	*	3.91941	5.10317	2.89415	2.20903	0.000553669	0.0483252
chr5	124582620	124583143	+	0	NA	intron (NM_011256, intron 9 of 23)	intron (NM_011256, intron 9 of 23)	16764	NM_144509	65105	Mm.29430	NM_144509	ENSMUSG00000029404	Arl6ip4	AA408210|AA408365|Aip-4|Srp25	ADP-ribosylation factor-like 6 interacting protein 4	protein-coding	chr5	124582619	124583143	525	*	4.35172	5.38773	3.56529	1.82244	1.92592e-05	0.00687818
chr5	124675227	124675427	+	0	NA	Intergenic	B1F2|SINE|Alu	-4407	NR_045369	75927	Mm.410803	NR_045369	ENSMUSG00000090220	Pitpnm2os1	4930568K20Rik	phosphatidylinositol transfer protein, membrane-associated 2, opposite strand 1	ncRNA	chr5	124675226	124675427	202	*	4.19557	5.82983	1.53626	4.29357	5.78861e-09	1.33207e-05
chr5	125048691	125049047	+	0	NA	5' UTR (NM_026486, exon 1 of 18)	5' UTR (NM_026486, exon 1 of 18)	111	NM_026486	67978	Mm.1158	NM_026486	ENSMUSG00000029386	Tctn2	4432405B04Rik|Tect2	tectonic family member 2	protein-coding	chr5	125048690	125049047	358	*	4.10596	5.33944	2.98399	2.35545	0.000374042	0.0391973
chr5	125979894	125980182	+	0	NA	intron (NM_030210, intron 5 of 17)	intron (NM_030210, intron 5 of 17)	23795	NM_030210	78894	Mm.431573	NM_030210	ENSMUSG00000029482	Aacs	2210408B16Rik|SUR5	acetoacetyl-CoA synthetase	protein-coding	chr5	125979893	125980182	290	*	4.19034	5.37815	3.15758	2.22057	0.000251059	0.0314194
chr5	129972182	129972529	+	0	NA	Intergenic	Intergenic	-34751	NM_172276	231769	Mm.288714	XM_006504300	ENSMUSG00000029439	Sfswap	1190005N23Rik|6330437E22Rik|AI197402|AW212079|SWAP|Sfrs8|Srsf8	splicing factor, suppressor of white-apricot homolog (Drosophila)	protein-coding	chr5	129972181	129972529	349	*	3.72525	5.10317	2.25301	2.85017	3.39573e-05	0.0101028
chr5	130515833	130516085	+	0	NA	intron (NM_007761, intron 3 of 5)	MT2A|LTR|ERVL	10783	NM_007761	12909	Mm.469947	NM_007761	ENSMUSG00000025532	Crcp	AL022669	calcitonin gene-related peptide-receptor component protein	protein-coding	chr5	130515832	130516085	254	*	3.77317	5.0429	2.57403	2.46886	9.31513e-05	0.0188118
chr5	130545168	130545532	+	0	NA	Intergenic	Intergenic	-3846	NM_013837	22021	Mm.332720	XM_006504418	ENSMUSG00000034118	Tpst1	R75054|Tango13a	protein-tyrosine sulfotransferase 1	protein-coding	chr5	130545167	130545532	366	*	4.00166	5.22262	2.90498	2.31764	3.55452e-05	0.0103566
chr5	130746028	130746227	+	0	NA	intron (NM_001015876, intron 6 of 15)	intron (NM_001015876, intron 6 of 15)	13220	NM_001015876	100929	Mm.271296	XM_006504331	ENSMUSG00000056310	Tyw1	AW125391|Rsafd1	tRNA-yW synthesizing protein 1 homolog (S. cerevisiae)	protein-coding	chr5	130746027	130746227	201	*	3.45184	4.76804	2.14412	2.62393	5.36472e-05	0.0130651
chr5	131995514	131995748	+	0	NA	intron (NM_177047, intron 6 of 18)	B1F1|SINE|Alu	-212239	NM_145218	212996	Mm.299204	XM_006504402		Wbscr17	AA388321|E330012B09Rik	Williams-Beuren syndrome chromosome region 17 homolog (human)	protein-coding	chr5	131995513	131995748	236	*	4.62416	6.32131	1.3443	4.97702	1.08191e-08	1.96765e-05
chr5	132790924	132791123	+	0	NA	intron (NM_177047, intron 1 of 18)	ORR1E|LTR|MaLR	227190	NM_177047	319974	Mm.488992	NM_177047		Auts2	2700063G02Rik|A730011F23Rik|D830032G16Rik	autism susceptibility candidate 2	protein-coding	chr5	132790923	132791123	201	*	3.49564	4.48453	2.77336	1.71117	0.000521839	0.0469981
chr5	135177308	135177558	+	0	NA	Intergenic	Intergenic	-12973	NM_010717	16885	Mm.15409	XM_006504395	ENSMUSG00000029674	Limk1	-	LIM-domain containing, protein kinase	protein-coding	chr5	135177307	135177558	252	*	3.66785	4.99389	2.33558	2.6583	0.000105694	0.0200976
chr5	135359088	135359637	+	0	NA	Intergenic	Intergenic	23241	NM_029681	76629	Mm.467801	NM_029681	ENSMUSG00000040576	Wbscr28	1700111I05Rik	Williams-Beuren syndrome chromosome region 28 (human)	protein-coding	chr5	135359087	135359637	551	*	4.45796	5.78096	3.13333	2.64763	5.45886e-07	0.000488516
chr5	135597390	135597623	+	0	NA	intron (NM_021455, intron 3 of 16)	intron (NM_021455, intron 3 of 16)	14745	NM_021455	58805	Mm.34213	XM_006504477	ENSMUSG00000005373	Mlxipl	ChREBP|WS-bHLH|Wbscr14|bHLHd14	MLX interacting protein-like	protein-coding	chr5	135597389	135597623	235	*	3.59802	4.60186	2.85593	1.74593	0.000151805	0.0244177
chr5	136095814	136096140	+	0	NA	Intergenic	Intergenic	-12547	NM_146002	215160	Mm.295438	XM_006504416	ENSMUSG00000039917	Rhbdd2	0610011L13Rik|AI480532|Rhbdl7|Usmg1	rhomboid domain containing 2	protein-coding	chr5	136095813	136096140	328	*	3.65063	4.68309	2.8692	1.81389	4.46009e-05	0.0116626
chr5	136172449	136172648	+	0	NA	intron (NM_008898, intron 1 of 15)	intron (NM_008898, intron 1 of 15)	7464	NM_008898	18984	Mm.3863	XM_006504398	ENSMUSG00000005514	Por	4933424M13Rik|CPR|CYPOR	P450 (cytochrome) oxidoreductase	protein-coding	chr5	136172448	136172648	201	*	2.58461	3.96323	1.11039	2.85284	5.8031e-07	0.000507245
chr5	136205470	136205669	+	0	NA	intron (NM_008898, intron 4 of 15)	intron (NM_008898, intron 4 of 15)	6190	NR_106001	102466791		NR_106001		Mir7034	mmu-mir-7034	microRNA mir-7034	ncRNA	chr5	136205469	136205669	201	*	3.62453	4.78735	2.63724	2.15011	0.000513586	0.0465148
chr5	139257042	139257306	+	0	NA	intron (NM_030565, intron 3 of 9)	intron (NM_030565, intron 3 of 9)	26139	NM_030565	80752	Mm.320355	XM_006504775	ENSMUSG00000025854	Fam20c	C76981|DMP-4|DMP4|GEF-CK|mKIAA4081	family with sequence similarity 20, member C	protein-coding	chr5	139257041	139257306	266	*	3.77917	4.89953	2.86432	2.03521	0.000105061	0.0200109
chr5	139567799	139567998	+	0	NA	intron (NM_001253890, intron 4 of 10)	intron (NM_001253890, intron 4 of 10)	37808	NM_008923	19085	Mm.306163	XM_006504660	ENSMUSG00000025855	Prkar1b	AI385716|RIbeta	protein kinase, cAMP dependent regulatory, type I beta	protein-coding	chr5	139567798	139567998	201	*	3.29972	4.41385	2.395	2.01884	9.70262e-05	0.0191602
chr5	141245248	141245457	+	0	NA	intron (NM_010302, intron 2 of 3)	intron (NM_010302, intron 2 of 3)	45271	NM_173405	231842	Mm.491298	NM_173405	ENSMUSG00000050022	Amz1	5330426I05|6530401C20Rik	archaelysin family metallopeptidase 1	protein-coding	chr5	141245247	141245457	211	*	3.50935	4.82206	2.21021	2.61185	0.000131726	0.0225048
chr5	141380064	141380280	+	0	NA	intron (NM_175362, intron 5 of 24)	ID_B1|SINE|B4	-73787	NM_010302	14673	Mm.370185	NM_010302		Gna12	AI414047|AI504261|Galpha12	guanine nucleotide binding protein, alpha 12	protein-coding	chr5	141380063	141380280	218	*	4.09251	5.65435	1.90202	3.75233	1.19786e-06	0.000925123
chr5	145643830	145644165	+	0	NA	intron (NM_001038627, intron 14 of 17)	intron (NM_001038627, intron 14 of 17)	13688	NR_106006	102465629		NR_106006		Mir7039	mmu-mir-7039	microRNA mir-7039	ncRNA	chr5	145643829	145644165	337	*	4.01227	5.22024	2.94116	2.27908	0.00012067	0.0214207
chr5	148220120	148221003	+	0	NA	Intergenic	Intergenic	-8496	NM_010229	14255	Mm.194	XM_006504804	ENSMUSG00000042817	Flt3	B230315G04|CD135|Flk-2|Flk2|Flt-3|Ly72|wmfl	FMS-like tyrosine kinase 3	protein-coding	chr5	148220119	148221003	885	*	5.44467	6.723	4.2263	2.49669	9.1812e-06	0.0042603
chr5	149929444	149929647	+	0	NA	Intergenic	Intergenic	38223	NR_028061	667410	Mm.441522	NR_028061		Gm8615	EG667410	glucosamine-6-phosphate deaminase 1 pseudogene	pseudo	chr5	149929443	149929647	205	*	3.08064	4.56119	1.26349	3.29771	1.81223e-05	0.00659174
chr5	149950401	149950734	+	0	NA	intron (NR_015478, intron 1 of 2)	ORR1A4|LTR|MaLR	17201	NR_028061	667410	Mm.441522	NR_028061		Gm8615	EG667410	glucosamine-6-phosphate deaminase 1 pseudogene	pseudo	chr5	149950400	149950734	335	*	4.15902	5.34273	3.13386	2.20887	2.50696e-05	0.00814965
chr5	150059447	150059871	+	0	NA	Intergenic	7SLRNA|srpRNA|srpRNA	-16975	NM_009663	11690	Mm.19844	NM_009663	ENSMUSG00000060063	Alox5ap	Flap	arachidonate 5-lipoxygenase activating protein	protein-coding	chr5	150059446	150059871	426	*	5.7805	7.0717	4.53265	2.53905	1.13318e-05	0.00472232
chr6	7296928	7297142	+	0	NA	Intergenic	Intergenic	-208036	NM_009311	21333	Mm.410823	XM_006505027	ENSMUSG00000061762	Tac1	4930528L02Rik|NK-1|NK1|Nkna|PPT-A|PPTA|SP	tachykinin 1	protein-coding	chr6	7296927	7297142	216	*	3.18245	4.56119	1.70783	2.85337	9.67963e-05	0.0191483
chr6	8580304	8580553	+	0	NA	TTS (NM_001252266)	TTS (NM_001252266)	110370	NM_001286729	170772	Mm.210787	NM_001286728	ENSMUSG00000029638	Glcci1	2310047L21Rik|A130036A18Rik|Fam117c|Gig18|Tssn1	glucocorticoid induced transcript 1	protein-coding	chr6	8580303	8580553	251	*	3.20788	4.26348	2.39327	1.87021	0.00026538	0.0322776
chr6	10136295	10136553	+	0	NA	Intergenic	(GAATG)n|Simple_repeat|Simple_repeat	787954	NR_033776	57866	Mm.4397	NR_033776		AA545190	-	EST AA545190	ncRNA	chr6	10136294	10136553	260	*	4.88907	6.59579	1.48282	5.11297	1.98289e-08	3.24038e-05
chr6	13856197	13856476	+	0	NA	Intergenic	RLTR20D|LTR|ERVK	34767	NR_045995	76311	Mm.367129	NR_045995	ENSMUSG00000097616	1110019D14Rik	-	RIKEN cDNA 1110019D14 gene	ncRNA	chr6	13856196	13856476	281	*	3.51135	4.5538	2.71577	1.83803	0.000226531	0.0297743
chr6	17047915	17048922	+	0	NA	intron (NM_207176, intron 4 of 6)	intron (NM_207176, intron 4 of 6)	33269	NM_207176	21753	Mm.436548	NM_011570	ENSMUSG00000029552	Tes	D6Ertd352e|TESS|Tes1|Tes2|testin2	testis derived transcript	protein-coding	chr6	17047914	17048922	1009	*	4.9754	6.02475	4.1699	1.85486	1.01689e-05	0.00444427
chr6	29986884	29987197	+	0	NA	Intergenic	Intergenic	-10948	NM_010938	18181	Mm.259258	XM_006505004	ENSMUSG00000058440	Nrf1	C87038|D6Ertd415e	nuclear respiratory factor 1	protein-coding	chr6	29986883	29987197	315	*	3.45884	4.55946	2.57577	1.98369	8.3071e-06	0.00405229
chr6	31771714	31772295	+	0	NA	Intergenic	Intergenic	-228284	NM_029587	76382	Mm.23510	NM_029587	ENSMUSG00000029766	1700012A03Rik	AI429084	RIKEN cDNA 1700012A03 gene	protein-coding	chr6	31771713	31772295	583	*	4.96451	5.92814	4.27465	1.65349	0.000193284	0.0274833
chr6	32095729	32096048	+	0	NA	3' UTR (NM_175750, exon 32 of 32)	3' UTR (NM_175750, exon 32 of 32)	95600	NM_029587	76382	Mm.23510	NM_029587	ENSMUSG00000029766	1700012A03Rik	AI429084	RIKEN cDNA 1700012A03 gene	protein-coding	chr6	32095728	32096048	321	*	3.15978	4.56307	1.61176	2.95132	2.49213e-05	0.00814965
chr6	35418820	35419204	+	0	NA	Intergenic	Intergenic	70876	NM_008098	14489	Mm.182746	NM_008098	ENSMUSG00000029840	Mtpn	5033418D15Rik|Gcdp|V1	myotrophin	protein-coding	chr6	35418819	35419204	386	*	3.71264	4.77941	2.88155	1.89786	4.33585e-05	0.0116454
chr6	36849374	36849574	+	0	NA	intron (NM_001081206, intron 28 of 33)	L1M2|LINE|L1	-88113	NM_008973	19242	Mm.279690	XM_006505757	ENSMUSG00000029838	Ptn	HARP|HB-GAM|HBBN|HBGF-8|HBNF|OSF|Osf-1|Osf1	pleiotrophin	protein-coding	chr6	36849373	36849574	202	*	5.64718	7.38393	1.7447	5.63923	2.61289e-09	7.55447e-06
chr6	37193490	37193796	+	0	NA	intron (NM_001081206, intron 1 of 33)	(CA)n|Simple_repeat|Simple_repeat	56333	NM_001081206	320127	Mm.442505	XM_006506255	ENSMUSG00000038665	Dgki	C130010K08Rik	diacylglycerol kinase, iota	protein-coding	chr6	37193489	37193796	308	*	3.44117	4.74517	2.16311	2.58206	0.000531228	0.0473519
chr6	37845741	37845940	+	0	NA	intron (NM_001272064, intron 1 of 18)	RMER21B|LTR|ERV1	-4647	NM_001272076	21848	Mm.41063	XM_006505895		Trim24	A130082H20Rik|AI447469|D430004I05Rik|TIF1|TIF1-alpha|TIF1alpha|Tif1a	tripartite motif-containing 24	protein-coding	chr6	37845740	37845940	201	*	3.20403	4.50212	1.94003	2.56209	1.97768e-05	0.00696872
chr6	40332264	40332487	+	0	NA	intron (NM_023538, intron 10 of 15)	intron (NM_023538, intron 10 of 15)	53757	NM_175528	243780	Mm.333006	XM_006506138	ENSMUSG00000037172	E330009J07Rik	AI841796|Lchn|mKIAA1147	RIKEN cDNA E330009J07 gene	protein-coding	chr6	40332263	40332487	225	*	3.05766	4.12115	2.23145	1.88971	0.000181391	0.0266665
chr6	41492621	41492851	+	0	NA	Intergenic	Intergenic	20961	NM_009430	22072	Mm.276926	NM_009430	ENSMUSG00000057163	Prss2	TRY8|TRYP|Ta|Tesp4|Try2	protease, serine 2	protein-coding	chr6	41492620	41492851	232	*	3.08629	4.238	2.11851	2.11949	3.34653e-05	0.00998276
chr6	42670202	42670592	+	0	NA	Intergenic	Lx|LINE|L1	-23641	NM_001011799	258016	Mm.377328	NM_001011799	ENSMUSG00000095831	Olfr453	MOR257-8P	olfactory receptor 453	protein-coding	chr6	42670201	42670592	392	*	3.64474	4.70015	2.83043	1.86971	6.36601e-05	0.0146494
chr6	48896878	48897186	+	0	NA	Intergenic	Intergenic	17137	NM_001081273	69761	Mm.333053	NM_001081273	ENSMUSG00000029813	1600015I10Rik	AI429442|Doxl1	RIKEN cDNA 1600015I10 gene	protein-coding	chr6	48896877	48897186	310	*	2.48408	3.59099	1.591	1.99999	0.000268207	0.032287
chr6	51373608	51373920	+	0	NA	Intergenic	Intergenic	-8905	NM_010903	18025	Mm.42138	XM_006505703	ENSMUSG00000029832	Nfe2l3	Nrf3	nuclear factor, erythroid derived 2, like 3	protein-coding	chr6	51373607	51373920	314	*	3.6844	4.68309	2.94916	1.73393	8.44495e-05	0.0177325
chr6	51588477	51588772	+	0	NA	Intergenic	Intergenic	94102	NM_001127348	71982	Mm.294166	XM_006506653	ENSMUSG00000038301	Snx10	2410004M09Rik	sorting nexin 10	protein-coding	chr6	51588476	51588772	297	*	4.24537	5.30417	3.42608	1.87809	0.000508198	0.0462871
chr6	52015826	52016100	+	0	NA	Intergenic	ID_B1|SINE|B4	-53415	NM_018773	54353	Mm.392558	NM_018773	ENSMUSG00000059182	Skap2	2610021A10Rik|AA960083|BB137539|RA70|SKAP-HOM|Saps|Scap2|mSKAP55R	src family associated phosphoprotein 2	protein-coding	chr6	52015825	52016100	276	*	2.81897	3.96891	1.85427	2.11464	9.86021e-05	0.019336
chr6	57591976	57592647	+	0	NA	intron (NM_025992, intron 13 of 22)	intron (NM_025992, intron 13 of 22)	49761	NM_025574	66459	Mm.44201	NM_025574	ENSMUSG00000098753	Pyurf	2610022G08Rik|AI847956|Prey	Pigy upstream reading frame	protein-coding	chr6	57591975	57592647	673	*	4.13778	5.08517	3.46809	1.61708	0.000100941	0.0194722
chr6	66855376	66855575	+	0	NA	intron (NM_001177558, intron 1 of 4)	intron (NM_001177558, intron 1 of 4)	8590	NM_001177558	14701	Mm.234342	XM_006505542	ENSMUSG00000036402	Gng12	2010305F15Rik|AA536815|AI115529|AI314170|AI842738	guanine nucleotide binding protein (G protein), gamma 12	protein-coding	chr6	66855375	66855575	201	*	3.50613	4.76804	2.32416	2.44388	0.000122861	0.0216461
chr6	68911360	68911580	+	0	NA	Intergenic	Intergenic	365698	NR_004434	19783		NR_004434		Rprl1	Rmrp2|Rpr|Rprh2	ribonuclease P RNA-like 1	ncRNA	chr6	68911359	68911580	222	*	3.2774	4.58345	1.99442	2.58903	0.000312851	0.0354032
chr6	69466256	69466481	+	0	NA	Intergenic	7SLRNA|srpRNA|srpRNA	-189200	NR_004434	19783		NR_004434		Rprl1	Rmrp2|Rpr|Rprh2	ribonuclease P RNA-like 1	ncRNA	chr6	69466255	69466481	227	*	5.39371	7.06839	2.37051	4.69788	5.6397e-08	7.48143e-05
chr6	72206569	72207001	+	0	NA	Intergenic	RSINE1|SINE|B4	-21214	NM_153778	71093	Mm.87449	XR_377494	ENSMUSG00000037621	Atoh8	4933425C05Rik|Hath6|Math6|bHLHa21|okadin	atonal homolog 8 (Drosophila)	protein-coding	chr6	72206568	72207001	434	*	4.32701	5.54241	3.24138	2.30103	5.1341e-05	0.012585
chr6	72280209	72280434	+	0	NA	intron (NM_138592, intron 7 of 12)	PB1D10|SINE|Alu	14848	NM_138592	28035	Mm.281900	XM_006506216	ENSMUSG00000056305	Usp39	AA408960|AI894154|CGI-21|D6Wsu157e|SAD1	ubiquitin specific peptidase 39	protein-coding	chr6	72280208	72280434	227	*	4.50296	6.1647	1.60758	4.55712	1.55976e-07	0.000178767
chr6	82935531	82935873	+	0	NA	intron (NM_033079, intron 4 of 9)	intron (NM_033079, intron 4 of 9)	38786	NM_033079	110958	Mm.100652	XM_006505368	ENSMUSG00000030041	M1ap	D6Mm5e	meiosis 1 associated protein	protein-coding	chr6	82935530	82935873	344	*	3.93047	5.04559	3.02416	2.02143	0.000385281	0.0401141
chr6	85318808	85319834	+	0	NA	intron (NM_001003955, intron 1 of 5)	intron (NM_001003955, intron 1 of 5)	5307	NM_177466	52055	Mm.220334	XM_006506366	ENSMUSG00000051343	Rab11fip5	9130206P09Rik|C75969|D6Ertd32e|GAF1|RIP11	RAB11 family interacting protein 5 (class I)	protein-coding	chr6	85318807	85319834	1028	*	6.96098	7.64303	6.56169	1.08134	7.9377e-05	0.0171793
chr6	85420044	85420250	+	0	NA	3' UTR (NM_001001160, exon 14 of 14)	3' UTR (NM_001001160, exon 14 of 14)	-18183	NR_028081	73327	Mm.379221	XM_006506686	ENSMUSG00000030008	Pradc1	1700040I03Rik|Pap21	protease-associated domain containing 1	protein-coding	chr6	85420043	85420250	208	*	3.72546	4.8453	2.81144	2.03386	0.000515993	0.0466922
chr6	88004752	88004974	+	0	NA	Intergenic	B1F|SINE|Alu	-29604	NM_133933	103963	Mm.188544	NM_133933	ENSMUSG00000030062	Rpn1	AU018702|D6Wsu137e|Rpn-1	ribophorin I	protein-coding	chr6	88004751	88004974	224	*	4.27552	5.92511	1.48993	4.43517	4.57102e-09	1.1073e-05
chr6	90525239	90526263	+	0	NA	intron (NM_027406, intron 12 of 22)	intron (NM_027406, intron 12 of 22)	24909	NM_027406	107747	Mm.30035	XM_006505279	ENSMUSG00000030088	Aldh1l1	1810048F20Rik|FDH|Fthfd|Neut2	aldehyde dehydrogenase 1 family, member L1	protein-coding	chr6	90525238	90526263	1026	*	7.24283	8.18629	6.57795	1.60835	1.15054e-05	0.00476957
chr6	92011190	92011434	+	0	NA	intron (NM_172731, intron 9 of 19)	L1MEg|LINE|L1	-30100	NM_011630	22026	Mm.442385	XM_006505902	ENSMUSG00000005893	Nr2c2	TAK1|Tr4|mKIAA4145	nuclear receptor subfamily 2, group C, member 2	protein-coding	chr6	92011189	92011434	246	*	3.17324	4.49426	1.85359	2.64067	0.000301261	0.0345923
chr6	100255250	100255992	+	0	NA	Intergenic	Intergenic	-18269	NM_019743	56353	Mm.321633	NM_019743	ENSMUSG00000072872	Rybp	2410018J24Rik|DEDAF|YEAF1	RING1 and YY1 binding protein	protein-coding	chr6	100255249	100255992	744	*	4.60833	5.51764	3.98404	1.5336	0.000459797	0.0440117
chr6	100522250	100522807	+	0	NA	TTS (NM_181590)	TTS (NM_181590)	45134	NR_040525	73395	Mm.69413	NR_040525		1700049E22Rik	-	RIKEN cDNA 1700049E22 gene	ncRNA	chr6	100522249	100522807	559	*	4.45596	5.3109	3.89218	1.41872	0.000461849	0.0441163
chr6	119047614	119048196	+	0	NA	intron (NM_001255999, intron 1 of 46)	intron (NM_001255999, intron 1 of 46)	10302	NM_001159534	12288	Mm.436656	XM_006505413	ENSMUSG00000051331	Cacna1c	Cav1.2|Cchl1a1|MBC|MELC-CC	calcium channel, voltage-dependent, L type, alpha 1C subunit	protein-coding	chr6	119047613	119048196	584	*	3.43658	4.42423	2.71592	1.70831	0.000194129	0.0275341
chr6	120023857	120024073	+	0	NA	Intergenic	B1_Mus2|SINE|Alu	-19433	NM_016718	29862	Mm.103668	XM_006506221	ENSMUSG00000041377	Ninj2	-	ninjurin 2	protein-coding	chr6	120023856	120024073	218	*	4.20154	5.73276	2.16581	3.56694	0.000124154	0.0217719
chr6	120544541	120544760	+	0	NA	Intergenic	PB1|SINE|Alu	39836	NR_045733	73505	Mm.416867	NR_045733		1700072O05Rik	-	RIKEN cDNA 1700072O05 gene	ncRNA	chr6	120544540	120544760	221	*	5.44283	7.13927	2.17202	4.96725	7.75747e-09	1.59577e-05
chr6	120929963	120930591	+	0	NA	intron (NM_001270475, intron 20 of 31)	MIR|SINE|MIR	-63439	NM_007544	12122	Mm.235081	XM_006505408	ENSMUSG00000004446	Bid	2700049M22Rik|AI875481|AU022477	BH3 interacting domain death agonist	protein-coding	chr6	120929962	120930591	630	*	4.29546	5.42717	3.3618	2.06537	0.000184211	0.0269149
chr6	121047126	121047329	+	0	NA	intron (NM_001270475, intron 1 of 31)	intron (NM_001270475, intron 1 of 31)	-15582	NM_153396	194401	Mm.491728	NM_001270475	ENSMUSG00000003178	Mical3	C130040D16Rik|Mical-3|mKIAA1364	microtubule associated monooxygenase, calponin and LIM domain containing 3	protein-coding	chr6	121047125	121047329	205	*	3.47673	4.63592	2.49585	2.14007	3.71974e-05	0.0106454
chr6	121468675	121469256	+	0	NA	Intergenic	Intergenic	-45269	NM_001033354	243621	Mm.299442	XM_006506111	ENSMUSG00000040797	Iqsec3	AK122446|BRAG3|mKIAA1110|synarfGEF	IQ motif and Sec7 domain 3	protein-coding	chr6	121468674	121469256	583	*	3.93305	4.92303	3.20934	1.71368	0.000304304	0.0348352
chr6	122775047	122775246	+	0	NA	intron (NM_021899, intron 1 of 10)	PB1|SINE|Alu	4944	NM_021899	60611	Mm.87142	NM_021899	ENSMUSG00000003154	Foxj2	Fhx	forkhead box J2	protein-coding	chr6	122775046	122775246	201	*	4.36296	5.78251	2.76345	3.01906	1.79519e-05	0.00657215
chr6	125567951	125568192	+	0	NA	intron (NM_011708, intron 18 of 51)	PB1|SINE|Alu	65105	NM_011708	22371	Mm.22339	XM_006505917	ENSMUSG00000001930	Vwf	6820430P06Rik|AI551257|B130011O06Rik|C630030D09|F8VWF|VWD	Von Willebrand factor homolog	protein-coding	chr6	125567950	125568192	243	*	5.70947	7.40621	2.43478	4.97143	9.75672e-10	4.23134e-06
chr6	125756070	125756286	+	0	NA	intron (NM_153589, intron 7 of 25)	intron (NM_153589, intron 7 of 25)	115741	NM_153589	243634	Mm.333398	XM_006506115	ENSMUSG00000038115	Ano2	BC033409|Tmem16b	anoctamin 2	protein-coding	chr6	125756069	125756286	218	*	3.29862	4.6692	1.84737	2.82182	2.02612e-05	0.00709506
chr6	125826857	125827297	+	0	NA	intron (NM_153589, intron 13 of 25)	(CACTC)n|Simple_repeat|Simple_repeat	186640	NM_153589	243634	Mm.333398	XM_006506115	ENSMUSG00000038115	Ano2	BC033409|Tmem16b	anoctamin 2	protein-coding	chr6	125826856	125827297	442	*	6.20134	7.88441	3.08804	4.79637	6.13324e-08	8.04154e-05
chr6	127655052	127655251	+	0	NA	intron (NM_201371, intron 6 of 9)	intron (NM_201371, intron 6 of 9)	64026	NM_201371	381813	Mm.39750	XM_006506352	ENSMUSG00000030350	Prmt8	Hrmt1l3|Hrmt1l4	protein arginine N-methyltransferase 8	protein-coding	chr6	127655051	127655251	201	*	2.97407	4.35028	1.50674	2.84354	0.000255812	0.0317674
chr6	131327470	131327702	+	0	NA	intron (NM_139117, intron 5 of 9)	B1F|SINE|Alu	10882	NM_139117	56449	Mm.458000	NM_011733	ENSMUSG00000030189	Ybx3	Csda|Dpba|MSY3|MSY4|Yb2|dbpA|oxyR	Y box protein 3	protein-coding	chr6	131327469	131327702	234	*	8.05365	9.81998	3.38256	6.43742	4.06217e-12	7.63403e-08
chr6	132413650	132413915	+	0	NA	Intergenic	(GAATG)n|Simple_repeat|Simple_repeat	-99629	NM_053251	114600	Mm.428480	NM_053251		Gm4736	EG114600|Mp4|Mp6	predicted gene 4736	protein-coding	chr6	132413649	132413915	267	*	6.38403	8.13582	2.1434	5.99242	2.92331e-12	6.59252e-08
chr6	135062145	135062365	+	0	NA	intron (NM_001205396, intron 2 of 3)	B4A|SINE|B4	6046	NM_053118	93746	Mm.49902	XM_006506806	ENSMUSG00000030205	Gprc5d	-	G protein-coupled receptor, family C, group 5, member D	protein-coding	chr6	135062144	135062365	222	*	3.37201	4.43643	2.54442	1.89201	0.0003139	0.0354656
chr6	135105128	135105486	+	0	NA	exon (NM_013546, exon 2 of 4)	exon (NM_013546, exon 2 of 4)	12926	NM_013546	15199	Mm.378937	NM_013546	ENSMUSG00000042770	Hebp1	Hebp	heme binding protein 1	protein-coding	chr6	135105127	135105486	360	*	3.552	4.87715	2.22199	2.65516	1.63463e-05	0.00621317
chr6	140996844	140997093	+	0	NA	Intergenic	Intergenic	-200822	NM_018779	54611	Mm.485878	XM_006506979	ENSMUSG00000041741	Pde3a	A930022O17Rik|C87899	phosphodiesterase 3A, cGMP inhibited	protein-coding	chr6	140996843	140997093	251	*	4.0743	5.02685	3.39827	1.62859	0.00057848	0.0492288
chr6	143660322	143660565	+	0	NA	Intergenic	Intergenic	-60635	NR_045732	73425	Mm.417844	NR_045732	ENSMUSG00000086887	1700060C16Rik	-	RIKEN cDNA 1700060C16 gene	ncRNA	chr6	143660321	143660565	245	*	3.55212	4.60186	2.74606	1.8558	4.36175e-05	0.0116454
chr6	145756674	145756908	+	0	NA	promoter-TSS (NM_027760)	promoter-TSS (NM_027760)	-112	NM_027760	71323	Mm.444985	NM_027760	ENSMUSG00000030259	Rassf8	5133400D11Rik|AA815821|AW123240|Hoj1|mHoj-1	Ras association (RalGDS/AF-6) domain family (N-terminal) member 8	protein-coding	chr6	145756673	145756908	236	*	3.38511	4.64823	2.2005	2.44773	0.000198453	0.0277632
chr6	148230517	148230716	+	0	NA	intron (NM_198967, intron 11 of 19)	PB1D10|SINE|Alu	-69720	NM_001286560	67456	Mm.59812	XM_006507087	ENSMUSG00000030304	Ergic2	1200009B18Rik|4930572C01Rik|AA408438|Ptx1	ERGIC and golgi 2	protein-coding	chr6	148230516	148230716	201	*	4.52416	6.11466	2.1686	3.94605	2.43946e-07	0.000252357
chr7	4664250	4664510	+	0	NA	intron (NM_001003920, intron 18 of 18)	intron (NM_001003920, intron 18 of 18)	12304	NM_001142792	330460	Mm.361851	NM_001142792	ENSMUSG00000046456	Tmem150b	A630041N19|Tmem224	transmembrane protein 150B	protein-coding	chr7	4664249	4664510	262	*	3.49798	4.533	2.71297	1.82003	0.00045611	0.0439197
chr7	6641586	6641791	+	0	NA	intron (NM_011769, intron 3 of 7)	B3A|SINE|B2	7455	NM_011769	22776	Mm.89976	XM_006539747	ENSMUSG00000002266	Zim1	-	zinc finger, imprinted 1	protein-coding	chr7	6641585	6641791	207	*	3.19158	4.73032	1.11964	3.61067	6.79346e-08	8.80479e-05
chr7	13556639	13557613	+	0	NA	3' UTR (NM_178732, exon 4 of 4)	3' UTR (NM_178732, exon 4 of 4)	5913	NM_178732	243834	Mm.133086	XM_006539915	ENSMUSG00000004500	Zfp324	A930002M05|D430030K24Rik|ZF5128	zinc finger protein 324	protein-coding	chr7	13556638	13557613	976	*	4.81274	5.61899	4.29927	1.31972	0.000582922	0.0493816
chr7	17242372	17242633	+	0	NA	intron (NR_003247, intron 1 of 2)	intron (NR_003247, intron 1 of 2)	325	NR_003247	100038912	Mm.389813	NR_003247		Ceacam-ps1	Gm1978	carcinoembryonic antigen-related cell adhesion molecule pseudogene 1	pseudo	chr7	17242371	17242633	263	*	3.74281	4.97999	2.61322	2.36677	7.43201e-05	0.0163676
chr7	17271314	17271858	+	0	NA	Intergenic	MERVL-int|LTR|ERVL	-10532	NM_175315	101434	Mm.102767	NM_175315	ENSMUSG00000078795	Ceacam15	AA407838|C430002N04Rik	carcinoembryonic antigen-related cell adhesion molecule 15	protein-coding	chr7	17271313	17271858	546	*	3.94976	5.27022	2.6315	2.63872	0.000497411	0.0456364
chr7	17734144	17734462	+	0	NA	Intergenic	MTC|LTR|MaLR	-1446	NM_054059	384557	Mm.486145	NM_054059	ENSMUSG00000053228	Ceacam3	EG384557|Psg24|cea12	carcinoembryonic antigen-related cell adhesion molecule 3	protein-coding	chr7	17734143	17734462	320	*	3.01901	4.26348	1.87428	2.3892	2.58946e-06	0.00169132
chr7	19489139	19490051	+	0	NA	intron (NM_001033314, intron 1 of 13)	MIRb|SINE|MIR	6158	NM_001033314	232933	Mm.333624	XM_006539812	ENSMUSG00000074358	Ccdc61	C530028I08Rik|Gm159	coiled-coil domain containing 61	protein-coding	chr7	19489138	19490051	914	*	4.94679	5.99876	4.1375	1.86126	3.70414e-05	0.0106278
chr7	20309287	20310036	+	0	NA	3' UTR (NM_001159724, exon 6 of 6)	3' UTR (NM_001159724, exon 6 of 6)	-8883	NM_016871	53333	Mm.440173	NM_001109748	ENSMUSG00000002984	Tomm40	AW539759|Mom35|Tom40	translocase of outer mitochondrial membrane 40 homolog (yeast)	protein-coding	chr7	20309286	20310036	751	*	4.86584	5.79296	4.22065	1.57231	0.000488715	0.0452265
chr7	20363804	20364145	+	0	NA	Intergenic	Intergenic	-8093	NM_020486	57278	Mm.29236	XM_006540237	ENSMUSG00000002980	Bcam	1200005K12Rik|B-CAM|Gplu|Lu	basal cell adhesion molecule	protein-coding	chr7	20363803	20364145	343	*	3.30129	4.41801	2.39238	2.02563	0.00027095	0.0323985
chr7	25361472	25362183	+	0	NA	Intergenic	B3|SINE|B2	-10735	NM_023154	66071	Mm.29553	XM_006540279	ENSMUSG00000064254	Ethe1	0610025L15Rik|Hsco	ethylmalonic encephalopathy 1	protein-coding	chr7	25361471	25362183	713	*	4.36242	5.48544	3.44318	2.04226	0.000404164	0.0413921
chr7	26140654	26141153	+	0	NA	exon (NM_001160400, exon 34 of 41)	exon (NM_001160400, exon 34 of 41)	13840	NM_001081375	72383	Mm.34382	NM_001081375	ENSMUSG00000063651	Cnfn	2210418J09Rik	cornifelin	protein-coding	chr7	26140653	26141153	501	*	4.38973	5.37289	3.67493	1.69796	0.000241345	0.0306805
chr7	28301368	28302064	+	0	NA	exon (NM_198048, exon 7 of 7)	exon (NM_198048, exon 7 of 7)	-6564	NM_001033315	233020	Mm.429716	NM_001033315	ENSMUSG00000040424	Hipk4	Gm162	homeodomain interacting protein kinase 4	protein-coding	chr7	28301367	28302064	698	*	4.64111	5.6779	3.85358	1.82432	4.9138e-06	0.00268966
chr7	30113222	30113602	+	0	NA	intron (NM_001081028, intron 20 of 22)	intron (NM_001081028, intron 20 of 22)	24388	NM_013874	29861	Mm.453137	XM_006540030	ENSMUSG00000030584	Dpf1	Neud4	D4, zinc and double PHD fingers family 1	protein-coding	chr7	30113221	30113602	382	*	3.48896	4.44257	2.81161	1.63096	0.000368225	0.038804
chr7	31076558	31076969	+	0	NA	promoter-TSS (NM_001081114)	promoter-TSS (NM_001081114)	-9	NM_001081114	76686	Mm.159258	XM_006540410	ENSMUSG00000013921	Clip3	1500005P14Rik|AI844915|Clipr-59	CAP-GLY domain containing linker protein 3	protein-coding	chr7	31076557	31076969	413	*	3.94419	4.83768	3.33801	1.49967	0.000230208	0.0299397
chr7	34795953	34796605	+	0	NA	TTS (NM_001100464)	TTS (NM_001100464)	2682	NM_001276475	233099	Mm.110829	NM_001100464	ENSMUSG00000066584	Scgb2b27	Abpbg27|Scgb2b5	secretoglobin, family 2B, member 27	protein-coding	chr7	34795952	34796605	654	*	3.66947	4.86055	2.6306	2.22995	0.000455427	0.0439139
chr7	34966782	34967006	+	0	NA	Intergenic	RLTR9A|LTR|ERVK	-13346	NM_016682	50995	Mm.27560	NM_016682	ENSMUSG00000052997	Uba2	AA986091|Arx|Sae2|UBA1|Ubl1a2|Uble1b	ubiquitin-like modifier activating enzyme 2	protein-coding	chr7	34966781	34967006	226	*	3.44079	4.80322	2.01235	2.79086	6.22908e-05	0.0144868
chr7	35625004	35625203	+	0	NA	Intergenic	PB1|SINE|Alu	-27373	NM_175140	68947	Mm.29380	XM_006540337	ENSMUSG00000060402	Chst8	1500011J21Rik|AI426009	carbohydrate (N-acetylgalactosamine 4-0) sulfotransferase 8	protein-coding	chr7	35625003	35625203	201	*	4.11814	5.74351	1.52663	4.21688	1.79537e-07	0.000192803
chr7	35653210	35653678	+	0	NA	Intergenic	MTE2a|LTR|MaLR	-43982	NM_008820	18624	Mm.69751	XM_006539622	ENSMUSG00000063931	Pepd	Pep-4|Pep4	peptidase D	protein-coding	chr7	35653209	35653678	470	*	4.82615	5.73205	4.20579	1.52627	0.000165539	0.0254548
chr7	35820048	35820272	+	0	NA	intron (NM_008820, intron 12 of 14)	intron (NM_008820, intron 12 of 14)	21425	NM_009884	12611	Mm.273090	XM_006539500	ENSMUSG00000056216	Cebpg	C/EBP[g]|C/EBPgamma|GPE1-BP|Gpe1bp|Ig/EBP	CCAAT/enhancer binding protein (C/EBP), gamma	protein-coding	chr7	35820047	35820272	226	*	2.97581	3.96891	2.24799	1.72092	0.000502145	0.045884
chr7	37671048	37671247	+	0	NA	Intergenic	MTEa|LTR|MaLR	188010	NM_172298	243931	Mm.44141	XM_006539961	ENSMUSG00000021217	Tshz3	A630038G13Rik|Tsh3|Zfp537|mKIAA1474|teashirt3	teashirt zinc finger family member 3	protein-coding	chr7	37671047	37671247	201	*	2.93334	4.5816	0.159126	4.42247	2.4873e-07	0.000254966
chr7	38292058	38292294	+	0	NA	intron (NM_172385, intron 4 of 5)	intron (NM_172385, intron 4 of 5)	262595	NM_172385	243937	Mm.388121	XM_006539967	ENSMUSG00000043456	Zfp536	9630010P11Rik|Znf536|mKIAA0390	zinc finger protein 536	protein-coding	chr7	38292057	38292294	238	*	3.23172	4.29079	2.41202	1.87878	0.000492329	0.0453175
chr7	50738850	50739049	+	0	NA	intron (NM_001164518, intron 1 of 7)	intron (NM_001164518, intron 1 of 7)	6444	NM_001164518	210094	Mm.228087	XM_006540756	ENSMUSG00000013367	Iglon5	A230106M20Rik|Gm1431	IgLON family member 5	protein-coding	chr7	50738849	50739049	201	*	3.89568	4.93458	3.10516	1.82942	0.000226145	0.0297743
chr7	51508651	51509169	+	0	NA	intron (NM_001195034, intron 9 of 10)	intron (NM_001195034, intron 9 of 10)	3390	NR_028533	100217433		NR_028533	ENSMUSG00000095472	Snord88a	MBII-211	small nucleolar RNA, C/D box 88A	snoRNA	chr7	51508650	51509169	520	*	4.73806	5.77536	3.94982	1.82553	4.40419e-05	0.0116575
chr7	51745982	51746576	+	0	NA	exon (NM_197991, exon 7 of 7)	exon (NM_197991, exon 7 of 7)	5604	NM_197991	69683	Mm.294759	XM_006541175	ENSMUSG00000008140	Emc10	2310044H10Rik|5430410O10Rik|Inm02|Mirta22	ER membrane protein complex subunit 10	protein-coding	chr7	51745981	51746576	596	*	4.09174	4.9926	3.47718	1.51542	0.000276602	0.0328317
chr7	52177240	52178375	+	0	NA	intron (NM_001077264, intron 1 of 22)	RSINE1|SINE|B4	7053	NM_007458	11771	Mm.6877	XM_006540569	ENSMUSG00000060279	Ap2a1	Adtaa	adaptor-related protein complex 2, alpha 1 subunit	protein-coding	chr7	52177239	52178375	1137	*	5.12421	6.12996	4.37954	1.75042	1.77458e-06	0.00127451
chr7	52281675	52281929	+	0	NA	Intergenic	Intergenic	8425	NM_009101	20130	Mm.389894	XM_006540721	ENSMUSG00000038387	Rras	AI573426	Harvey rat sarcoma oncogene, subgroup R	protein-coding	chr7	52281674	52281929	256	*	3.09199	4.093	2.35366	1.73934	0.000517615	0.0466922
chr7	52878975	52879203	+	0	NA	intron (NM_001018013, intron 3 of 9)	PB1|SINE|Alu	1908	NM_001018013	73456	Mm.380445	XM_006541222	ENSMUSG00000064158	Izumo1	1700058F15Rik|Izumo	izumo sperm-egg fusion 1	protein-coding	chr7	52878974	52879203	230	*	6.16877	7.84887	3.08806	4.76081	5.02947e-08	6.80171e-05
chr7	53144079	53144358	+	0	NA	exon (NM_021482, exon 3 of 5)	exon (NM_021482, exon 3 of 5)	7863	NM_021482	58867	Mm.214217	XM_006541034	ENSMUSG00000040231	Syngr4	1700016O14Rik	synaptogyrin 4	protein-coding	chr7	53144078	53144358	281	*	2.96347	3.99678	2.18085	1.81593	0.00029176	0.0338107
chr7	53212724	53212939	+	0	NA	Intergenic	PB1|SINE|Alu	29063	NM_001033243	211535	Mm.487535	XM_006540764	ENSMUSG00000040189	Ccdc114	-	coiled-coil domain containing 114	protein-coding	chr7	53212723	53212939	217	*	4.96705	6.59625	2.3467	4.24955	1.29684e-07	0.000153925
chr7	53221843	53222059	+	0	NA	Intergenic	Intergenic	38183	NM_001033243	211535	Mm.487535	XM_006540764	ENSMUSG00000040189	Ccdc114	-	coiled-coil domain containing 114	protein-coding	chr7	53221842	53222059	218	*	3.46875	4.71531	2.31964	2.39568	2.75174e-05	0.00868937
chr7	53665661	53665921	+	0	NA	intron (NM_001112739, intron 1 of 3)	intron (NM_001112739, intron 1 of 3)	13953	NM_001112739	16502	Mm.249386	XM_006540646	ENSMUSG00000058975	Kcnc1	C230009H10Rik|KShIIIB|KV4|Kcr2-1|Kv3.1|NGK2|Shaw	potassium voltage gated channel, Shaw-related subfamily, member 1	protein-coding	chr7	53665660	53665921	262	*	3.19092	4.29079	2.30904	1.98175	4.44898e-05	0.0116626
chr7	53758201	53758400	+	0	NA	intron (NM_013789, intron 10 of 10)	intron (NM_013789, intron 10 of 10)	106462	NM_001112739	16502	Mm.249386	XM_006540646	ENSMUSG00000058975	Kcnc1	C230009H10Rik|KShIIIB|KV4|Kcr2-1|Kv3.1|NGK2|Shaw	potassium voltage gated channel, Shaw-related subfamily, member 1	protein-coding	chr7	53758200	53758400	201	*	2.74975	3.89368	1.79539	2.09829	8.11611e-05	0.0174167
chr7	53976091	53976313	+	0	NA	Intergenic	Intergenic	-5156	NM_011315	20210	Mm.14277	NM_011315	ENSMUSG00000040026	Saa3	AV098916|Saa-3|l7R3	serum amyloid A 3	protein-coding	chr7	53976090	53976313	224	*	3.06885	4.15376	2.21028	1.94348	6.66979e-05	0.0150799
chr7	56765560	56766207	+	0	NA	intron (NM_175272, intron 11 of 37)	intron (NM_175272, intron 11 of 37)	126322	NM_001005232	13172	Mm.307176	NM_001005232	ENSMUSG00000030507	Dbx1	AI426026|Dbx	developing brain homeobox 1	protein-coding	chr7	56765559	56766207	649	*	4.33257	5.40549	3.49226	1.91323	0.000201515	0.0279446
chr7	56840022	56840221	+	0	NA	intron (NM_175272, intron 28 of 37)	intron (NM_175272, intron 28 of 37)	52084	NM_001005232	13172	Mm.307176	NM_001005232	ENSMUSG00000030507	Dbx1	AI426026|Dbx	developing brain homeobox 1	protein-coding	chr7	56840021	56840221	201	*	2.79421	3.92595	1.86049	2.06546	0.000113466	0.0208374
chr7	56912534	56912738	+	0	NA	Intergenic	Intergenic	-20431	NM_001005232	13172	Mm.307176	NM_001005232	ENSMUSG00000030507	Dbx1	AI426026|Dbx	developing brain homeobox 1	protein-coding	chr7	56912533	56912738	206	*	3.23761	4.5405	1.96222	2.57828	0.000248544	0.0312076
chr7	57186294	57186531	+	0	NA	intron (NM_001146013, intron 7 of 15)	intron (NM_001146013, intron 7 of 15)	19342	NM_148931	104245	Mm.207053	XM_006540545	ENSMUSG00000039728	Slc6a5	Glyt2|prestin	solute carrier family 6 (neurotransmitter transporter, glycine), member 5	protein-coding	chr7	57186293	57186531	239	*	3.44757	4.89057	1.7693	3.12127	4.88742e-05	0.0123564
chr7	62766173	62767671	+	0	NA	Intergenic	Intergenic	-256626	NM_178706	233274	Mm.44425	XM_006540827	ENSMUSG00000051504	Siglech	6430529G09Rik|Siglec-H	sialic acid binding Ig-like lectin H	protein-coding	chr7	62766172	62767671	1500	*	5.46548	6.70683	4.32727	2.37956	0.000115183	0.0210225
chr7	71296228	71296427	+	0	NA	Intergenic	L2|LINE|L2	-2394	NM_001039104	17364	Mm.38875	XM_006540690	ENSMUSG00000030523	Trpm1	4732499L03Rik|AI606771|Ltrpc1|Mlsn1|melastatin	transient receptor potential cation channel, subfamily M, member 1	protein-coding	chr7	71296227	71296427	201	*	3.49977	4.69158	2.45954	2.23204	0.000248813	0.0312076
chr7	73383138	73383344	+	0	NA	Intergenic	Lx5|LINE|L1	128840	NM_001081163	269941	Mm.333916	XM_006540910	ENSMUSG00000032640	Chsy1	mKIAA0990	chondroitin sulfate synthase 1	protein-coding	chr7	73383137	73383344	208	*	5.0558	6.82242	0.374647	6.44777	2.01696e-12	5.68571e-08
chr7	73388774	73389224	+	0	NA	Intergenic	Intergenic	134598	NM_001081163	269941	Mm.333916	XM_006540910	ENSMUSG00000032640	Chsy1	mKIAA0990	chondroitin sulfate synthase 1	protein-coding	chr7	73388773	73389224	452	*	4.22032	5.46563	3.0738	2.39183	0.000166632	0.0255286
chr7	74132902	74133185	+	0	NA	intron (NM_001033877, intron 8 of 22)	intron (NM_001033877, intron 8 of 22)	148422	NM_001033877	233332	Mm.445763	XM_006540842	ENSMUSG00000058145	Adamts17	AU023434	a disintegrin-like and metallopeptidase (reprolysin type) with thrombospondin type 1 motif, 17	protein-coding	chr7	74132901	74133185	285	*	3.75161	5.04155	2.50669	2.53486	0.00017338	0.0260056
chr7	77614751	77614950	+	0	NA	Intergenic	Intergenic	-103218	NM_183261	11819	Mm.158143	XM_006540577	ENSMUSG00000030551	Nr2f2	2700033K02Rik|9430015G03Rik|ARP-1|Aporp1|COUP-TF2|COUP-TFII|COUPTFB|EAR3|SVP40|Tcfcoup2	nuclear receptor subfamily 2, group F, member 2	protein-coding	chr7	77614750	77614950	201	*	2.6351	4.21427	0.34744	3.86683	4.00869e-05	0.0111564
chr7	78228981	78229180	+	0	NA	Intergenic	Lx8|LINE|L1	-717448	NM_183261	11819	Mm.158143	XM_006540577	ENSMUSG00000030551	Nr2f2	2700033K02Rik|9430015G03Rik|ARP-1|Aporp1|COUP-TF2|COUP-TFII|COUPTFB|EAR3|SVP40|Tcfcoup2	nuclear receptor subfamily 2, group F, member 2	protein-coding	chr7	78228980	78229180	201	*	6.99106	8.7555	2.38408	6.37142	1.06109e-12	3.98823e-08
chr7	80476530	80477259	+	0	NA	intron (NR_040325, intron 1 of 1)	intron (NR_040325, intron 1 of 1)	21628	NR_105062	100505025	Mm.445959	NR_105062		LOC100505025	-	uncharacterized LOC100505025	ncRNA	chr7	80476529	80477259	731	*	4.35005	5.2473	3.73961	1.50769	0.000389272	0.0403434
chr7	80580041	80581436	+	0	NA	exon (NM_001081345, exon 38 of 39)	exon (NM_001081345, exon 38 of 39)	-60078	NR_040324	319783	Mm.349813	NR_040324	ENSMUSG00000097756	A730056A06Rik	C76391	RIKEN cDNA A730056A06 gene	ncRNA	chr7	80580040	80581436	1397	*	5.79606	6.50701	5.37185	1.13516	0.000470346	0.0443998
chr7	80955600	80955811	+	0	NA	intron (NR_077222, intron 2 of 3)	MTEa|LTR|MaLR	5684	NR_077222	100579147	Mm.109205	NR_077222	ENSMUSG00000074067	Gm10619	4932443D20|ENSMUSG00000074067	predicted gene 10619	ncRNA	chr7	80955599	80955811	213	*	3.94129	5.33505	2.4224	2.91265	0.000348413	0.0379268
chr7	81210216	81210427	+	0	NA	Intergenic	Intergenic	-51753	NM_009181	20450	Mm.4954	XM_006540731	ENSMUSG00000025789	St8sia2	AI323367|ST8SiaII|STX|Siat8b	ST8 alpha-N-acetyl-neuraminide alpha-2,8-sialyltransferase 2	protein-coding	chr7	81210215	81210427	213	*	3.21231	4.5816	1.76469	2.81691	0.00026664	0.032287
chr7	83305391	83305842	+	0	NA	Intergenic	Intergenic	-69157	NM_001199224	244071	Mm.322829	XM_006540903	ENSMUSG00000025754	Agbl1	Ccp4|D430020F16|EG244071|Nna1-l1	ATP/GTP binding protein-like 1	protein-coding	chr7	83305390	83305842	453	*	4.12756	4.99121	3.55441	1.4368	0.000479256	0.0447576
chr7	85694044	85694243	+	0	NA	intron (NM_182809, intron 1 of 13)	intron (NM_182809, intron 1 of 13)	28581	NM_008746	18213	Mm.421361	XM_006540691		Ntrk3	AW125844|Ntrk3_tv3|TrkC	neurotrophic tyrosine kinase, receptor, type 3	protein-coding	chr7	85694043	85694243	201	*	2.8267	4.35028	0.826609	3.52368	9.41068e-06	0.00428811
chr7	86850255	86850485	+	0	NA	intron (NM_010626, intron 9 of 17)	intron (NM_010626, intron 9 of 17)	8702	NM_010626	16576	Mm.101633	XM_006540664	ENSMUSG00000050382	Kif7	-	kinesin family member 7	protein-coding	chr7	86850254	86850485	232	*	3.47843	4.53108	2.66815	1.86292	8.46122e-05	0.0177337
chr7	87059793	87060154	+	0	NA	intron (NM_009682, intron 3 of 5)	intron (NM_009682, intron 3 of 5)	5553	NM_009682	11778	Mm.220173	NM_009682	ENSMUSG00000063801	Ap3s2	[s]3B	adaptor-related protein complex 3, sigma 2 subunit	protein-coding	chr7	87059792	87060154	363	*	3.84072	4.83301	3.11398	1.71902	0.000423318	0.0424116
chr7	87697803	87698005	+	0	NA	Intergenic	B1_Mus2|SINE|Alu	-17899	NM_001042527	12144	Mm.12932	XR_391314	ENSMUSG00000030528	Blm	-	Bloom syndrome, RecQ helicase-like	protein-coding	chr7	87697802	87698005	204	*	6.17791	7.88422	2.77737	5.10685	4.29996e-08	6.11312e-05
chr7	88818477	88818676	+	0	NA	intron (NM_011983, intron 1 of 8)	intron (NM_011983, intron 1 of 8)	19275	NM_001164087	26557	Mm.228	XM_006540909	ENSMUSG00000025813	Homer2	9330120H11Rik|AW539445|CPD|Vesl-2	homer homolog 2 (Drosophila)	protein-coding	chr7	88818476	88818676	201	*	2.56964	3.67282	1.68251	1.99031	0.000337186	0.0371656
chr7	89370301	89370601	+	0	NA	Intergenic	Intergenic	-37967	NM_001277955	20408	Mm.490720	NM_001277954		Sh3gl3	EEN-B2|SH3P13|Sh3d2c|Sh3d2c2	SH3-domain GRB2-like 3	protein-coding	chr7	89370300	89370601	302	*	3.62655	4.64305	2.86728	1.77577	0.000186856	0.0271514
chr7	104052708	104052907	+	0	NA	intron (NM_011858, intron 32 of 32)	MIRm|SINE|MIR	-47230	NM_153591	244141	Mm.274864	XM_006507816	ENSMUSG00000018995	Nars2	AI875199	asparaginyl-tRNA synthetase 2 (mitochondrial)(putative)	protein-coding	chr7	104052707	104052907	201	*	3.16747	4.3109	2.21397	2.09693	7.79185e-05	0.016896
chr7	108235314	108235513	+	0	NA	Intergenic	Intergenic	-21876	NM_001146010	207278	Mm.263041	XM_006507517	ENSMUSG00000030691	Fchsd2	BC034086|R74866|Sh3md3|mKIAA0769	FCH and double SH3 domains 2	protein-coding	chr7	108235313	108235513	201	*	3.41049	4.52723	2.50155	2.02567	0.000292056	0.0338107
chr7	109134364	109134589	+	0	NA	intron (NM_133947, intron 2 of 24)	ORR1B2|LTR|MaLR	16119	NM_133947	101706	Mm.27259	XM_006507169	ENSMUSG00000066306	Numa1	6720401E04Rik|AA764025|AL022610|AU014979	nuclear mitotic apparatus protein 1	protein-coding	chr7	109134363	109134589	227	*	3.58101	4.74848	2.58544	2.16304	0.000573609	0.0489992
chr7	109508479	109509043	+	0	NA	intron (NM_009287, intron 2 of 11)	intron (NM_009287, intron 2 of 11)	-81448	NM_009103	20133	Mm.415177	NM_009103	ENSMUSG00000030978	Rrm1	RnrM1	ribonucleotide reductase M1	protein-coding	chr7	109508478	109509043	566	*	4.51417	5.44657	3.86268	1.58389	0.000431712	0.0429268
chr7	109803407	109804435	+	0	NA	Intergenic	Lx5|LINE|L1	-3416	NM_147103	259107	Mm.377849	NM_147103	ENSMUSG00000073970	Olfr555	MOR10-1	olfactory receptor 555	protein-coding	chr7	109803406	109804435	1030	*	4.62338	5.86735	3.4797	2.38765	4.87455e-05	0.0123516
chr7	109819036	109819446	+	0	NA	exon (NM_146754, exon 1 of 1)	exon (NM_146754, exon 1 of 1)	826	NM_146754	258749	Mm.377671	NM_146754	ENSMUSG00000073969	Olfr556	MOR41-1	olfactory receptor 556	protein-coding	chr7	109819035	109819446	412	*	3.86381	4.90695	3.06725	1.8397	1.70407e-05	0.00635382
chr7	114640578	114640777	+	0	NA	intron (NM_021889, intron 3 of 6)	intron (NM_021889, intron 3 of 6)	-70270	NM_172907	244198	Mm.77425	NM_172907	ENSMUSG00000051041	Olfml1	6720478C22|AV321997|BC047207|MVAL564|ONT2|mONT2	olfactomedin-like 1	protein-coding	chr7	114640577	114640777	201	*	2.73992	3.85761	1.82943	2.02818	0.000178422	0.0263968
chr7	116428004	116428273	+	0	NA	intron (NM_054103, intron 13 of 13)	intron (NM_054103, intron 13 of 13)	-114316	NM_057173	109594	Mm.360145	XM_006507195	ENSMUSG00000036111	Lmo1	Rbtn-1|Rbtn1|Ttg1	LIM domain only 1	protein-coding	chr7	116428003	116428273	271	*	3.47145	4.43848	2.7773	1.66118	0.000567999	0.0487075
chr7	116772039	116772954	+	0	NA	Intergenic	Intergenic	-11835	NM_029811	76954	Mm.252009	XM_006508320	ENSMUSG00000031024	St5	2010004M01Rik|2610305K15Rik	suppression of tumorigenicity 5	protein-coding	chr7	116772038	116772954	917	*	6.01143	6.73703	5.57422	1.1628	0.000555433	0.0483252
chr7	117431975	117432565	+	0	NA	Intergenic	Intergenic	67053	NM_009302	20947	Mm.334144	NM_009302	ENSMUSG00000031015	Swap70	70kDa|AV235546	SWA-70 protein	protein-coding	chr7	117431974	117432565	592	*	4.46393	5.32971	3.88847	1.44124	0.000407334	0.0416412
chr7	118205342	118205698	+	0	NA	Intergenic	Intergenic	21024	NM_001040131	13690	Mm.185453	NM_001040131	ENSMUSG00000005610	Eif4g2	AA589388|DAP-5|E130105L11Rik|Nat1|Natm1|p97	eukaryotic translation initiation factor 4, gamma 2	protein-coding	chr7	118205341	118205698	358	*	2.92933	4.12115	1.88905	2.23211	2.45778e-05	0.00814662
chr7	118783944	118784175	+	0	NA	intron (NM_173739, intron 1 of 10)	intron (NM_173739, intron 1 of 10)	139432	NM_173739	233733	Mm.323322	XM_006507658	ENSMUSG00000038296	Galnt18	2900011G21Rik|BC024988|Galntl4	UDP-N-acetyl-alpha-D-galactosamine:polypeptide N-acetylgalactosaminyltransferase 18	protein-coding	chr7	118783943	118784175	233	*	2.30796	3.45275	1.35212	2.10063	0.000221166	0.0293737
chr7	119553999	119554307	+	0	NA	intron (NM_027587, intron 8 of 9)	intron (NM_027587, intron 8 of 9)	-17067	NM_020606	57342	Mm.143763	XM_006508050	ENSMUSG00000030770	Parva	2010012A22Rik|5430400F08Rik|AI225929|AU042898|Actp|CH-ILKBP|Parvin	parvin, alpha	protein-coding	chr7	119553998	119554307	310	*	3.13538	4.21206	2.28937	1.92269	0.000524752	0.0471106
chr7	120291501	120292326	+	0	NA	Intergenic	PB1D10|SINE|Alu	-6384	NR_045978	75239	Mm.381688	NR_045978		4930543E12Rik	4930545H14Rik	RIKEN cDNA 4930543E12 gene	ncRNA	chr7	120291500	120292326	827	*	5.53831	6.39927	4.96806	1.43121	0.000131561	0.0225048
chr7	121975114	121975313	+	0	NA	intron (NM_173767, intron 8 of 12)	RMER1B|Other|Other	85933	NM_173767	233752	Mm.83037	XM_006507659	ENSMUSG00000048782	Insc	3830422K02Rik|C730020D23	inscuteable homolog (Drosophila)	protein-coding	chr7	121975113	121975313	201	*	2.7793	3.92887	1.81522	2.11365	6.01571e-05	0.0142855
chr7	125239738	125239941	+	0	NA	Intergenic	PB1|SINE|Alu	19822	NM_170669	267019	Mm.288212	NM_170669	ENSMUSG00000008683	Rps15a	A630031B11Rik	ribosomal protein S15A	protein-coding	chr7	125239737	125239941	205	*	5.20134	6.87523	2.18631	4.68891	1.66097e-07	0.000183615
chr7	125549477	125550039	+	0	NA	intron (NM_138649, intron 7 of 7)	intron (NM_138649, intron 7 of 7)	37308	NM_138649	110058	Mm.156558	XM_006507202	ENSMUSG00000058420	Syt17	Bk	synaptotagmin XVII	protein-coding	chr7	125549476	125550039	564	*	4.00948	4.95752	3.33902	1.6185	0.000217949	0.0291179
chr7	129803893	129804319	+	0	NA	Intergenic	Intergenic	-11152	NM_019430	54376	Mm.444212	NM_019430		Cacng3	-	calcium channel, voltage-dependent, gamma subunit 3	protein-coding	chr7	129803892	129804319	428	*	3.65796	4.79537	2.71471	2.08065	1.72202e-05	0.00637704
chr7	129807965	129808269	+	0	NA	Intergenic	ORR1D1|LTR|MaLR	-7141	NM_019430	54376	Mm.444212	NM_019430		Cacng3	-	calcium channel, voltage-dependent, gamma subunit 3	protein-coding	chr7	129807964	129808269	306	*	3.36784	4.46471	2.4907	1.97401	5.27553e-05	0.0129037
chr7	130406155	130406478	+	0	NA	intron (NM_146198, intron 11 of 16)	intron (NM_146198, intron 11 of 16)	47936	NM_146198	233836	Mm.211838	XM_006507711	ENSMUSG00000030769	Slc5a11	2010013B02Rik|Kst1|RKST2|SMIT2|Slc5a10	solute carrier family 5 (sodium/glucose cotransporter), member 11	protein-coding	chr7	130406154	130406478	325	*	3.72391	5.04155	2.41265	2.6289	0.000135831	0.0227242
chr7	130686805	130687004	+	0	NA	Intergenic	Intergenic	-42941	NM_001081329	210162	Mm.135397	XM_006507551	ENSMUSG00000030757	Zkscan2	9430065N20Rik|AW493225|Zfp694	zinc finger with KRAB and SCAN domains 2	protein-coding	chr7	130686804	130687004	201	*	3.03864	4.422	1.55062	2.87137	0.00044351	0.0434755
chr7	132806923	132807199	+	0	NA	intron (NM_207239, intron 19 of 36)	intron (NM_207239, intron 19 of 36)	44141	NM_207239	233863	Mm.294173	NM_207239	ENSMUSG00000032777	Gtf3c1	-	general transcription factor III C 1	protein-coding	chr7	132806922	132807199	278	*	3.54678	4.67963	2.6112	2.06843	5.04144e-05	0.0124841
chr7	133408224	133408428	+	0	NA	Intergenic	PB1D10|SINE|Alu	-7807	NM_145587	104175	Mm.29660	XM_006507181	ENSMUSG00000042978	Sbk1	Sbk	SH3-binding kinase 1	protein-coding	chr7	133408223	133408428	206	*	3.64713	4.78895	2.69636	2.09259	0.000297878	0.0343437
chr7	133602334	133602565	+	0	NA	intron (NM_007504, intron 5 of 22)	intron (NM_007504, intron 5 of 22)	4138	NM_007504	11937	Mm.35134	XM_006507268	ENSMUSG00000030730	Atp2a1	SERCA1	ATPase, Ca++ transporting, cardiac muscle, fast twitch 1	protein-coding	chr7	133602333	133602565	233	*	3.30963	4.48651	2.29701	2.1895	8.69614e-06	0.00410509
chr7	134872579	134872922	+	0	NA	Intergenic	MT2B|LTR|ERVL	-3620	NM_198858	244218	Mm.249829	XM_006507845		Ctf2	Gm494|NP	cardiotrophin 2	protein-coding	chr7	134872578	134872922	345	*	3.06876	4.08779	2.30603	1.78176	0.000525922	0.047147
chr7	134978971	134979471	+	0	NA	Intergenic	Intergenic	-6101	NM_009294	20909	Mm.24867	XM_006507539	ENSMUSG00000030805	Stx4a	Stx4|Syn-4|Syn4	syntaxin 4A (placental)	protein-coding	chr7	134978970	134979471	502	*	4.02945	5.23555	2.96196	2.2736	0.000178515	0.0263968
chr7	137506265	137506525	+	0	NA	Intergenic	L1_Mus3|LINE|L1	-96073	NM_201601	14183	Mm.16340	XM_006507349	ENSMUSG00000030849	Fgfr2	AU043015|AW556123|Bek|Fgfr-2|Fgfr-7|Fgfr7|KGFR|KGFRTr|svs	fibroblast growth factor receptor 2	protein-coding	chr7	137506264	137506525	262	*	4.82224	6.51946	1.54141	4.97806	2.10119e-08	3.38466e-05
chr7	138179153	138179454	+	0	NA	intron (NM_007769, intron 2 of 46)	MTD|LTR|MaLR	3713	NM_007769	12945	Mm.4138	XM_006507298	ENSMUSG00000047517	Dmbt1	CRP|CRP-[a]|CRP-[b]|Crpd|DBMT1|gp300|p80	deleted in malignant brain tumors 1	protein-coding	chr7	138179152	138179454	303	*	3.22601	4.28625	2.4046	1.88165	0.000387684	0.0402898
chr7	138220092	138220323	+	0	NA	intron (NM_007769, intron 20 of 46)	intron (NM_007769, intron 20 of 46)	44617	NM_007769	12945	Mm.4138	XM_006507298	ENSMUSG00000047517	Dmbt1	CRP|CRP-[a]|CRP-[b]|Crpd|DBMT1|gp300|p80	deleted in malignant brain tumors 1	protein-coding	chr7	138220091	138220323	233	*	3.66195	4.90979	2.51015	2.39964	0.000326025	0.0363619
chr7	139351142	139352039	+	0	NA	Intergenic	MTE2b|LTR|MaLR	-5166	NM_018867	55987	Mm.471654	XM_006508033	ENSMUSG00000030862	Cpxm2	4632435C11Rik|CPX-2|Cpx2	carboxypeptidase X 2 (M14 family)	protein-coding	chr7	139351141	139352039	899	*	4.74256	5.76075	3.98098	1.77977	0.000332053	0.0368158
chr7	139564500	139565520	+	0	NA	Intergenic	Intergenic	-56172	NM_029935	77590	Mm.213582	XM_006508332	ENSMUSG00000030930	Chst15	4631426J05Rik|BRAG|GalNAcS-6ST|MAd5|mKIAA0598	carbohydrate (N-acetylgalactosamine 4-sulfate 6-O) sulfotransferase 15	protein-coding	chr7	139564499	139565520	1022	*	4.9403	5.76327	4.40995	1.35333	0.000207515	0.0282493
chr7	139665904	139666130	+	0	NA	Intergenic	Intergenic	102064	NM_016978	18242	Mm.13694	NM_016978	ENSMUSG00000030934	Oat	AI194874	ornithine aminotransferase	protein-coding	chr7	139665903	139666130	228	*	3.74092	4.88017	2.79456	2.08561	0.000356679	0.0384498
chr7	140423919	140424219	+	0	NA	Intergenic	URR1B|DNA|MER1_type	104135	NR_046279	74970	Mm.491044	NR_046279		4930483O08Rik	-	RIKEN cDNA 4930483O08 gene	ncRNA	chr7	140423918	140424219	302	*	3.41288	4.57803	2.42144	2.15659	5.44938e-06	0.00285796
chr7	140597225	140597610	+	0	NA	Intergenic	RMER20B|LTR|ERVK	196381	NM_028654	73808	Mm.159067	NM_028654	ENSMUSG00000030976	Tex36	4930404H21Rik	testis expressed 36	protein-coding	chr7	140597224	140597610	387	*	4.07742	5.36105	2.84701	2.51404	0.000467545	0.0442648
chr7	141123346	141123833	+	0	NA	intron (NM_007400, intron 12 of 22)	intron (NM_007400, intron 12 of 22)	-149121	NM_001286031	101437	Mm.199223	XM_006507137	ENSMUSG00000030986	Dhx32	3110079L04Rik|4732469F02Rik|AA408140|Ddx32	DEAH (Asp-Glu-Ala-His) box polypeptide 32	protein-coding	chr7	141123345	141123833	489	*	3.9115	5.19033	2.692	2.49833	0.000348108	0.0379268
chr7	142532486	142532713	+	0	NA	Intergenic	Intergenic	-69451	NM_183193	270004	Mm.132547	NM_183193	ENSMUSG00000048377	Foxi2	B130055A05Rik	forkhead box I2	protein-coding	chr7	142532485	142532713	229	*	3.54252	4.92876	2.04603	2.88273	2.63213e-05	0.00840774
chr7	144607744	144608075	+	0	NA	Intergenic	IAPEz-int|LTR|ERVK	-5470	NM_029886	77252	Mm.29184	XM_006508329	ENSMUSG00000040139	9430038I01Rik	-	RIKEN cDNA 9430038I01 gene	protein-coding	chr7	144607743	144608075	333	*	4.12158	5.57445	2.40842	3.16603	8.78683e-05	0.0181605
chr7	145402530	145403030	+	0	NA	intron (NM_183289, intron 11 of 11)	intron (NM_183289, intron 11 of 11)	186633	NM_183289	70571	Mm.334297	NM_183289	ENSMUSG00000091002	Tcerg1l	5730476P14Rik	transcription elongation regulator 1-like	protein-coding	chr7	145402529	145403030	502	*	4.8059	6.10828	3.53172	2.57656	7.71427e-05	0.01676
chr7	146218222	146219003	+	0	NA	intron (NM_028708, intron 11 of 14)	intron (NM_028708, intron 11 of 14)	-53288	NM_011993	26757	Mm.250414	XM_006536192	ENSMUSG00000025478	Dpysl4	AI173505|CRMP-3|Crmp3|DPY4|Drp-4|Ulip4	dihydropyrimidinase-like 4	protein-coding	chr7	146218221	146219003	783	*	4.82875	5.81273	4.11287	1.69986	4.69986e-05	0.0120905
chr7	147451912	147452423	+	0	NA	intron (NM_001128146, intron 5 of 15)	Lx4A|LINE|L1	18887	NM_001128145	244234	Mm.85125	XM_006536186	ENSMUSG00000054672	5830411N06Rik	Scart2	RIKEN cDNA 5830411N06 gene	protein-coding	chr7	147451911	147452423	513	*	4.13703	5.36213	3.03206	2.33007	0.000323644	0.0362038
chr7	148462338	148462608	+	0	NA	intron (NM_028069, intron 1 of 13)	MIRm|SINE|MIR	212	NM_028069	72040	Mm.29080	XM_006536260	ENSMUSG00000025497	Cdhr5	1810074H01Rik|AI481143|Mucdhl|Mupcdh	cadherin-related family member 5	protein-coding	chr7	148462337	148462608	272	*	4.04727	4.90695	3.47841	1.42854	0.000571364	0.0489186
chr7	149509086	149509353	+	0	NA	Intergenic	B4A|SINE|B4	19812	NM_015809	50775	Mm.389990	NM_015809	ENSMUSG00000045236	Krtap5-4	-	keratin associated protein 5-4	protein-coding	chr7	149509085	149509353	269	*	3.74544	5.0402	2.48927	2.55093	0.000423537	0.0424116
chr7	149749721	149750116	+	0	NA	Intergenic	Intergenic	-5415	NR_002452	330677	Mm.265130	NR_002452	ENSMUSG00000087090	Nctc1	9530074L01|Rhit1	non-coding transcript 1	ncRNA	chr7	149749720	149750116	397	*	3.77951	4.84993	2.94296	1.90697	0.000266128	0.032287
chr7	150216677	150216926	+	0	NA	Intergenic	MERVL_2A-int|LTR|ERVL	-21854	NM_133655	12520	Mm.806	NM_133655	ENSMUSG00000037706	Cd81	Tapa-1|Tapa1|Tspan28	CD81 antigen	protein-coding	chr7	150216676	150216926	251	*	3.2179	4.3109	2.34681	1.96408	0.000192681	0.0274323
chr7	150631884	150632589	+	0	NA	Intergenic	Intergenic	14719	NM_009876	12577	Mm.168789	XM_006508467	ENSMUSG00000037664	Cdkn1c	AL024410|CDKI|Kip2|p57(kip2)|p57Kip2	cyclin-dependent kinase inhibitor 1C (P57)	protein-coding	chr7	150631883	150632589	707	*	4.63771	5.73115	3.76592	1.96523	9.7721e-05	0.0192301
chr7	150747771	150748877	+	0	NA	intron (NM_013742, intron 19 of 22)	B2_Mm2|SINE|B2	8340	NR_106031	102465644		NR_106031		Mir7064	mmu-mir-7064	microRNA mir-7064	ncRNA	chr7	150747770	150748877	1108	*	5.2663	6.31969	4.45492	1.86477	0.000587999	0.0495899
chr7	151286579	151287319	+	0	NA	Intergenic	B1F2|SINE|Alu	-74476	NM_001113373	210274	Mm.483624	XM_006508519	ENSMUSG00000037541	Shank2	ProSAP1|mKIAA1022	SH3/ankyrin domain gene 2	protein-coding	chr7	151286578	151287319	742	*	4.32923	5.31202	3.6149	1.69712	0.000155619	0.0247144
chr7	151560114	151560632	+	0	NA	intron (NM_001113373, intron 7 of 15)	intron (NM_001113373, intron 7 of 15)	90083	NM_001081370	210274	Mm.483624	XM_006508519	ENSMUSG00000037541	Shank2	ProSAP1|mKIAA1022	SH3/ankyrin domain gene 2	protein-coding	chr7	151560113	151560632	520	*	4.21276	5.20365	3.48784	1.71581	0.000198834	0.0277821
chr7	152226380	152226866	+	0	NA	Intergenic	Intergenic	-100793	NM_007631	12443	Mm.273049	XM_006508466	ENSMUSG00000070348	Ccnd1	AI327039|CycD1|Cyl-1|PRAD1|bcl-1|cD1	cyclin D1	protein-coding	chr7	152226379	152226866	488	*	4.24519	5.40549	3.26235	2.14314	0.000103508	0.0197819
chr8	3305914	3306193	+	0	NA	Intergenic	Intergenic	-26436	NM_010568	16337	Mm.268003	XM_006508699		Insr	4932439J01Rik|CD220|D630014A15Rik|IR|IR-A|IR-B	insulin receptor	protein-coding	chr8	3305913	3306193	281	*	5.4298	6.66748	4.2992	2.36828	5.59771e-07	0.000496998
chr8	5079762	5080135	+	0	NA	Intergenic	Intergenic	25284	NM_011388	20494	Mm.3500	NM_011388	ENSMUSG00000023073	Slc10a2	ASBT|ISBT	solute carrier family 10, member 2	protein-coding	chr8	5079761	5080135	375	*	3.59408	4.8391	2.44817	2.39093	0.000542646	0.0480658
chr8	10706049	10706593	+	0	NA	Intergenic	Intergenic	176133	NR_040705	320014	Mm.403203	NR_040705		B930025P03Rik	-	RIKEN cDNA B930025P03 gene	ncRNA	chr8	10706048	10706593	546	*	4.20633	5.05898	3.64499	1.41398	0.000470545	0.0443998
chr8	11298691	11299145	+	0	NA	intron (NM_009931, intron 1 of 51)	intron (NM_009931, intron 1 of 51)	13908	NM_009931	12826	Mm.738	XM_006508693	ENSMUSG00000031502	Col4a1	Bru|Col4a-1|Del(8)44H|Raw|Svc	collagen, type IV, alpha 1	protein-coding	chr8	11298690	11299145	456	*	4.19614	5.11476	3.561	1.55376	0.000296235	0.0342243
chr8	11382487	11382886	+	0	NA	intron (NM_009932, intron 4 of 47)	intron (NM_009932, intron 4 of 47)	69857	NM_009932	12827	Mm.181021	NM_009932	ENSMUSG00000031503	Col4a2	Col4a-2	collagen, type IV, alpha 2	protein-coding	chr8	11382486	11382886	401	*	3.97651	5.00223	3.20452	1.79771	0.000119161	0.0213275
chr8	13236594	13236872	+	0	NA	intron (NM_172750, intron 6 of 6)	intron (NM_172750, intron 6 of 6)	17429	NM_172750	234072	Mm.132785	NM_172750	ENSMUSG00000031448	Adprhl1	Arh2|D330008N11Rik	ADP-ribosylhydrolase like 1	protein-coding	chr8	13236593	13236872	280	*	2.99687	4.26117	1.80969	2.45148	2.35318e-06	0.00157006
chr8	14813426	14813751	+	0	NA	intron (NM_001145965, intron 8 of 14)	intron (NM_001145965, intron 8 of 14)	-74948	NM_012000	26889	Mm.254027	XM_006508806	ENSMUSG00000026317	Cln8	mnd	ceroid-lipofuscinosis, neuronal 8	protein-coding	chr8	14813425	14813751	327	*	3.56013	4.57989	2.79639	1.7835	0.000260811	0.0319717
chr8	17680560	17680759	+	0	NA	Intergenic	L1_Mus4|LINE|L1	-145274	NM_053171	94109	Mm.436988	XM_006508930	ENSMUSG00000060924	Csmd1	B930082H09|mKIAA1890	CUB and Sushi multiple domains 1	protein-coding	chr8	17680559	17680759	201	*	2.92405	3.99678	2.08402	1.91276	0.000426318	0.0425029
chr8	23157547	23157752	+	0	NA	intron (NM_007511, intron 1 of 20)	L1_Rod|LINE|L1	12897	NM_007511	11979	Mm.87854	XM_006509007	ENSMUSG00000006567	Atp7b	Atp7a|WND|tx	ATPase, Cu++ transporting, beta polypeptide	protein-coding	chr8	23157546	23157752	207	*	4.66282	6.33339	1.68151	4.65189	1.37556e-06	0.00104801
chr8	23557711	23557927	+	0	NA	Intergenic	Intergenic	-29353	NM_011394	20516	Mm.378231	XM_006509043	ENSMUSG00000037656	Slc20a2	MolPit2|Pit-2|Pit2|Ram-1|Ram1	solute carrier family 20, member 2	protein-coding	chr8	23557710	23557927	218	*	3.37209	4.38879	2.61254	1.77625	0.000276644	0.0328317
chr8	23736364	23736705	+	0	NA	intron (NM_145592, intron 3 of 3)	intron (NM_145592, intron 3 of 3)	2019	NM_145592	234130	Mm.157322	XM_006509098	ENSMUSG00000031535	Dkk4	Dkk-4	dickkopf homolog 4 (Xenopus laevis)	protein-coding	chr8	23736363	23736705	343	*	3.83979	4.86969	3.06198	1.80771	0.00017342	0.0260056
chr8	25631316	25631890	+	0	NA	Intergenic	MER5A|DNA|MER1_type	55202	NM_145949	209176	Mm.219580	XM_006509046	ENSMUSG00000031549	Ido2	AI265623|C230043N17Rik|Ido-2|Indol1	indoleamine 2,3-dioxygenase 2	protein-coding	chr8	25631315	25631890	576	*	4.81405	5.86817	4.00161	1.86656	2.53025e-05	0.00819844
chr8	26335334	26337930	+	0	NA	Intergenic	Intergenic	-24618	NM_177089	320165	Mm.308452	XM_006509143	ENSMUSG00000065954	Tacc1	4833447E04Rik|AA960202|B230378H13Rik	transforming, acidic coiled-coil containing protein 1	protein-coding	chr8	26335333	26337930	2598	*	8.49781	9.47247	7.79395	1.67852	4.19999e-05	0.011435
chr8	27992145	27992383	+	0	NA	Intergenic	Intergenic	-57369	NR_045904	72316	Mm.490534	NR_045904		2310008N11Rik	-	RIKEN cDNA 2310008N11 gene	ncRNA	chr8	27992144	27992383	240	*	2.80251	3.92595	1.88259	2.04337	0.000201732	0.0279446
chr8	37093342	37093541	+	0	NA	Intergenic	Intergenic	-64441	NM_172911	244418	Mm.244971	NM_172911	ENSMUSG00000050271	D8Ertd82e	9830148H23|Sgk223|mFLJ00269	DNA segment, Chr 8, ERATO Doi 82, expressed	protein-coding	chr8	37093341	37093541	201	*	3.58399	4.57803	2.85492	1.72311	0.000264042	0.0322168
chr8	40080525	40080746	+	0	NA	intron (NM_030254, intron 1 of 9)	intron (NM_030254, intron 1 of 9)	11714	NM_030254	80286	Mm.272722	NM_030254		Tusc3	AU022242|BC003311|N33	tumor suppressor candidate 3	protein-coding	chr8	40080524	40080746	223	*	3.39974	4.70853	2.11014	2.59839	0.00027293	0.0325661
chr8	44786169	44786666	+	0	NA	Intergenic	Intergenic	-1572	NM_001079931	384814	Mm.491652	XM_006509456		Gm5347	EG384814	predicted gene 5347	protein-coding	chr8	44786168	44786666	499	*	3.38901	4.67282	2.15818	2.51465	1.2722e-05	0.0051416
chr8	47542054	47542386	+	0	NA	Intergenic	Intergenic	-14176	NM_007981	14081	Mm.210323	XM_006509262	ENSMUSG00000018796	Acsl1	Acas|Acas1|Acs|FACS|Facl2	acyl-CoA synthetase long-chain family member 1	protein-coding	chr8	47542053	47542386	334	*	3.70397	4.93893	2.57897	2.35996	4.95905e-06	0.00270132
chr8	48051989	48052234	+	0	NA	Intergenic	RMER1A|Other|Other	-20168	NM_177304	320981	Mm.211429	XM_006509444	ENSMUSG00000038173	Enpp6	4833421B01Rik|B830047L21Rik|D8Ertd514e|E-NPP 6|Npp6	ectonucleotide pyrophosphatase/phosphodiesterase 6	protein-coding	chr8	48051988	48052234	247	*	3.22642	4.17831	2.55121	1.6271	0.000584619	0.0493816
chr8	58474584	58474783	+	0	NA	intron (NM_080438, intron 2 of 9)	ORR1E|LTR|MaLR	55061	NM_080438	110304	Mm.307061	XM_006509247		Glra3	-	glycine receptor, alpha 3 subunit	protein-coding	chr8	58474583	58474783	201	*	2.66614	3.82061	1.69354	2.12707	0.000115712	0.0210225
chr8	59921990	59922546	+	0	NA	Intergenic	Intergenic	-12452	NM_009136	20284	Mm.12886	NM_009136	ENSMUSG00000031610	Scrg1	AW124307	scrapie responsive gene 1	protein-coding	chr8	59921989	59922546	558	*	4.33973	5.23329	3.73348	1.49981	8.64686e-05	0.018032
chr8	60122915	60123124	+	0	NA	intron (NM_144731, intron 1 of 11)	intron (NM_144731, intron 1 of 11)	-7531	NR_040698	100502619	Mm.393851	NR_040698		AW046200	-	expressed sequence AW046200	ncRNA	chr8	60122914	60123124	211	*	3.0392	4.49229	1.32524	3.16705	0.000240028	0.0306166
chr8	63652051	63652250	+	0	NA	Intergenic	Intergenic	-50818	NM_021506	59009	Mm.27949	NM_198678	ENSMUSG00000031642	Sh3rf1	2200003J05Rik|Posh|R75531|Sh3md2	SH3 domain containing ring finger 1	protein-coding	chr8	63652050	63652250	201	*	3.47392	4.69844	2.37012	2.32832	3.40156e-06	0.00207331
chr8	64208256	64208457	+	0	NA	intron (NM_001081390, intron 2 of 19)	intron (NM_001081390, intron 2 of 19)	173131	NM_001081390	72333	Mm.458226	XM_006509501	ENSMUSG00000058056	Palld	2410003B16Rik|6030492A02	palladin, cytoskeletal associated protein	protein-coding	chr8	64208255	64208457	203	*	3.13562	4.53668	1.5945	2.94218	0.000579745	0.0492727
chr8	68836424	68836687	+	0	NA	intron (NM_175188, intron 4 of 7)	(GAATG)n|Simple_repeat|Simple_repeat	-73645	NM_001166375	72925	Mm.380457	XM_006509754	ENSMUSG00000036469	2012-02-29	2900024D24Rik|BB085186	membrane-associated ring finger (C3HC4) 1	protein-coding	chr8	68836423	68836687	265	*	4.22531	5.62516	2.68788	2.93728	1.1859e-05	0.00486253
chr8	70237082	70237341	+	0	NA	intron (NM_027626, intron 7 of 7)	intron (NM_027626, intron 7 of 7)	104983	NM_027626	234353	Mm.32525	XM_006509610	ENSMUSG00000030465	Psd3	4931420C21Rik|AI661273|BC003498|D430018P08|EFA6D	pleckstrin and Sec7 domain containing 3	protein-coding	chr8	70237081	70237341	261	*	3.87015	5.08517	2.78525	2.29992	8.66556e-06	0.00410509
chr8	72619785	72620017	+	0	NA	3' UTR (NM_007789, exon 15 of 15)	3' UTR (NM_007789, exon 15 of 15)	6584	NR_106033	102465646		NR_106033		Mir7066	mmu-mir-7066	microRNA mir-7066	ncRNA	chr8	72619784	72620017	234	*	2.79752	3.79229	2.0675	1.72479	0.000592102	0.049818
chr8	73022668	73023129	+	0	NA	intron (NM_018827, intron 2 of 8)	intron (NM_018827, intron 2 of 8)	5843	NM_018827	12931	Mm.335584	XM_006509540	ENSMUSG00000007888	Crlf1	CLF-1|CRLM3|NR6.1	cytokine receptor-like factor 1	protein-coding	chr8	73022667	73023129	463	*	4.31474	5.49623	3.2937	2.20253	0.000165924	0.0254548
chr8	73882268	73882485	+	0	NA	intron (NM_001142323, intron 36 of 38)	intron (NM_001142323, intron 36 of 38)	-8371	NM_001145780	67023	Mm.41890	XM_006509724	ENSMUSG00000002395	Use1	2010315L10Rik|5730403H22Rik|AV002165|D12|Ed2|Q-snare|p31	unconventional SNARE in the ER 1 homolog (S. cerevisiae)	protein-coding	chr8	73882267	73882485	219	*	3.53212	4.533	2.79398	1.73902	0.000253758	0.0316518
chr8	74265519	74266026	+	0	NA	Intergenic	Intergenic	-16192	NM_028715	74015	Mm.22025	XM_006509765	ENSMUSG00000070000	Fcho1	3322402E17Rik|N28152	FCH domain only 1	protein-coding	chr8	74265518	74266026	509	*	4.35321	5.46672	3.44951	2.01721	1.60126e-07	0.000178767
chr8	74857715	74857932	+	0	NA	Intergenic	FAM|SINE|Alu	14862	NM_008452	16598	Mm.26938	NM_008452	ENSMUSG00000055148	Klf2	Lklf	Kruppel-like factor 2 (lung)	protein-coding	chr8	74857714	74857932	219	*	4.24237	5.50498	3.05886	2.44613	0.000340457	0.0373743
chr8	79806437	79807810	+	0	NA	intron (NM_030113, intron 19 of 22)	intron (NM_030113, intron 19 of 22)	-233832	NR_028125	70345	Mm.411813	NR_028125	ENSMUSG00000097882	0610038B21Rik	-	RIKEN cDNA 0610038B21 gene	ncRNA	chr8	79806436	79807810	1375	*	5.60349	6.40138	5.09832	1.30305	0.000367641	0.0387976
chr8	81734482	81735065	+	0	NA	intron (NM_026315, intron 5 of 5)	intron (NM_026315, intron 5 of 5)	37709	NM_026315	67687	Mm.178707	XM_006531314	ENSMUSG00000031682	1700011L22Rik	-	RIKEN cDNA 1700011L22 gene	protein-coding	chr8	81734481	81735065	585	*	4.06023	5.17821	3.14927	2.02895	0.000557823	0.0484211
chr8	81913128	81913641	+	0	NA	intron (NM_008539, intron 1 of 6)	intron (NM_008539, intron 1 of 6)	9983	NM_008539	17125	Mm.223717	XM_006530746	ENSMUSG00000031681	Smad1	AI528653|Madh1|Madr1|Mlp1|MusMLP	SMAD family member 1	protein-coding	chr8	81913127	81913641	515	*	4.10945	5.33953	2.99441	2.34512	4.62718e-08	6.36282e-05
chr8	84409976	84410288	+	0	NA	intron (NM_001024617, intron 7 of 22)	intron (NM_001024617, intron 7 of 22)	171033	NM_001024617	234515	Mm.324468	XM_006530854	ENSMUSG00000037940	Inpp4b	E130107I17Rik	inositol polyphosphate-4-phosphatase, type II	protein-coding	chr8	84409975	84410288	314	*	2.98855	3.96607	2.28103	1.68504	0.000550751	0.0483252
chr8	86303678	86303877	+	0	NA	Intergenic	Intergenic	-38567	NM_001163031	26364	Mm.334648	XM_006531033	ENSMUSG00000002885	Cd97	AA409984|TM7LN1	CD97 antigen	protein-coding	chr8	86303677	86303877	201	*	3.80893	4.90398	2.93462	1.96937	4.91525e-05	0.012393
chr8	86461441	86461640	+	0	NA	intron (NM_181039, intron 20 of 22)	intron (NM_181039, intron 20 of 22)	-18053	NM_024184	66929	Mm.29680	NM_024184	ENSMUSG00000005470	Asf1b	1700003K02Rik|AA409591	ASF1 anti-silencing function 1 homolog B (S. cerevisiae)	protein-coding	chr8	86461440	86461640	201	*	3.49018	4.67442	2.46404	2.21038	0.000119711	0.0213921
chr8	87389908	87390141	+	0	NA	intron (NM_025648, intron 7 of 12)	intron (NM_025648, intron 7 of 12)	-1822	NR_106037	102466220		NR_106037		Mir7069	mmu-mir-7069	microRNA mir-7069	ncRNA	chr8	87389907	87390141	235	*	3.45474	4.9273	1.6686	3.2587	2.62493e-06	0.00169132
chr8	89183401	89183600	+	0	NA	intron (NM_025827, intron 8 of 14)	L1_Mus3|LINE|L1	8032	NM_001168591	66887	Mm.324550	NM_001168591	ENSMUSG00000047866	Lonp2	1300002A08Rik|AU015403|Lonp	lon peptidase 2, peroxisomal	protein-coding	chr8	89183400	89183600	201	*	3.24947	4.6692	1.64939	3.01981	1.02253e-05	0.00445168
chr8	89358022	89358599	+	0	NA	Intergenic	Intergenic	50847	NM_030563	80750	Mm.428374	XM_006531516	ENSMUSG00000031652	N4bp1	AI481586|C81621	NEDD4 binding protein 1	protein-coding	chr8	89358021	89358599	579	*	3.96958	4.90843	3.31031	1.59812	0.000218856	0.0292045
chr8	91378415	91378734	+	0	NA	Intergenic	Intergenic	157647	NM_001128171	74256	Mm.490395	XM_006531414	ENSMUSG00000036712	Cyld	2010013M14Rik|2900009M21Rik|C130039D01Rik|CDMT|CYLD1|EAC|mKIAA0849	cylindromatosis (turban tumor syndrome)	protein-coding	chr8	91378414	91378734	321	*	3.20931	4.3109	2.32471	1.98619	0.000255025	0.0317562
chr8	92969686	92969895	+	0	NA	Intergenic	(GCATG)n|Simple_repeat|Simple_repeat	-97639	NM_172913	244579	Mm.302755	XM_006530987	ENSMUSG00000043668	Tox3	500-9|BC052044|C230068E13|CAGF9|Tnrc9	TOX high mobility group box family member 3	protein-coding	chr8	92969685	92969895	211	*	5.10977	6.73814	2.49574	4.2424	3.92897e-08	5.75354e-05
chr8	93696890	93697123	+	0	NA	Intergenic	Intergenic	-37611	NM_010241	14339	Mm.324588	XM_006530669	ENSMUSG00000031667	Aktip	AL023020|Fif|Ft|Ft1|Fts	thymoma viral proto-oncogene 1 interacting protein	protein-coding	chr8	93696889	93697123	235	*	3.38745	4.70853	2.06764	2.64089	6.0574e-05	0.0142891
chr8	94715328	94715590	+	0	NA	Intergenic	Intergenic	164560	NR_033641	71296	Mm.86664	NR_033641	ENSMUSG00000031736	4933436C20Rik	-	RIKEN cDNA 4933436C20 gene	ncRNA	chr8	94715327	94715590	264	*	3.25171	4.54431	2.0006	2.54372	4.03026e-05	0.0111564
chr8	94782164	94782363	+	0	NA	Intergenic	Intergenic	97756	NR_033641	71296	Mm.86664	NR_033641	ENSMUSG00000031736	4933436C20Rik	-	RIKEN cDNA 4933436C20 gene	ncRNA	chr8	94782163	94782363	201	*	3.5176	4.63592	2.60608	2.02984	0.000159648	0.0251418
chr8	95296268	95296928	+	0	NA	Intergenic	Intergenic	-54629	NM_008610	17390	Mm.29564	XM_006530751	ENSMUSG00000031740	Mmp2	Clg4a|GelA|MMP-2	matrix metallopeptidase 2	protein-coding	chr8	95296267	95296928	662	*	4.6116	5.56315	3.9368	1.62635	0.000155427	0.0247144
chr8	95980557	95980844	+	0	NA	Intergenic	RLTR14|LTR|ERV1	78907	NM_001003951	67935	Mm.390064	XM_006531320	ENSMUSG00000058019	Ces5a	1700081L16Rik|1700122C07Rik|BB081581|Ces7|Gm503|cauxin	carboxylesterase 5A	protein-coding	chr8	95980556	95980844	289	*	3.01322	4.31537	1.73958	2.57579	9.67737e-07	0.000768452
chr8	96497763	96498410	+	0	NA	exon (NM_011787, exon 13 of 14)	exon (NM_011787, exon 13 of 14)	38454	NM_011787	23802	Mm.490433	NM_011787	ENSMUSG00000031751	Amfr	gp78	autocrine motility factor receptor	protein-coding	chr8	96497762	96498410	649	*	4.52513	5.51376	3.80319	1.71057	0.000120766	0.0214207
chr8	96833549	96833755	+	0	NA	intron (NM_172410, intron 20 of 22)	intron (NM_172410, intron 20 of 22)	-14559	NR_029552	723956		NR_029552	ENSMUSG00000065512	Mir138-2	Mirn138-2	microRNA 138-2	ncRNA	chr8	96833548	96833755	208	*	1.90716	3.35263	0.220238	3.13239	9.29833e-07	0.000754032
chr8	98212163	98212362	+	0	NA	Intergenic	Intergenic	-14675	NM_001195006	234593	Mm.29846	XM_006530867	ENSMUSG00000036564	Ndrg4	D8Bwg1337e|Ndr1-rs|Ndr4|R74996|SMAP-8	N-myc downstream regulated gene 4	protein-coding	chr8	98212162	98212362	201	*	2.46981	3.74695	1.25411	2.49284	1.41232e-05	0.00556818
chr8	105095744	105096556	+	0	NA	Intergenic	MER20B|DNA|MER1_type	212861	NM_009866	12552	Mm.1571	XM_006530623	ENSMUSG00000031673	Cdh11	Cad11	cadherin 11	protein-coding	chr8	105095743	105096556	814	*	3.40213	4.3719	2.70451	1.66739	0.000490882	0.0452559
[truncated: 120 more rows]
